# Supplementary material for: Causal Association Between Commonly Used Medicines and Diabetes‐Related Eye Diseases: Univariable and Multivariable Mendelian Randomization Study
Source: J Diabetes Res. 2026 Apr 29;2026:6075025. doi: 10.1155/jdr/6075025 (PMC13129224; doi:10.1155/jdr/6075025)
Supplement: Supplementary file 1 — Supporting Information 1 Table S1: The GWAS data for exposure and outcomes. Table S2: F‐statistical values for factor‐related IVs. Table S3: Detailed table of extracted SNPs and outcome matches. Table S4: Eliminated MR‐PRESSO results. Table S5: Tests for horizontal pleiotropy and heterogeneity after excluding outliers. Table S6: Excluded SNPs. Table S7: The relationship between commonly used medications and diabetic eye diseases after eliminating outliers (All results). [file JDR-2026-6075025-s001.xlsx]

## Sheet: Table S1
Table S1. The GWAS data for exposure and outcomes
Trait	GWAS ID	Population
		case/control	Decent
Diabetic retinopathy	DM_RETINOPATHY	14,142/82,287	European
Diabetic maculopathy	DM_MACULOPATHY	4,603/82,287	European
Neovascular glaucoma	DM_NEOVASCULAR_GLAUCOMA	1,494/485,314	European
Primary open-angle glaucoma	H7_GLAUCOMA_POAG	10,832/ 473,757	European
Senile cataract	H7_CATARACTSENILE	83,886/409,535	European
Peptic ulcer and gastro-oesophageal reflux disease (GORD) drug use measurement	CST007922	132367	European
Drugs used in diabetes use measurement	GCST007923	305913	European
Antithrombotic agent use measurement	GCST007924	153639	European
Vasodilators used in cardiac diseases use measurement	GCST007925	242659	European
Antihypertensive use measurement	GCST007926	152380	European
Diuretic use measurement	GCST007927	224024	European
Beta blocking agent use measurement	GCST007928	229086	European
Calcium channel blocker use measurement	GCST007929	204378	European
Agents acting on the renin-angiotensin system use measurement	GCST007930	237530	European
HMG CoA reductase inhibitor use measurement	GCST007931	290385	European
Thyroid preparation use measurement	GCST007932	305582	European
Immunosuppressant use measurement	GCST007933	272602	European
Non-steroidal anti-inflammatory and antirheumatic product use measurement	GCST007934	164520	European
Drugs affecting bone structure and mineralization use measurement	GCST007935	215668	European
Opioid use measurement	GCST007936	78808	European
aspirin use measurement	GCST007937	112010	European
Anilide use measurement	GCST007938	179810	European
Antimigraine preparation use measurement	GCST007939	119844	European
Antidepressant use measurement	GCST007940	304162	European
Inhalant adrenergic use measurement	GCST007941	176445	European
Glucocorticoid use measurement	GCST007942	205700	European
Antihistamine use measurement	GCST007943	151636	European
Antiglaucoma preparations and miotics use measurement	GCST007944	100868	European

## Sheet: Table S2
Table S2 F-statistical values for factor-related IVs
Expsure	Outcome	N SNP	mean_F	F-value range (minimum value - maximum value)	SNP requiring replacement	Excluded SNPs
Drugs for peptic ulcer and gastro-oesophageal reflux disease (GORD)	Diabetic retinopathy	5	36.62	29.77 - 43.46
Drugs for peptic ulcer and gastro-oesophageal reflux disease (GORD)	Diabetic maculopathy	5	36.62	29.77 - 43.46
Drugs for peptic ulcer and gastro-oesophageal reflux disease (GORD)	Neovascular glaucoma	5	36.62	29.77 - 43.46
Drugs for peptic ulcer and gastro-oesophageal reflux disease (GORD)	Primary open-angle glaucoma	5	36.62	29.77 - 43.46
Drugs for peptic ulcer and gastro-oesophageal reflux disease (GORD)	Senile cataract	5	36.62	29.77 - 43.46
Drugs used in diabetes	Diabetic retinopathy	57	63.13	29.74 - 657.90	rs3217792 to rs3217795	rs4930011
Drugs used in diabetes	Diabetic maculopathy	57	63.13	29.74 - 657.90	rs3217792 to rs3217795	rs4930011
Drugs used in diabetes	Neovascular glaucoma	57	63.13	29.74 - 657.90	rs3217792 to rs3217795	rs4930011
Drugs used in diabetes	Primary open-angle glaucoma	57	63.13	29.74 - 657.90	rs3217792 to rs3217795	rs4930011
Drugs used in diabetes	Senile cataract	57	63.13	29.74 - 657.90	rs3217792 to rs3217795	rs4930011
Antithrombotic agents	Diabetic retinopathy	13	59.89	32.28 - 87.06	rs532436 to rs635634
Antithrombotic agents	Diabetic maculopathy	13	59.89	32.28 - 87.06	rs532436 to rs635634
Antithrombotic agents	Neovascular glaucoma	13	59.89	32.28 - 87.06	rs532436 to rs635634
Antithrombotic agents	Primary open-angle glaucoma	13	59.89	32.28 - 87.06	rs532436 to rs635634
Antithrombotic agents	Senile cataract	13	59.89	32.28 - 87.06	rs532436 to rs635634
Vasodilators used in cardiac diseases	Diabetic retinopathy	3	62.92	40.96 - 75.00		rs1333047
Vasodilators used in cardiac diseases	Diabetic maculopathy	3	62.92	40.96 - 75.00		rs1333047
Vasodilators used in cardiac diseases	Neovascular glaucoma	3	62.92	40.96 - 75.00		rs1333047
Vasodilators used in cardiac diseases	Primary open-angle glaucoma	3	62.92	40.96 - 75.00		rs1333047
Vasodilators used in cardiac diseases	Senile cataract	3	62.92	40.96 - 75.00		rs1333047
Antihypertensives	Diabetic retinopathy	4	33.3	31.64 - 34.43		rs35021474
Antihypertensives	Diabetic maculopathy	4	33.3	31.64 - 34.43		rs35021474
Antihypertensives	Neovascular glaucoma	4	33.3	31.64 - 34.43		rs35021474
Antihypertensives	Primary open-angle glaucoma	4	33.3	31.64 - 34.43		rs35021474
Antihypertensives	Senile cataract	4	33.3	31.64 - 34.43		rs35021474
Calcium channel blockers	Diabetic retinopathy	104	49.15	29.74 - 160.85	rs7308105 to rs4759319	rs72915163, rs7463212, rs891556, rs907183, rs9855086
Calcium channel blockers	Diabetic maculopathy	104	49.15	29.74 - 160.85	rs7308105 to rs4759319	rs72915163, rs7463212, rs891556, rs907183, rs9855086
Calcium channel blockers	Neovascular glaucoma	104	49.15	29.74 - 160.85	rs7308105 to rs4759319	rs72915163, rs7463212, rs891556, rs907183, rs9855086
Calcium channel blockers	Primary open-angle glaucoma	104	49.15	29.74 - 160.85	rs7308105 to rs4759319	rs72915163, rs7463212, rs891556, rs907183, rs9855086
Calcium channel blockers	Senile cataract	104	49.15	29.74 - 160.85	rs7308105 to rs4759319	rs72915163, rs7463212, rs891556, rs907183, rs9855086
Agents acting on the renin-angiotensin system	Diabetic retinopathy	184	51.83	29.70 - 313.46	rs11066309 to rs11066283	rs10217586, rs1694068, rs2760061, rs28667801, rs4888411, rs72915163, rs7310615, rs7938342
Agents acting on the renin-angiotensin system	Diabetic maculopathy	184	51.83	29.70 - 313.46	rs11066309 to rs11066283	rs10217586, rs1694068, rs2760061, rs28667801, rs4888411, rs72915163, rs7310615, rs7938342
Agents acting on the renin-angiotensin system	Neovascular glaucoma	184	51.83	29.70 - 313.46	rs11066309 to rs11066283	rs10217586, rs1694068, rs2760061, rs28667801, rs4888411, rs72915163, rs7310615, rs7938342
Agents acting on the renin-angiotensin system	Primary open-angle glaucoma	184	51.83	29.70 - 313.46	rs11066309 to rs11066283	rs10217586, rs1694068, rs2760061, rs28667801, rs4888411, rs72915163, rs7310615, rs7938342
Agents acting on the renin-angiotensin system	Senile cataract	184	51.83	29.70 - 313.46	rs11066309 to rs11066283	rs10217586, rs1694068, rs2760061, rs28667801, rs4888411, rs72915163, rs7310615, rs7938342
HMG CoA reductase inhibitors	Diabetic retinopathy	97	88.56	29.71 - 897.13	rs2519093 to rs635634	rs2066905, rs2982521, rs7213086
HMG CoA reductase inhibitors	Diabetic maculopathy	97	88.56	29.71 - 897.13	rs2519093 to rs635634	rs2066905, rs2982521, rs7213086
HMG CoA reductase inhibitors	Neovascular glaucoma	97	88.56	29.71 - 897.13	rs2519093 to rs635634	rs2066905, rs2982521, rs7213086
HMG CoA reductase inhibitors	Primary open-angle glaucoma	97	88.56	29.71 - 897.13	rs2519093 to rs635634	rs2066905, rs2982521, rs7213086
HMG CoA reductase inhibitors	Senile cataract	97	88.56	29.71 - 897.13	rs2519093 to rs635634	rs2066905, rs2982521, rs7213086
Thyroid preparations	Diabetic retinopathy	132	77.78	29.82 - 773.67	rs34591253 to rs35144535	rs174599, rs2094920, rs2921053, rs7754251
Thyroid preparations	Diabetic maculopathy	132	77.78	29.82 - 773.67	rs34591253 to rs35144535	rs174599, rs2094920, rs2921053, rs7754251
Thyroid preparations	Neovascular glaucoma	132	77.78	29.82 - 773.67	rs34591253 to rs35144535	rs174599, rs2094920, rs2921053, rs7754251
Thyroid preparations	Primary open-angle glaucoma	132	77.78	29.82 - 773.67	rs34591253 to rs35144535	rs174599, rs2094920, rs2921053, rs7754251
Thyroid preparations	Senile cataract	132	77.78	29.82 - 773.67	rs34591253 to rs35144535	rs174599, rs2094920, rs2921053, rs7754251
Immunosuppressants	Diabetic retinopathy	2	229.71	80.51 - 378.92
Immunosuppressants	Diabetic maculopathy	2	229.71	80.51 - 378.92
Immunosuppressants	Neovascular glaucoma	2	229.71	80.51 - 378.92
Immunosuppressants	Primary open-angle glaucoma	2	229.71	80.51 - 378.92
Immunosuppressants	Senile cataract	2	229.71	80.51 - 378.92
Antiinflammatroy and antirheumatic products, non-steroids	Diabetic retinopathy	6	38.3	29.74 - 64.37
Antiinflammatroy and antirheumatic products, non-steroids	Diabetic maculopathy	6	38.3	29.74 - 64.37
Antiinflammatroy and antirheumatic products, non-steroids	Neovascular glaucoma	6	38.3	29.74 - 64.37
Antiinflammatroy and antirheumatic products, non-steroids	Primary open-angle glaucoma	6	38.3	29.74 - 64.37
Antiinflammatroy and antirheumatic products, non-steroids	Senile cataract	6	38.3	29.74 - 64.37
Drugs affecting bone structure and mineralization	Diabetic retinopathy	11	36.87	29.71 - 62.19
Drugs affecting bone structure and mineralization	Diabetic maculopathy	11	36.87	29.71 - 62.19
Drugs affecting bone structure and mineralization	Neovascular glaucoma	11	36.87	29.71 - 62.19
Drugs affecting bone structure and mineralization	Primary open-angle glaucoma	11	36.87	29.71 - 62.19
Drugs affecting bone structure and mineralization	Senile cataract	11	36.87	29.71 - 62.19
Opioids	Diabetic retinopathy	3	35.09	30.57 - 37.71	rs2618039
Opioids	Diabetic maculopathy	3	35.09	30.57 - 37.71	rs2618039
Opioids	Neovascular glaucoma	3	35.09	30.57 - 37.71	rs2618039
Opioids	Primary open-angle glaucoma	3	35.09	30.57 - 37.71	rs2618039
Opioids	Senile cataract	3	35.09	30.57 - 37.71	rs2618039
Salicylic acid and derivatives	Diabetic retinopathy	10	48	29.77 - 67.94
Salicylic acid and derivatives	Diabetic maculopathy	10	48	29.77 - 67.94
Salicylic acid and derivatives	Neovascular glaucoma	10	48	29.77 - 67.94
Salicylic acid and derivatives	Primary open-angle glaucoma	10	48	29.77 - 67.94
Salicylic acid and derivatives	Senile cataract	10	48	29.77 - 67.94
Anilides	Diabetic retinopathy	7	45.61	31.46 - 64.66
Anilides	Diabetic maculopathy	7	45.61	31.46 - 64.66
Anilides	Neovascular glaucoma	7	45.61	31.46 - 64.66
Anilides	Primary open-angle glaucoma	7	45.61	31.46 - 64.66
Anilides	Senile cataract	7	45.61	31.46 - 64.66
Antimigraine preparations	Diabetic retinopathy	13	45.04	30.47 - 84.09
Antimigraine preparations	Diabetic maculopathy	13	45.04	30.47 - 84.09
Antimigraine preparations	Neovascular glaucoma	13	45.04	30.47 - 84.09
Antimigraine preparations	Primary open-angle glaucoma	13	45.04	30.47 - 84.09
Antimigraine preparations	Senile cataract	13	45.04	30.47 - 84.09
Antidepressants	Diabetic retinopathy	1	34.32	34.32 - 34.32
Antidepressants	Diabetic maculopathy	1	34.32	34.32 - 34.32
Antidepressants	Neovascular glaucoma	1	34.32	34.32 - 34.32
Antidepressants	Primary open-angle glaucoma	1	34.32	34.32 - 34.32
Antidepressants	Senile cataract	1	34.32	34.32 - 34.32
Adrenergics, inhalants	Diabetic retinopathy	56	62.51	29.94 - 332.25	rs2548992 to rs3857440
Adrenergics, inhalants	Diabetic maculopathy	56	62.51	29.94 - 332.25	rs2548992 to rs3857440
Adrenergics, inhalants	Neovascular glaucoma	56	62.51	29.94 - 332.25	rs2548992 to rs3857440
Adrenergics, inhalants	Primary open-angle glaucoma	56	62.51	29.94 - 332.25	rs2548992 to rs3857440
Adrenergics, inhalants	Senile cataract	56	62.51	29.94 - 332.25	rs2548992 to rs3857440
Glucocorticoids	Diabetic retinopathy	19	67.17	33.87 - 214.12
Glucocorticoids	Diabetic maculopathy	19	67.17	33.87 - 214.12
Glucocorticoids	Neovascular glaucoma	19	67.17	33.87 - 214.12
Glucocorticoids	Primary open-angle glaucoma	19	67.17	33.87 - 214.12
Glucocorticoids	Senile cataract	19	67.17	33.87 - 214.12
Antihistamines for systemic use	Diabetic retinopathy	8	38.13	31.99 - 55.35
Antihistamines for systemic use	Diabetic maculopathy	8	38.13	31.99 - 55.35
Antihistamines for systemic use	Neovascular glaucoma	8	38.13	31.99 - 55.35
Antihistamines for systemic use	Primary open-angle glaucoma	8	38.13	31.99 - 55.35
Antihistamines for systemic use	Senile cataract	8	38.13	31.99 - 55.35
Antiglaucoma preparations and miotics	Diabetic retinopathy	14	52.88	29.79 - 173.55
Antiglaucoma preparations and miotics	Diabetic maculopathy	14	52.88	29.79 - 173.55
Antiglaucoma preparations and miotics	Neovascular glaucoma	14	52.88	29.79 - 173.55
Antiglaucoma preparations and miotics	Primary open-angle glaucoma	14	52.88	29.79 - 173.55
Antiglaucoma preparations and miotics	Senile cataract	14	52.88	29.79 - 173.55

## Sheet: Table S3
Table S3 Detailed information for all IVs
SNP	chr.exposure	pos.exposure	effect_allele.exposure	other_allele.exposure	eaf.exposure	beta.exposure	se.exposure	pval.exposure	exposure	id.exposure	samplesize.exposure	mr_keep.exposure	pval_origin.exposure	data_source.exposure	r2	F	F_value	chr.outcome	pos.outcome	other_allele.outcome	effect_allele.outcome	pval.outcome	beta.outcome	se.outcome	eaf.outcome	samplesize.outcome	outcome	mr_keep.outcome	pval_origin.outcome	id.outcome	proxy.outcome	target_snp.outcome	proxy_snp.outcome
rs2050265	1	11879699	G	A	0.164122	-0.0831747	0.0110922	6.5e-14	Beta blocking agents	GCST007928	132367				0.000424604	56.2266	56.2266	1	11819642	A	G	0.973774	0.00171971	0.0523102	0.144476	486808	Neovascular glaucoma	TRUE	reported	GGmd6U
rs2050265	1	11879699	G	A	0.164122	-0.0831747	0.0110922	6.5e-14	Beta blocking agents	GCST007928	132367				0.000424604	56.2266	56.2266	1	11819642	A	G	0.258868	-0.0353528	0.0313114	0.143692	86890	Diabetic maculopathy	TRUE	reported	39Jeu0
rs2050265	1	11879699	G	A	0.164122	-0.0831747	0.0110922	6.5e-14	Beta blocking agents	GCST007928	132367				0.000424604	56.2266	56.2266	1	11819642	A	G	0.045458	-0.0375436	0.0187681	0.143228	96429	Diabetic retinopathy	TRUE	reported	l4Azv1
rs2050265	1	11879699	G	A	0.164122	-0.0831747	0.0110922	6.5e-14	Beta blocking agents	GCST007928	132367				0.000424604	56.2266	56.2266	1	11819642	A	G	0.00933813	-0.024383	0.00938018	0.144369	493421	Senile cataract	TRUE	reported	nD3SOj
rs2050265	1	11879699	G	A	0.164122	-0.0831747	0.0110922	6.5e-14	Beta blocking agents	GCST007928	132367				0.000424604	56.2266	56.2266	1	11819642	A	G	0.311601	-0.0203923	0.0201531	0.144318	484589	Primary open-angle glaucoma	TRUE	reported	gkho5Z
rs59180873	1	27848634	G	A	0.0777984	-0.0830821	0.0150779	3.6e-08	Calcium channel blockers	GCST007929	132367				0.000229327	30.3618	30.3618	1	27522123	A	G	0.559617	0.00715023	0.0122559	0.0784276	493421	Senile cataract	TRUE	reported	nD3SOj
rs59180873	1	27848634	G	A	0.0777984	-0.0830821	0.0150779	3.6e-08	Calcium channel blockers	GCST007929	132367				0.000229327	30.3618	30.3618	1	27522123	A	G	0.523334	0.0168	0.0263234	0.0784662	484589	Primary open-angle glaucoma	TRUE	reported	gkho5Z
rs59180873	1	27848634	G	A	0.0777984	-0.0830821	0.0150779	3.6e-08	Calcium channel blockers	GCST007929	132367				0.000229327	30.3618	30.3618	1	27522123	A	G	0.212993	0.0503838	0.0404567	0.079196	86890	Diabetic maculopathy	TRUE	reported	39Jeu0
rs59180873	1	27848634	G	A	0.0777984	-0.0830821	0.0150779	3.6e-08	Calcium channel blockers	GCST007929	132367				0.000229327	30.3618	30.3618	1	27522123	A	G	0.80162	0.00610053	0.0242806	0.0791386	96429	Diabetic retinopathy	TRUE	reported	l4Azv1
rs59180873	1	27848634	G	A	0.0777984	-0.0830821	0.0150779	3.6e-08	Calcium channel blockers	GCST007929	132367				0.000229327	30.3618	30.3618	1	27522123	A	G	0.985582	0.00124302	0.0687841	0.0783986	486808	Neovascular glaucoma	TRUE	reported	GGmd6U
rs12739394	1	55489082	C	G	0.27884	0.0341251	0.00624163	4.6e-08	HMG CoA reductase inhibitors	GCST007931	132367				0.000225774	29.8914	29.8914	1	55023409	C	G	0.87372	0.00116277	0.00731601	0.717504	493421	Senile cataract	TRUE	reported	nD3SOj
rs12739394	1	55489082	C	G	0.27884	0.0341251	0.00624163	4.6e-08	HMG CoA reductase inhibitors	GCST007931	132367				0.000225774	29.8914	29.8914	1	55023409	C	G	0.607656	0.00805445	0.0156878	0.717584	484589	Primary open-angle glaucoma	TRUE	reported	gkho5Z
rs12739394	1	55489082	C	G	0.27884	0.0341251	0.00624163	4.6e-08	HMG CoA reductase inhibitors	GCST007931	132367				0.000225774	29.8914	29.8914	1	55023409	C	G	0.257329	-0.0275039	0.0242811	0.715876	86890	Diabetic maculopathy	TRUE	reported	39Jeu0
rs12739394	1	55489082	C	G	0.27884	0.0341251	0.00624163	4.6e-08	HMG CoA reductase inhibitors	GCST007931	132367				0.000225774	29.8914	29.8914	1	55023409	C	G	0.223632	-0.0177665	0.0145995	0.716103	96429	Diabetic retinopathy	TRUE	reported	l4Azv1
rs12739394	1	55489082	C	G	0.27884	0.0341251	0.00624163	4.6e-08	HMG CoA reductase inhibitors	GCST007931	132367				0.000225774	29.8914	29.8914	1	55023409	C	G	0.0850413	-0.0704707	0.0409201	0.717632	486808	Neovascular glaucoma	TRUE	reported	GGmd6U
rs112339942	1	55703776	G	A	0.0454208	0.081107	0.0134224	1.5e-09	HMG CoA reductase inhibitors	GCST007931	132367				0.000275776	36.5132	36.5132	1	55238103	A	G	0.354161	-0.0392817	0.0423957	0.0729057	86890	Diabetic maculopathy	TRUE	reported	39Jeu0
rs112339942	1	55703776	G	A	0.0454208	0.081107	0.0134224	1.5e-09	HMG CoA reductase inhibitors	GCST007931	132367				0.000275776	36.5132	36.5132	1	55238103	A	G	0.440957	-0.0196089	0.025447	0.0727466	96429	Diabetic retinopathy	TRUE	reported	l4Azv1
rs112339942	1	55703776	G	A	0.0454208	0.081107	0.0134224	1.5e-09	HMG CoA reductase inhibitors	GCST007931	132367				0.000275776	36.5132	36.5132	1	55238103	A	G	0.981316	0.00165196	0.0705395	0.0729272	486808	Neovascular glaucoma	TRUE	reported	GGmd6U
rs112339942	1	55703776	G	A	0.0454208	0.081107	0.0134224	1.5e-09	HMG CoA reductase inhibitors	GCST007931	132367				0.000275776	36.5132	36.5132	1	55238103	A	G	0.30491	0.0129923	0.0126636	0.0728692	493421	Senile cataract	TRUE	reported	nD3SOj
rs112339942	1	55703776	G	A	0.0454208	0.081107	0.0134224	1.5e-09	HMG CoA reductase inhibitors	GCST007931	132367				0.000275776	36.5132	36.5132	1	55238103	A	G	0.124299	-0.0418221	0.0272106	0.0728165	484589	Primary open-angle glaucoma	TRUE	reported	gkho5Z
rs17130567	1	68663847	G	A	0.254436	-0.109556	0.0183521	2.4e-09	Drugs affecting bone structure and mineralization	GCST007935	132367				0.000269155	35.6364	35.6364	1	68198164	A	G	0.473901	0.0207346	0.0289531	0.174649	86890	Diabetic maculopathy	TRUE	reported	39Jeu0
rs17130567	1	68663847	G	A	0.254436	-0.109556	0.0183521	2.4e-09	Drugs affecting bone structure and mineralization	GCST007935	132367				0.000269155	35.6364	35.6364	1	68198164	A	G	0.0205296	0.112526	0.0485752	0.175695	486808	Neovascular glaucoma	TRUE	reported	GGmd6U
rs17130567	1	68663847	G	A	0.254436	-0.109556	0.0183521	2.4e-09	Drugs affecting bone structure and mineralization	GCST007935	132367				0.000269155	35.6364	35.6364	1	68198164	A	G	0.535947	0.00538819	0.00870533	0.175599	493421	Senile cataract	TRUE	reported	nD3SOj
rs17130567	1	68663847	G	A	0.254436	-0.109556	0.0183521	2.4e-09	Drugs affecting bone structure and mineralization	GCST007935	132367				0.000269155	35.6364	35.6364	1	68198164	A	G	0.937616	0.00145758	0.0186232	0.175681	484589	Primary open-angle glaucoma	TRUE	reported	gkho5Z
rs17130567	1	68663847	G	A	0.254436	-0.109556	0.0183521	2.4e-09	Drugs affecting bone structure and mineralization	GCST007935	132367				0.000269155	35.6364	35.6364	1	68198164	A	G	0.610455	-0.00886281	0.0173978	0.174269	96429	Diabetic retinopathy	TRUE	reported	l4Azv1
rs417743	1	111313972	T	C	0.331842	0.0506028	0.0087787	8.2e-09	Beta blocking agents	GCST007928	132367				0.000250957	33.2263	33.2263	1	110771350	C	T	0.182516	0.0190203	0.0142683	0.425091	484589	Primary open-angle glaucoma	TRUE	reported	gkho5Z
rs417743	1	111313972	T	C	0.331842	0.0506028	0.0087787	8.2e-09	Beta blocking agents	GCST007928	132367				0.000250957	33.2263	33.2263	1	110771350	C	T	0.0966184	-0.0618565	0.03723	0.425037	486808	Neovascular glaucoma	TRUE	reported	GGmd6U
rs417743	1	111313972	T	C	0.331842	0.0506028	0.0087787	8.2e-09	Beta blocking agents	GCST007928	132367				0.000250957	33.2263	33.2263	1	110771350	C	T	0.287251	0.023589	0.0221666	0.420258	86890	Diabetic maculopathy	TRUE	reported	39Jeu0
rs417743	1	111313972	T	C	0.331842	0.0506028	0.0087787	8.2e-09	Beta blocking agents	GCST007928	132367				0.000250957	33.2263	33.2263	1	110771350	C	T	0.279038	0.0144035	0.013306	0.420336	96429	Diabetic retinopathy	TRUE	reported	l4Azv1
rs417743	1	111313972	T	C	0.331842	0.0506028	0.0087787	8.2e-09	Beta blocking agents	GCST007928	132367				0.000250957	33.2263	33.2263	1	110771350	C	T	0.194474	0.00864468	0.00666279	0.42507	493421	Senile cataract	TRUE	reported	nD3SOj
rs72993045	1	113047178	C	T	0.03029	0.201281	0.0229724	1.9e-18	Diuretics	GCST007927	132367				0.000579643	76.769	76.769	1	112504556	T	C	0.0177019	0.0545584	0.023003	0.0907961	96429	Diabetic retinopathy	TRUE	reported	l4Azv1
rs72993045	1	113047178	C	T	0.03029	0.201281	0.0229724	1.9e-18	Diuretics	GCST007927	132367				0.000579643	76.769	76.769	1	112504556	T	C	0.372266	0.0220917	0.0247599	0.0897824	484589	Primary open-angle glaucoma	TRUE	reported	gkho5Z
rs72993045	1	113047178	C	T	0.03029	0.201281	0.0229724	1.9e-18	Diuretics	GCST007927	132367				0.000579643	76.769	76.769	1	112504556	T	C	0.937986	0.000900562	0.0115751	0.0899448	493421	Senile cataract	TRUE	reported	nD3SOj
rs72993045	1	113047178	C	T	0.03029	0.201281	0.0229724	1.9e-18	Diuretics	GCST007927	132367				0.000579643	76.769	76.769	1	112504556	T	C	0.00507797	0.170732	0.0609311	0.0898235	486808	Neovascular glaucoma	TRUE	reported	GGmd6U
rs72993045	1	113047178	C	T	0.03029	0.201281	0.0229724	1.9e-18	Diuretics	GCST007927	132367				0.000579643	76.769	76.769	1	112504556	T	C	0.133764	0.0574467	0.0383125	0.0904196	86890	Diabetic maculopathy	TRUE	reported	39Jeu0
rs570530	1	234866776	A	G	0.495536	-0.0325415	0.00561381	6.8e-09	HMG CoA reductase inhibitors	GCST007931	132367				0.000253787	33.6011	33.6011	1	234731029	A	G	0.144532	-0.0321859	0.0220584	0.567422	86890	Diabetic maculopathy	TRUE	reported	39Jeu0
rs570530	1	234866776	A	G	0.495536	-0.0325415	0.00561381	6.8e-09	HMG CoA reductase inhibitors	GCST007931	132367				0.000253787	33.6011	33.6011	1	234731029	A	G	0.910453	0.00159689	0.0141986	0.565875	484589	Primary open-angle glaucoma	TRUE	reported	gkho5Z
rs570530	1	234866776	A	G	0.495536	-0.0325415	0.00561381	6.8e-09	HMG CoA reductase inhibitors	GCST007931	132367				0.000253787	33.6011	33.6011	1	234731029	A	G	0.586568	-0.0201428	0.0370396	0.565636	486808	Neovascular glaucoma	TRUE	reported	GGmd6U
rs570530	1	234866776	A	G	0.495536	-0.0325415	0.00561381	6.8e-09	HMG CoA reductase inhibitors	GCST007931	132367				0.000253787	33.6011	33.6011	1	234731029	A	G	0.010252	-0.0339826	0.0132372	0.568066	96429	Diabetic retinopathy	TRUE	reported	l4Azv1
rs570530	1	234866776	A	G	0.495536	-0.0325415	0.00561381	6.8e-09	HMG CoA reductase inhibitors	GCST007931	132367				0.000253787	33.6011	33.6011	1	234731029	A	G	0.297679	0.0069061	0.00663141	0.565909	493421	Senile cataract	TRUE	reported	nD3SOj
rs7595769	2	8471319	A	G	0.280882	-0.0569563	0.01001	1.3e-08	Adrenergics, inhalants	GCST007941	132367				0.000244529	32.375	32.375	2	8331189	G	A	0.882855	0.00197392	0.013396	0.404613	96429	Diabetic retinopathy	TRUE	reported	l4Azv1
rs7595769	2	8471319	A	G	0.280882	-0.0569563	0.01001	1.3e-08	Adrenergics, inhalants	GCST007941	132367				0.000244529	32.375	32.375	2	8331189	G	A	0.2368	-0.00793816	0.00671007	0.406071	493421	Senile cataract	TRUE	reported	nD3SOj
rs7595769	2	8471319	A	G	0.280882	-0.0569563	0.01001	1.3e-08	Adrenergics, inhalants	GCST007941	132367				0.000244529	32.375	32.375	2	8331189	G	A	0.46121	-0.0276081	0.0374675	0.406111	486808	Neovascular glaucoma	TRUE	reported	GGmd6U
rs7595769	2	8471319	A	G	0.280882	-0.0569563	0.01001	1.3e-08	Adrenergics, inhalants	GCST007941	132367				0.000244529	32.375	32.375	2	8331189	G	A	0.0450568	0.028857	0.0143988	0.406042	484589	Primary open-angle glaucoma	TRUE	reported	gkho5Z
rs7595769	2	8471319	A	G	0.280882	-0.0569563	0.01001	1.3e-08	Adrenergics, inhalants	GCST007941	132367				0.000244529	32.375	32.375	2	8331189	G	A	0.064149	-0.0413156	0.022319	0.403958	86890	Diabetic maculopathy	TRUE	reported	39Jeu0
rs57853403	2	20728467	T	C	0.0600086	0.0642359	0.0117849	5e-08	HMG CoA reductase inhibitors	GCST007931	132367				0.000224401	29.7095	29.7095	2	20528707	C	T	0.998718	-0.000126581	0.0787546	0.0578857	486808	Neovascular glaucoma	TRUE	reported	GGmd6U
rs57853403	2	20728467	T	C	0.0600086	0.0642359	0.0117849	5e-08	HMG CoA reductase inhibitors	GCST007931	132367				0.000224401	29.7095	29.7095	2	20528707	C	T	0.952007	0.0018192	0.0302259	0.0579785	484589	Primary open-angle glaucoma	TRUE	reported	gkho5Z
rs57853403	2	20728467	T	C	0.0600086	0.0642359	0.0117849	5e-08	HMG CoA reductase inhibitors	GCST007931	132367				0.000224401	29.7095	29.7095	2	20528707	C	T	0.980441	-0.000681257	0.0277881	0.0592928	96429	Diabetic retinopathy	TRUE	reported	l4Azv1
rs57853403	2	20728467	T	C	0.0600086	0.0642359	0.0117849	5e-08	HMG CoA reductase inhibitors	GCST007931	132367				0.000224401	29.7095	29.7095	2	20528707	C	T	0.861377	-0.00809999	0.046386	0.0592354	86890	Diabetic maculopathy	TRUE	reported	39Jeu0
rs57853403	2	20728467	T	C	0.0600086	0.0642359	0.0117849	5e-08	HMG CoA reductase inhibitors	GCST007931	132367				0.000224401	29.7095	29.7095	2	20528707	C	T	0.039058	0.0290814	0.0140928	0.0579582	493421	Senile cataract	TRUE	reported	nD3SOj
rs73228424	2	21128294	A	G	0.0164566	-0.125506	0.02195	1.1e-08	HMG CoA reductase inhibitors	GCST007931	132367				0.000246929	32.6928	32.6928	2	20928534	G	A	0.625625	0.0271534	0.0556545	0.016202	484589	Primary open-angle glaucoma	TRUE	reported	gkho5Z
rs73228424	2	21128294	A	G	0.0164566	-0.125506	0.02195	1.1e-08	HMG CoA reductase inhibitors	GCST007931	132367				0.000246929	32.6928	32.6928	2	20928534	G	A	0.670437	0.0621574	0.146064	0.0162497	486808	Neovascular glaucoma	TRUE	reported	GGmd6U
rs73228424	2	21128294	A	G	0.0164566	-0.125506	0.02195	1.1e-08	HMG CoA reductase inhibitors	GCST007931	132367				0.000246929	32.6928	32.6928	2	20928534	G	A	0.458568	0.038502	0.051945	0.016274	96429	Diabetic retinopathy	TRUE	reported	l4Azv1
rs73228424	2	21128294	A	G	0.0164566	-0.125506	0.02195	1.1e-08	HMG CoA reductase inhibitors	GCST007931	132367				0.000246929	32.6928	32.6928	2	20928534	G	A	0.768555	0.0258387	0.0878075	0.0161956	86890	Diabetic maculopathy	TRUE	reported	39Jeu0
rs73228424	2	21128294	A	G	0.0164566	-0.125506	0.02195	1.1e-08	HMG CoA reductase inhibitors	GCST007931	132367				0.000246929	32.6928	32.6928	2	20928534	G	A	0.26583	0.0288481	0.0259258	0.0162405	493421	Senile cataract	TRUE	reported	nD3SOj
rs522761	2	21401789	T	C	0.245722	-0.0682903	0.00649126	7e-26	HMG CoA reductase inhibitors	GCST007931	132367				0.000835444	110.676	110.676	2	21178917	T	C	0.562493	0.00930743	0.016071	0.73868	484589	Primary open-angle glaucoma	TRUE	reported	gkho5Z
rs522761	2	21401789	T	C	0.245722	-0.0682903	0.00649126	7e-26	HMG CoA reductase inhibitors	GCST007931	132367				0.000835444	110.676	110.676	2	21178917	T	C	0.234689	0.0294885	0.0248143	0.736991	86890	Diabetic maculopathy	TRUE	reported	39Jeu0
rs522761	2	21401789	T	C	0.245722	-0.0682903	0.00649126	7e-26	HMG CoA reductase inhibitors	GCST007931	132367				0.000835444	110.676	110.676	2	21178917	T	C	0.14966	0.0108144	0.00750615	0.738712	493421	Senile cataract	TRUE	reported	nD3SOj
rs522761	2	21401789	T	C	0.245722	-0.0682903	0.00649126	7e-26	HMG CoA reductase inhibitors	GCST007931	132367				0.000835444	110.676	110.676	2	21178917	T	C	0.0917741	-0.0705323	0.0418313	0.738939	486808	Neovascular glaucoma	TRUE	reported	GGmd6U
rs522761	2	21401789	T	C	0.245722	-0.0682903	0.00649126	7e-26	HMG CoA reductase inhibitors	GCST007931	132367				0.000835444	110.676	110.676	2	21178917	T	C	0.120072	0.0231689	0.0149046	0.73676	96429	Diabetic retinopathy	TRUE	reported	l4Azv1
rs10183431	2	44213990	T	C	0.239911	-0.0360926	0.00660173	4.6e-08	HMG CoA reductase inhibitors	GCST007931	132367				0.000225757	29.8891	29.8891	2	43986851	T	C	0.4694	-0.0118064	0.0163194	0.751258	484589	Primary open-angle glaucoma	TRUE	reported	gkho5Z
rs10183431	2	44213990	T	C	0.239911	-0.0360926	0.00660173	4.6e-08	HMG CoA reductase inhibitors	GCST007931	132367				0.000225757	29.8891	29.8891	2	43986851	T	C	0.542519	-0.0153786	0.0252518	0.75342	86890	Diabetic maculopathy	TRUE	reported	39Jeu0
rs10183431	2	44213990	T	C	0.239911	-0.0360926	0.00660173	4.6e-08	HMG CoA reductase inhibitors	GCST007931	132367				0.000225757	29.8891	29.8891	2	43986851	T	C	0.0213373	-0.0980988	0.0426152	0.751371	486808	Neovascular glaucoma	TRUE	reported	GGmd6U
rs10183431	2	44213990	T	C	0.239911	-0.0360926	0.00660173	4.6e-08	HMG CoA reductase inhibitors	GCST007931	132367				0.000225757	29.8891	29.8891	2	43986851	T	C	0.818824	0.00174403	0.00761391	0.751364	493421	Senile cataract	TRUE	reported	nD3SOj
rs10183431	2	44213990	T	C	0.239911	-0.0360926	0.00660173	4.6e-08	HMG CoA reductase inhibitors	GCST007931	132367				0.000225757	29.8891	29.8891	2	43986851	T	C	0.910858	-0.00169783	0.0151652	0.753151	96429	Diabetic retinopathy	TRUE	reported	l4Azv1
rs4541244	2	58917535	T	C	0.421979	-0.0342751	0.00571138	2e-09	HMG CoA reductase inhibitors	GCST007931	132367				0.000272005	36.0138	36.0138	2	58690400	C	T	0.239564	-0.0154824	0.0131644	0.49267	96429	Diabetic retinopathy	TRUE	reported	l4Azv1
rs4541244	2	58917535	T	C	0.421979	-0.0342751	0.00571138	2e-09	HMG CoA reductase inhibitors	GCST007931	132367				0.000272005	36.0138	36.0138	2	58690400	C	T	0.759418	-0.00202148	0.00660084	0.498345	493421	Senile cataract	TRUE	reported	nD3SOj
rs4541244	2	58917535	T	C	0.421979	-0.0342751	0.00571138	2e-09	HMG CoA reductase inhibitors	GCST007931	132367				0.000272005	36.0138	36.0138	2	58690400	C	T	0.0991174	-0.0361493	0.02192	0.492947	86890	Diabetic maculopathy	TRUE	reported	39Jeu0
rs4541244	2	58917535	T	C	0.421979	-0.0342751	0.00571138	2e-09	HMG CoA reductase inhibitors	GCST007931	132367				0.000272005	36.0138	36.0138	2	58690400	C	T	0.98953	-0.000483816	0.0368673	0.498691	486808	Neovascular glaucoma	TRUE	reported	GGmd6U
rs4541244	2	58917535	T	C	0.421979	-0.0342751	0.00571138	2e-09	HMG CoA reductase inhibitors	GCST007931	132367				0.000272005	36.0138	36.0138	2	58690400	C	T	0.618963	0.0070393	0.0141545	0.498358	484589	Primary open-angle glaucoma	TRUE	reported	gkho5Z
rs11679146	2	103009412	G	A	0.135806	-0.159924	0.0131604	5.6e-34	Adrenergics, inhalants	GCST007941	132367				0.00111436	147.666	147.666	2	102392952	A	G	0.274903	-0.0541946	0.049636	0.164938	486808	Neovascular glaucoma	TRUE	reported	GGmd6U
rs11679146	2	103009412	G	A	0.135806	-0.159924	0.0131604	5.6e-34	Adrenergics, inhalants	GCST007941	132367				0.00111436	147.666	147.666	2	102392952	A	G	0.0745521	-0.0158743	0.00890209	0.164833	493421	Senile cataract	TRUE	reported	nD3SOj
rs11679146	2	103009412	G	A	0.135806	-0.159924	0.0131604	5.6e-34	Adrenergics, inhalants	GCST007941	132367				0.00111436	147.666	147.666	2	102392952	A	G	0.856558	0.0032285	0.0178609	0.16303	96429	Diabetic retinopathy	TRUE	reported	l4Azv1
rs11679146	2	103009412	G	A	0.135806	-0.159924	0.0131604	5.6e-34	Adrenergics, inhalants	GCST007941	132367				0.00111436	147.666	147.666	2	102392952	A	G	0.336991	0.0285836	0.0297706	0.16326	86890	Diabetic maculopathy	TRUE	reported	39Jeu0
rs11679146	2	103009412	G	A	0.135806	-0.159924	0.0131604	5.6e-34	Adrenergics, inhalants	GCST007941	132367				0.00111436	147.666	147.666	2	102392952	A	G	0.0346537	0.0403308	0.0190926	0.164906	484589	Primary open-angle glaucoma	TRUE	reported	gkho5Z
rs1486195	2	108737987	G	A	0.38746	0.0353491	0.00623053	1.4e-08	Agents acting on the renin-angiotensin system	GCST007930	132367				0.00024312	32.1883	32.1883	2	108121531	A	G	0.540255	-0.00406884	0.0066438	0.437227	493421	Senile cataract	TRUE	reported	nD3SOj
rs1486195	2	108737987	G	A	0.38746	0.0353491	0.00623053	1.4e-08	Agents acting on the renin-angiotensin system	GCST007930	132367				0.00024312	32.1883	32.1883	2	108121531	A	G	0.490234	-0.00914812	0.0132594	0.437779	96429	Diabetic retinopathy	TRUE	reported	l4Azv1
rs1486195	2	108737987	G	A	0.38746	0.0353491	0.00623053	1.4e-08	Agents acting on the renin-angiotensin system	GCST007930	132367				0.00024312	32.1883	32.1883	2	108121531	A	G	0.0437875	-0.0445679	0.0221058	0.437677	86890	Diabetic maculopathy	TRUE	reported	39Jeu0
rs1486195	2	108737987	G	A	0.38746	0.0353491	0.00623053	1.4e-08	Agents acting on the renin-angiotensin system	GCST007930	132367				0.00024312	32.1883	32.1883	2	108121531	A	G	0.657391	-0.0164661	0.0371261	0.437341	486808	Neovascular glaucoma	TRUE	reported	GGmd6U
rs1486195	2	108737987	G	A	0.38746	0.0353491	0.00623053	1.4e-08	Agents acting on the renin-angiotensin system	GCST007930	132367				0.00024312	32.1883	32.1883	2	108121531	A	G	0.394544	0.0121142	0.0142285	0.437277	484589	Primary open-angle glaucoma	TRUE	reported	gkho5Z
rs10460475	2	119662628	G	T	0.0936997	0.0899236	0.0155281	7e-09	Adrenergics, inhalants	GCST007941	132367				0.00025329	33.5352	33.5352	2	118905052	T	G	0.038716	-0.0230197	0.0111357	0.0964811	493421	Senile cataract	TRUE	reported	nD3SOj
rs10460475	2	119662628	G	T	0.0936997	0.0899236	0.0155281	7e-09	Adrenergics, inhalants	GCST007941	132367				0.00025329	33.5352	33.5352	2	118905052	T	G	0.861002	-0.00417989	0.0238715	0.0964266	484589	Primary open-angle glaucoma	TRUE	reported	gkho5Z
rs10460475	2	119662628	G	T	0.0936997	0.0899236	0.0155281	7e-09	Adrenergics, inhalants	GCST007941	132367				0.00025329	33.5352	33.5352	2	118905052	T	G	0.594592	0.0199234	0.0374365	0.0961493	86890	Diabetic maculopathy	TRUE	reported	39Jeu0
rs10460475	2	119662628	G	T	0.0936997	0.0899236	0.0155281	7e-09	Adrenergics, inhalants	GCST007941	132367				0.00025329	33.5352	33.5352	2	118905052	T	G	0.0661363	0.0409936	0.0223095	0.096567	96429	Diabetic retinopathy	TRUE	reported	l4Azv1
rs10460475	2	119662628	G	T	0.0936997	0.0899236	0.0155281	7e-09	Adrenergics, inhalants	GCST007941	132367				0.00025329	33.5352	33.5352	2	118905052	T	G	0.966108	0.00265936	0.0625872	0.0963583	486808	Neovascular glaucoma	TRUE	reported	GGmd6U
rs7599224	2	145214607	G	T	0.446085	0.0458173	0.00806461	1.3e-08	Diuretics	GCST007927	132367				0.000243784	32.2764	32.2764	2	144457040	T	G	0.629226	-0.0106974	0.0221564	0.444266	86890	Diabetic maculopathy	TRUE	reported	39Jeu0
rs7599224	2	145214607	G	T	0.446085	0.0458173	0.00806461	1.3e-08	Diuretics	GCST007927	132367				0.000243784	32.2764	32.2764	2	144457040	T	G	0.500818	0.00958065	0.0142314	0.443086	484589	Primary open-angle glaucoma	TRUE	reported	gkho5Z
rs7599224	2	145214607	G	T	0.446085	0.0458173	0.00806461	1.3e-08	Diuretics	GCST007927	132367				0.000243784	32.2764	32.2764	2	144457040	T	G	0.31798	-0.0370529	0.0371043	0.443028	486808	Neovascular glaucoma	TRUE	reported	GGmd6U
rs7599224	2	145214607	G	T	0.446085	0.0458173	0.00806461	1.3e-08	Diuretics	GCST007927	132367				0.000243784	32.2764	32.2764	2	144457040	T	G	0.494039	0.00907859	0.0132747	0.44466	96429	Diabetic retinopathy	TRUE	reported	l4Azv1
rs7599224	2	145214607	G	T	0.446085	0.0458173	0.00806461	1.3e-08	Diuretics	GCST007927	132367				0.000243784	32.2764	32.2764	2	144457040	T	G	0.168813	-0.00914232	0.006644	0.443178	493421	Senile cataract	TRUE	reported	nD3SOj
rs112165453	2	204664815	T	C	0.0163088	0.21498	0.0360616	2.5e-09	Thyroid preparations	GCST007932	132367				0.000268418	35.5386	35.5386	2	203800092	C	T	0.831621	-0.0430596	0.202517	0.00843694	486808	Neovascular glaucoma	TRUE	reported	GGmd6U
rs112165453	2	204664815	T	C	0.0163088	0.21498	0.0360616	2.5e-09	Thyroid preparations	GCST007932	132367				0.000268418	35.5386	35.5386	2	203800092	C	T	0.0141994	0.0908513	0.0370492	0.00844621	493421	Senile cataract	TRUE	reported	nD3SOj
rs112165453	2	204664815	T	C	0.0163088	0.21498	0.0360616	2.5e-09	Thyroid preparations	GCST007932	132367				0.000268418	35.5386	35.5386	2	203800092	C	T	0.485634	0.0502597	0.0720808	0.00851757	96429	Diabetic retinopathy	TRUE	reported	l4Azv1
rs112165453	2	204664815	T	C	0.0163088	0.21498	0.0360616	2.5e-09	Thyroid preparations	GCST007932	132367				0.000268418	35.5386	35.5386	2	203800092	C	T	0.0238035	0.179773	0.0795357	0.00844915	484589	Primary open-angle glaucoma	TRUE	reported	gkho5Z
rs112165453	2	204664815	T	C	0.0163088	0.21498	0.0360616	2.5e-09	Thyroid preparations	GCST007932	132367				0.000268418	35.5386	35.5386	2	203800092	C	T	0.833012	-0.0250201	0.118668	0.00846062	86890	Diabetic maculopathy	TRUE	reported	39Jeu0
rs2943634	2	227068080	A	C	0.326679	-0.0580353	0.00853867	1.1e-11	Calcium channel blockers	GCST007929	132367				0.000348877	46.1953	46.1953	2	226203364	A	C	0.806965	-0.00568202	0.0232543	0.671728	86890	Diabetic maculopathy	TRUE	reported	39Jeu0
rs2943634	2	227068080	A	C	0.326679	-0.0580353	0.00853867	1.1e-11	Calcium channel blockers	GCST007929	132367				0.000348877	46.1953	46.1953	2	226203364	A	C	0.808179	0.00338079	0.0139256	0.671484	96429	Diabetic retinopathy	TRUE	reported	l4Azv1
rs2943634	2	227068080	A	C	0.326679	-0.0580353	0.00853867	1.1e-11	Calcium channel blockers	GCST007929	132367				0.000348877	46.1953	46.1953	2	226203364	A	C	0.278952	-0.0161257	0.0148943	0.660141	484589	Primary open-angle glaucoma	TRUE	reported	gkho5Z
rs2943634	2	227068080	A	C	0.326679	-0.0580353	0.00853867	1.1e-11	Calcium channel blockers	GCST007929	132367				0.000348877	46.1953	46.1953	2	226203364	A	C	0.526365	-0.00439664	0.00693952	0.660151	493421	Senile cataract	TRUE	reported	nD3SOj
rs2943634	2	227068080	A	C	0.326679	-0.0580353	0.00853867	1.1e-11	Calcium channel blockers	GCST007929	132367				0.000348877	46.1953	46.1953	2	226203364	A	C	0.125901	0.0593542	0.0387817	0.659904	486808	Neovascular glaucoma	TRUE	reported	GGmd6U
rs1000010	3	11604119	G	A	0.351806	-0.0372419	0.00638692	5.5e-09	Agents acting on the renin-angiotensin system	GCST007930	132367				0.000256797	33.9996	33.9996	3	11562645	A	G	0.0232675	-0.0848566	0.0373981	0.410083	486808	Neovascular glaucoma	TRUE	reported	GGmd6U
rs1000010	3	11604119	G	A	0.351806	-0.0372419	0.00638692	5.5e-09	Agents acting on the renin-angiotensin system	GCST007930	132367				0.000256797	33.9996	33.9996	3	11562645	A	G	0.458158	-0.00497801	0.00670995	0.409891	493421	Senile cataract	TRUE	reported	nD3SOj
rs1000010	3	11604119	G	A	0.351806	-0.0372419	0.00638692	5.5e-09	Agents acting on the renin-angiotensin system	GCST007930	132367				0.000256797	33.9996	33.9996	3	11562645	A	G	0.748942	0.00459842	0.0143685	0.410162	484589	Primary open-angle glaucoma	TRUE	reported	gkho5Z
rs1000010	3	11604119	G	A	0.351806	-0.0372419	0.00638692	5.5e-09	Agents acting on the renin-angiotensin system	GCST007930	132367				0.000256797	33.9996	33.9996	3	11562645	A	G	0.181878	0.0298758	0.0223789	0.405781	86890	Diabetic maculopathy	TRUE	reported	39Jeu0
rs1000010	3	11604119	G	A	0.351806	-0.0372419	0.00638692	5.5e-09	Agents acting on the renin-angiotensin system	GCST007930	132367				0.000256797	33.9996	33.9996	3	11562645	A	G	0.62414	0.00658378	0.0134365	0.405539	96429	Diabetic retinopathy	TRUE	reported	l4Azv1
rs55988870	3	27483164	C	T	0.367162	-0.0536074	0.00853504	3.4e-10	Beta blocking agents	GCST007928	132367				0.000297941	39.4487	39.4487	3	27441673	T	C	0.943662	0.00157892	0.0223429	0.392897	86890	Diabetic maculopathy	TRUE	reported	39Jeu0
rs55988870	3	27483164	C	T	0.367162	-0.0536074	0.00853504	3.4e-10	Beta blocking agents	GCST007928	132367				0.000297941	39.4487	39.4487	3	27441673	T	C	0.731784	-0.00460635	0.0134393	0.39278	96429	Diabetic retinopathy	TRUE	reported	l4Azv1
rs55988870	3	27483164	C	T	0.367162	-0.0536074	0.00853504	3.4e-10	Beta blocking agents	GCST007928	132367				0.000297941	39.4487	39.4487	3	27441673	T	C	0.0535784	-0.0130388	0.00675508	0.39103	493421	Senile cataract	TRUE	reported	nD3SOj
rs55988870	3	27483164	C	T	0.367162	-0.0536074	0.00853504	3.4e-10	Beta blocking agents	GCST007928	132367				0.000297941	39.4487	39.4487	3	27441673	T	C	0.0864988	-0.0247685	0.0144493	0.390981	484589	Primary open-angle glaucoma	TRUE	reported	gkho5Z
rs55988870	3	27483164	C	T	0.367162	-0.0536074	0.00853504	3.4e-10	Beta blocking agents	GCST007928	132367				0.000297941	39.4487	39.4487	3	27441673	T	C	0.071223	-0.0680908	0.0377432	0.391058	486808	Neovascular glaucoma	TRUE	reported	GGmd6U
rs10154834	3	33068055	C	T	0.494958	-0.0679052	0.0112171	1.4e-09	Glucocorticoids	GCST007942	132367				0.000276785	36.6468	36.6468	3	33026563	C	T	0.898156	-0.00181176	0.0141554	0.485628	484589	Primary open-angle glaucoma	TRUE	reported	gkho5Z
rs10154834	3	33068055	C	T	0.494958	-0.0679052	0.0112171	1.4e-09	Glucocorticoids	GCST007942	132367				0.000276785	36.6468	36.6468	3	33026563	C	T	0.169806	-0.0181295	0.0132059	0.486605	96429	Diabetic retinopathy	TRUE	reported	l4Azv1
rs10154834	3	33068055	C	T	0.494958	-0.0679052	0.0112171	1.4e-09	Glucocorticoids	GCST007942	132367				0.000276785	36.6468	36.6468	3	33026563	C	T	0.309843	-0.00671494	0.00661212	0.485522	493421	Senile cataract	TRUE	reported	nD3SOj
rs10154834	3	33068055	C	T	0.494958	-0.0679052	0.0112171	1.4e-09	Glucocorticoids	GCST007942	132367				0.000276785	36.6468	36.6468	3	33026563	C	T	0.477145	-0.0156627	0.0220322	0.486082	86890	Diabetic maculopathy	TRUE	reported	39Jeu0
rs10154834	3	33068055	C	T	0.494958	-0.0679052	0.0112171	1.4e-09	Glucocorticoids	GCST007942	132367				0.000276785	36.6468	36.6468	3	33026563	C	T	0.341394	-0.0351202	0.0369137	0.485366	486808	Neovascular glaucoma	TRUE	reported	GGmd6U
rs9841978	3	53730735	A	G	0.322134	0.0634941	0.0086577	2.2e-13	Calcium channel blockers	GCST007929	132367				0.000406168	53.7843	53.7843	3	53696708	G	A	0.156567	0.00975086	0.00688274	0.355042	493421	Senile cataract	TRUE	reported	nD3SOj
rs9841978	3	53730735	A	G	0.322134	0.0634941	0.0086577	2.2e-13	Calcium channel blockers	GCST007929	132367				0.000406168	53.7843	53.7843	3	53696708	G	A	0.21927	-0.0181189	0.0147491	0.354977	484589	Primary open-angle glaucoma	TRUE	reported	gkho5Z
rs9841978	3	53730735	A	G	0.322134	0.0634941	0.0086577	2.2e-13	Calcium channel blockers	GCST007929	132367				0.000406168	53.7843	53.7843	3	53696708	G	A	0.53168	0.00856699	0.0136974	0.358202	96429	Diabetic retinopathy	TRUE	reported	l4Azv1
rs9841978	3	53730735	A	G	0.322134	0.0634941	0.0086577	2.2e-13	Calcium channel blockers	GCST007929	132367				0.000406168	53.7843	53.7843	3	53696708	G	A	0.445123	0.0174512	0.0228547	0.358184	86890	Diabetic maculopathy	TRUE	reported	39Jeu0
rs9841978	3	53730735	A	G	0.322134	0.0634941	0.0086577	2.2e-13	Calcium channel blockers	GCST007929	132367				0.000406168	53.7843	53.7843	3	53696708	G	A	0.574438	-0.0215692	0.0384115	0.354968	486808	Neovascular glaucoma	TRUE	reported	GGmd6U
rs6445821	3	56754233	A	C	0.321349	-0.037175	0.00645771	8.6e-09	Agents acting on the renin-angiotensin system	GCST007930	132367				0.000250297	33.1389	33.1389	3	56720205	C	A	0.056404	0.0140278	0.0073525	0.275449	493421	Senile cataract	TRUE	reported	nD3SOj
rs6445821	3	56754233	A	C	0.321349	-0.037175	0.00645771	8.6e-09	Agents acting on the renin-angiotensin system	GCST007930	132367				0.000250297	33.1389	33.1389	3	56720205	C	A	0.0949839	0.0405901	0.0243102	0.276801	86890	Diabetic maculopathy	TRUE	reported	39Jeu0
rs6445821	3	56754233	A	C	0.321349	-0.037175	0.00645771	8.6e-09	Agents acting on the renin-angiotensin system	GCST007930	132367				0.000250297	33.1389	33.1389	3	56720205	C	A	0.820277	-0.00933114	0.0410721	0.275311	486808	Neovascular glaucoma	TRUE	reported	GGmd6U
rs6445821	3	56754233	A	C	0.321349	-0.037175	0.00645771	8.6e-09	Agents acting on the renin-angiotensin system	GCST007930	132367				0.000250297	33.1389	33.1389	3	56720205	C	A	0.910964	0.00175735	0.0157155	0.275588	484589	Primary open-angle glaucoma	TRUE	reported	gkho5Z
rs6445821	3	56754233	A	C	0.321349	-0.037175	0.00645771	8.6e-09	Agents acting on the renin-angiotensin system	GCST007930	132367				0.000250297	33.1389	33.1389	3	56720205	C	A	0.0113716	0.0369562	0.014601	0.277435	96429	Diabetic retinopathy	TRUE	reported	l4Azv1
rs7652333	3	72417372	T	C	0.483816	0.0474013	0.00843634	1.9e-08	Beta blocking agents	GCST007928	132367				0.000238445	31.5693	31.5693	3	72368221	C	T	0.93643	-0.00116767	0.0146403	0.381214	484589	Primary open-angle glaucoma	TRUE	reported	gkho5Z
rs7652333	3	72417372	T	C	0.483816	0.0474013	0.00843634	1.9e-08	Beta blocking agents	GCST007928	132367				0.000238445	31.5693	31.5693	3	72368221	C	T	0.159049	-0.0192098	0.0136406	0.382404	96429	Diabetic retinopathy	TRUE	reported	l4Azv1
rs7652333	3	72417372	T	C	0.483816	0.0474013	0.00843634	1.9e-08	Beta blocking agents	GCST007928	132367				0.000238445	31.5693	31.5693	3	72368221	C	T	0.0601465	-0.0427206	0.0227271	0.382516	86890	Diabetic maculopathy	TRUE	reported	39Jeu0
rs7652333	3	72417372	T	C	0.483816	0.0474013	0.00843634	1.9e-08	Beta blocking agents	GCST007928	132367				0.000238445	31.5693	31.5693	3	72368221	C	T	0.897753	0.00490521	0.0381728	0.381102	486808	Neovascular glaucoma	TRUE	reported	GGmd6U
rs7652333	3	72417372	T	C	0.483816	0.0474013	0.00843634	1.9e-08	Beta blocking agents	GCST007928	132367				0.000238445	31.5693	31.5693	3	72368221	C	T	0.674068	0.00287404	0.00683366	0.381064	493421	Senile cataract	TRUE	reported	nD3SOj
rs2969903	3	108279216	T	C	0.233721	0.0627696	0.0107459	5.2e-09	Thyroid preparations	GCST007932	132367				0.000257705	34.12	34.12	3	108560369	C	T	0.321863	-0.0492178	0.049683	0.16413	486808	Neovascular glaucoma	TRUE	reported	GGmd6U
rs2969903	3	108279216	T	C	0.233721	0.0627696	0.0107459	5.2e-09	Thyroid preparations	GCST007932	132367				0.000257705	34.12	34.12	3	108560369	C	T	0.520104	-0.0122878	0.0191046	0.164027	484589	Primary open-angle glaucoma	TRUE	reported	gkho5Z
rs2969903	3	108279216	T	C	0.233721	0.0627696	0.0107459	5.2e-09	Thyroid preparations	GCST007932	132367				0.000257705	34.12	34.12	3	108560369	C	T	0.98875	0.000417281	0.0295941	0.16279	86890	Diabetic maculopathy	TRUE	reported	39Jeu0
rs2969903	3	108279216	T	C	0.233721	0.0627696	0.0107459	5.2e-09	Thyroid preparations	GCST007932	132367				0.000257705	34.12	34.12	3	108560369	C	T	0.0329033	0.0189998	0.00890646	0.164087	493421	Senile cataract	TRUE	reported	nD3SOj
rs2969903	3	108279216	T	C	0.233721	0.0627696	0.0107459	5.2e-09	Thyroid preparations	GCST007932	132367				0.000257705	34.12	34.12	3	108560369	C	T	0.9434	-0.00126001	0.0177475	0.162839	96429	Diabetic retinopathy	TRUE	reported	l4Azv1
rs7639816	3	150073703	T	C	0.180878	0.0418685	0.00735537	1.3e-08	HMG CoA reductase inhibitors	GCST007931	132367				0.000244726	32.4011	32.4011	3	150355916	C	T	0.0525569	-0.018172	0.00937407	0.145785	493421	Senile cataract	TRUE	reported	nD3SOj
rs7639816	3	150073703	T	C	0.180878	0.0418685	0.00735537	1.3e-08	HMG CoA reductase inhibitors	GCST007931	132367				0.000244726	32.4011	32.4011	3	150355916	C	T	0.0315319	0.043294	0.020134	0.14564	484589	Primary open-angle glaucoma	TRUE	reported	gkho5Z
rs7639816	3	150073703	T	C	0.180878	0.0418685	0.00735537	1.3e-08	HMG CoA reductase inhibitors	GCST007931	132367				0.000244726	32.4011	32.4011	3	150355916	C	T	0.559937	-0.0180204	0.0309131	0.147267	86890	Diabetic maculopathy	TRUE	reported	39Jeu0
rs7639816	3	150073703	T	C	0.180878	0.0418685	0.00735537	1.3e-08	HMG CoA reductase inhibitors	GCST007931	132367				0.000244726	32.4011	32.4011	3	150355916	C	T	0.989775	0.000672141	0.0524455	0.145732	486808	Neovascular glaucoma	TRUE	reported	GGmd6U
rs7639816	3	150073703	T	C	0.180878	0.0418685	0.00735537	1.3e-08	HMG CoA reductase inhibitors	GCST007931	132367				0.000244726	32.4011	32.4011	3	150355916	C	T	0.347922	-0.0174423	0.0185828	0.146987	96429	Diabetic retinopathy	TRUE	reported	l4Azv1
rs6802894	3	168698189	G	T	0.414885	0.0513981	0.00917528	2.1e-08	Adrenergics, inhalants	GCST007941	132367				0.000237014	31.3798	31.3798	3	168980401	G	T	0.653395	0.00591439	0.0131709	0.52844	96429	Diabetic retinopathy	TRUE	reported	l4Azv1
rs6802894	3	168698189	G	T	0.414885	0.0513981	0.00917528	2.1e-08	Adrenergics, inhalants	GCST007941	132367				0.000237014	31.3798	31.3798	3	168980401	G	T	0.659093	-0.00969395	0.0219735	0.528678	86890	Diabetic maculopathy	TRUE	reported	39Jeu0
rs6802894	3	168698189	G	T	0.414885	0.0513981	0.00917528	2.1e-08	Adrenergics, inhalants	GCST007941	132367				0.000237014	31.3798	31.3798	3	168980401	G	T	0.00119886	0.0213269	0.00658411	0.526398	493421	Senile cataract	TRUE	reported	nD3SOj
rs6802894	3	168698189	G	T	0.414885	0.0513981	0.00917528	2.1e-08	Adrenergics, inhalants	GCST007941	132367				0.000237014	31.3798	31.3798	3	168980401	G	T	0.164749	-0.0196215	0.0141236	0.526097	484589	Primary open-angle glaucoma	TRUE	reported	gkho5Z
rs6802894	3	168698189	G	T	0.414885	0.0513981	0.00917528	2.1e-08	Adrenergics, inhalants	GCST007941	132367				0.000237014	31.3798	31.3798	3	168980401	G	T	0.186477	-0.0486512	0.036827	0.52615	486808	Neovascular glaucoma	TRUE	reported	GGmd6U
rs2421647	3	169113110	C	A	0.463343	0.0446062	0.00788492	1.5e-08	Diuretics	GCST007927	132367				0.000241719	32.0028	32.0028	3	169395322	C	A	0.517087	-0.00927666	0.0143193	0.574881	484589	Primary open-angle glaucoma	TRUE	reported	gkho5Z
rs2421647	3	169113110	C	A	0.463343	0.0446062	0.00788492	1.5e-08	Diuretics	GCST007927	132367				0.000241719	32.0028	32.0028	3	169395322	C	A	0.467242	-0.00964429	0.0132664	0.575695	96429	Diabetic retinopathy	TRUE	reported	l4Azv1
rs2421647	3	169113110	C	A	0.463343	0.0446062	0.00788492	1.5e-08	Diuretics	GCST007927	132367				0.000241719	32.0028	32.0028	3	169395322	C	A	0.157436	-0.00942375	0.0066658	0.574666	493421	Senile cataract	TRUE	reported	nD3SOj
rs2421647	3	169113110	C	A	0.463343	0.0446062	0.00788492	1.5e-08	Diuretics	GCST007927	132367				0.000241719	32.0028	32.0028	3	169395322	C	A	0.916052	-0.00232821	0.0220877	0.575471	86890	Diabetic maculopathy	TRUE	reported	39Jeu0
rs2421647	3	169113110	C	A	0.463343	0.0446062	0.00788492	1.5e-08	Diuretics	GCST007927	132367				0.000241719	32.0028	32.0028	3	169395322	C	A	0.51516	-0.0242129	0.0372033	0.574686	486808	Neovascular glaucoma	TRUE	reported	GGmd6U
rs74378591	3	188007689	C	G	0.108871	0.0811162	0.0146731	3.2e-08	Thyroid preparations	GCST007932	132367				0.000230828	30.5606	30.5606	3	188289901	G	C	0.954709	0.00388357	0.0683789	0.0816461	486808	Neovascular glaucoma	TRUE	reported	GGmd6U
rs74378591	3	188007689	C	G	0.108871	0.0811162	0.0146731	3.2e-08	Thyroid preparations	GCST007932	132367				0.000230828	30.5606	30.5606	3	188289901	G	C	0.827595	-0.00265588	0.0121949	0.0817739	493421	Senile cataract	TRUE	reported	nD3SOj
rs74378591	3	188007689	C	G	0.108871	0.0811162	0.0146731	3.2e-08	Thyroid preparations	GCST007932	132367				0.000230828	30.5606	30.5606	3	188289901	G	C	0.0328126	0.0515181	0.0241374	0.0825934	96429	Diabetic retinopathy	TRUE	reported	l4Azv1
rs74378591	3	188007689	C	G	0.108871	0.0811162	0.0146731	3.2e-08	Thyroid preparations	GCST007932	132367				0.000230828	30.5606	30.5606	3	188289901	G	C	0.919664	-0.00263376	0.0261137	0.0818244	484589	Primary open-angle glaucoma	TRUE	reported	gkho5Z
rs74378591	3	188007689	C	G	0.108871	0.0811162	0.0146731	3.2e-08	Thyroid preparations	GCST007932	132367				0.000230828	30.5606	30.5606	3	188289901	G	C	0.41287	0.0330145	0.0403179	0.082145	86890	Diabetic maculopathy	TRUE	reported	39Jeu0
rs75366683	3	196358636	T	G	0.0650435	-0.110081	0.018288	1.8e-09	Adrenergics, inhalants	GCST007941	132367				0.000273649	36.2314	36.2314	3	196631765	G	T	0.196067	-0.0191791	0.0148349	0.0525683	493421	Senile cataract	TRUE	reported	nD3SOj
rs75366683	3	196358636	T	G	0.0650435	-0.110081	0.018288	1.8e-09	Adrenergics, inhalants	GCST007941	132367				0.000273649	36.2314	36.2314	3	196631765	G	T	0.678892	-0.0131545	0.0317761	0.0525264	484589	Primary open-angle glaucoma	TRUE	reported	gkho5Z
rs75366683	3	196358636	T	G	0.0650435	-0.110081	0.018288	1.8e-09	Adrenergics, inhalants	GCST007941	132367				0.000273649	36.2314	36.2314	3	196631765	G	T	0.958683	0.00430903	0.0831765	0.0525566	486808	Neovascular glaucoma	TRUE	reported	GGmd6U
rs75366683	3	196358636	T	G	0.0650435	-0.110081	0.018288	1.8e-09	Adrenergics, inhalants	GCST007941	132367				0.000273649	36.2314	36.2314	3	196631765	G	T	0.433742	-0.0234366	0.0299392	0.051304	96429	Diabetic retinopathy	TRUE	reported	l4Azv1
rs75366683	3	196358636	T	G	0.0650435	-0.110081	0.018288	1.8e-09	Adrenergics, inhalants	GCST007941	132367				0.000273649	36.2314	36.2314	3	196631765	G	T	0.49442	-0.0341276	0.0499456	0.0513643	86890	Diabetic maculopathy	TRUE	reported	39Jeu0
rs3135064	4	3285389	T	C	0.450203	-0.0344442	0.00565863	1.2e-09	HMG CoA reductase inhibitors	GCST007931	132367				0.000279839	37.0513	37.0513	4	3283662	T	C	0.587094	-0.00360083	0.00663073	0.467458	493421	Senile cataract	TRUE	reported	nD3SOj
rs3135064	4	3285389	T	C	0.450203	-0.0344442	0.00565863	1.2e-09	HMG CoA reductase inhibitors	GCST007931	132367				0.000279839	37.0513	37.0513	4	3283662	T	C	0.73811	-0.00441229	0.0131964	0.469233	96429	Diabetic retinopathy	TRUE	reported	l4Azv1
rs3135064	4	3285389	T	C	0.450203	-0.0344442	0.00565863	1.2e-09	HMG CoA reductase inhibitors	GCST007931	132367				0.000279839	37.0513	37.0513	4	3283662	T	C	0.74266	-0.00721218	0.0219661	0.469086	86890	Diabetic maculopathy	TRUE	reported	39Jeu0
rs3135064	4	3285389	T	C	0.450203	-0.0344442	0.00565863	1.2e-09	HMG CoA reductase inhibitors	GCST007931	132367				0.000279839	37.0513	37.0513	4	3283662	T	C	0.780148	-0.00396285	0.0141973	0.467667	484589	Primary open-angle glaucoma	TRUE	reported	gkho5Z
rs3135064	4	3285389	T	C	0.450203	-0.0344442	0.00565863	1.2e-09	HMG CoA reductase inhibitors	GCST007931	132367				0.000279839	37.0513	37.0513	4	3283662	T	C	0.217465	-0.0456311	0.0369993	0.467281	486808	Neovascular glaucoma	TRUE	reported	GGmd6U
rs10155132	4	3369500	A	G	0.39295	-0.0343126	0.00618681	2.9e-08	Agents acting on the renin-angiotensin system	GCST007930	132367				0.000232324	30.7587	30.7587	4	3367773	A	G	0.583069	-0.00725632	0.0132196	0.510128	96429	Diabetic retinopathy	TRUE	reported	l4Azv1
rs10155132	4	3369500	A	G	0.39295	-0.0343126	0.00618681	2.9e-08	Agents acting on the renin-angiotensin system	GCST007930	132367				0.000232324	30.7587	30.7587	4	3367773	A	G	0.688502	0.00568185	0.0141732	0.50795	484589	Primary open-angle glaucoma	TRUE	reported	gkho5Z
rs10155132	4	3369500	A	G	0.39295	-0.0343126	0.00618681	2.9e-08	Agents acting on the renin-angiotensin system	GCST007930	132367				0.000232324	30.7587	30.7587	4	3367773	A	G	0.761434	0.0112118	0.0369297	0.507558	486808	Neovascular glaucoma	TRUE	reported	GGmd6U
rs10155132	4	3369500	A	G	0.39295	-0.0343126	0.00618681	2.9e-08	Agents acting on the renin-angiotensin system	GCST007930	132367				0.000232324	30.7587	30.7587	4	3367773	A	G	0.725929	-0.00232148	0.00662248	0.507833	493421	Senile cataract	TRUE	reported	nD3SOj
rs10155132	4	3369500	A	G	0.39295	-0.0343126	0.00618681	2.9e-08	Agents acting on the renin-angiotensin system	GCST007930	132367				0.000232324	30.7587	30.7587	4	3367773	A	G	0.62806	-0.0106706	0.0220258	0.509898	86890	Diabetic maculopathy	TRUE	reported	39Jeu0
rs10755148	4	6295064	A	G	0.359115	-0.111188	0.0120951	3.8e-20	Drugs used in diabetes	GCST007923	132367				0.000638031	84.5069	84.5069	4	6293337	A	G	0.316998	0.0383693	0.0383445	0.63998	486808	Neovascular glaucoma	TRUE	reported	GGmd6U
rs10755148	4	6295064	A	G	0.359115	-0.111188	0.0120951	3.8e-20	Drugs used in diabetes	GCST007923	132367				0.000638031	84.5069	84.5069	4	6293337	A	G	0.00178562	-0.0214635	0.00687107	0.640477	493421	Senile cataract	TRUE	reported	nD3SOj
rs10755148	4	6295064	A	G	0.359115	-0.111188	0.0120951	3.8e-20	Drugs used in diabetes	GCST007923	132367				0.000638031	84.5069	84.5069	4	6293337	A	G	0.107066	-0.0369327	0.0229179	0.649897	86890	Diabetic maculopathy	TRUE	reported	39Jeu0
rs10755148	4	6295064	A	G	0.359115	-0.111188	0.0120951	3.8e-20	Drugs used in diabetes	GCST007923	132367				0.000638031	84.5069	84.5069	4	6293337	A	G	0.118249	-0.0229988	0.0147224	0.640541	484589	Primary open-angle glaucoma	TRUE	reported	gkho5Z
rs10755148	4	6295064	A	G	0.359115	-0.111188	0.0120951	3.8e-20	Drugs used in diabetes	GCST007923	132367				0.000638031	84.5069	84.5069	4	6293337	A	G	0.00661241	-0.0374765	0.0137996	0.65072	96429	Diabetic retinopathy	TRUE	reported	l4Azv1
rs28485535	4	7854170	T	C	0.226559	0.139597	0.0237877	4.4e-09	Antiglaucoma preparations and miotics	GCST007944	132367				0.000260106	34.4379	34.4379	4	7852443	T	C	0.723306	-0.015287	0.0431782	0.7626	486808	Neovascular glaucoma	TRUE	reported	GGmd6U
rs28485535	4	7854170	T	C	0.226559	0.139597	0.0237877	4.4e-09	Antiglaucoma preparations and miotics	GCST007944	132367				0.000260106	34.4379	34.4379	4	7852443	T	C	0.434255	-0.0200986	0.0257038	0.763587	86890	Diabetic maculopathy	TRUE	reported	39Jeu0
rs28485535	4	7854170	T	C	0.226559	0.139597	0.0237877	4.4e-09	Antiglaucoma preparations and miotics	GCST007944	132367				0.000260106	34.4379	34.4379	4	7852443	T	C	1.57217e-19	0.146091	0.0161612	0.763052	484589	Primary open-angle glaucoma	TRUE	reported	gkho5Z
rs28485535	4	7854170	T	C	0.226559	0.139597	0.0237877	4.4e-09	Antiglaucoma preparations and miotics	GCST007944	132367				0.000260106	34.4379	34.4379	4	7852443	T	C	0.591991	0.00827618	0.015442	0.763309	96429	Diabetic retinopathy	TRUE	reported	l4Azv1
rs28485535	4	7854170	T	C	0.226559	0.139597	0.0237877	4.4e-09	Antiglaucoma preparations and miotics	GCST007944	132367				0.000260106	34.4379	34.4379	4	7852443	T	C	0.319392	0.00770343	0.00773663	0.762558	493421	Senile cataract	TRUE	reported	nD3SOj
rs28702684	4	38395515	G	C	0.498848	0.0482763	0.00786309	8.3e-10	Diuretics	GCST007927	132367				0.000284694	37.6943	37.6943	4	38393894	G	C	0.00253052	0.0432184	0.0143123	0.421268	484589	Primary open-angle glaucoma	TRUE	reported	gkho5Z
rs28702684	4	38395515	G	C	0.498848	0.0482763	0.00786309	8.3e-10	Diuretics	GCST007927	132367				0.000284694	37.6943	37.6943	4	38393894	G	C	0.162662	0.00932411	0.00667832	0.421014	493421	Senile cataract	TRUE	reported	nD3SOj
rs28702684	4	38395515	G	C	0.498848	0.0482763	0.00786309	8.3e-10	Diuretics	GCST007927	132367				0.000284694	37.6943	37.6943	4	38393894	G	C	0.621204	0.010983	0.0222263	0.418797	86890	Diabetic maculopathy	TRUE	reported	39Jeu0
rs28702684	4	38395515	G	C	0.498848	0.0482763	0.00786309	8.3e-10	Diuretics	GCST007927	132367				0.000284694	37.6943	37.6943	4	38393894	G	C	0.163327	0.0519389	0.0372597	0.42117	486808	Neovascular glaucoma	TRUE	reported	GGmd6U
rs28702684	4	38395515	G	C	0.498848	0.0482763	0.00786309	8.3e-10	Diuretics	GCST007927	132367				0.000284694	37.6943	37.6943	4	38393894	G	C	0.649392	0.00606477	0.0133407	0.418635	96429	Diabetic retinopathy	TRUE	reported	l4Azv1
rs2603192	4	69333810	C	T	0.413377	-0.0334218	0.00578434	7.6e-09	HMG CoA reductase inhibitors	GCST007931	132367				0.000252152	33.3845	33.3845	4	68468092	T	C	0.840038	0.00745702	0.0369443	0.476916	486808	Neovascular glaucoma	TRUE	reported	GGmd6U
rs2603192	4	69333810	C	T	0.413377	-0.0334218	0.00578434	7.6e-09	HMG CoA reductase inhibitors	GCST007931	132367				0.000252152	33.3845	33.3845	4	68468092	T	C	0.532146	-0.00411822	0.00659198	0.476783	493421	Senile cataract	TRUE	reported	nD3SOj
rs2603192	4	69333810	C	T	0.413377	-0.0334218	0.00578434	7.6e-09	HMG CoA reductase inhibitors	GCST007931	132367				0.000252152	33.3845	33.3845	4	68468092	T	C	0.306542	-0.0224426	0.0219486	0.47674	86890	Diabetic maculopathy	TRUE	reported	39Jeu0
rs2603192	4	69333810	C	T	0.413377	-0.0334218	0.00578434	7.6e-09	HMG CoA reductase inhibitors	GCST007931	132367				0.000252152	33.3845	33.3845	4	68468092	T	C	0.71375	-0.00518849	0.0141443	0.477029	484589	Primary open-angle glaucoma	TRUE	reported	gkho5Z
rs2603192	4	69333810	C	T	0.413377	-0.0334218	0.00578434	7.6e-09	HMG CoA reductase inhibitors	GCST007931	132367				0.000252152	33.3845	33.3845	4	68468092	T	C	0.412845	-0.0107684	0.0131498	0.476707	96429	Diabetic retinopathy	TRUE	reported	l4Azv1
rs366327	4	87980030	T	A	0.184729	0.0675768	0.0118952	1.3e-08	Thyroid preparations	GCST007932	132367				0.000243761	32.2733	32.2733	4	87058878	A	T	0.217798	-0.0672307	0.0545524	0.133931	486808	Neovascular glaucoma	TRUE	reported	GGmd6U
rs366327	4	87980030	T	A	0.184729	0.0675768	0.0118952	1.3e-08	Thyroid preparations	GCST007932	132367				0.000243761	32.2733	32.2733	4	87058878	A	T	0.0827123	-0.056175	0.0323745	0.133	86890	Diabetic maculopathy	TRUE	reported	39Jeu0
rs366327	4	87980030	T	A	0.184729	0.0675768	0.0118952	1.3e-08	Thyroid preparations	GCST007932	132367				0.000243761	32.2733	32.2733	4	87058878	A	T	0.724543	-0.00344696	0.00978157	0.133876	493421	Senile cataract	TRUE	reported	nD3SOj
rs366327	4	87980030	T	A	0.184729	0.0675768	0.0118952	1.3e-08	Thyroid preparations	GCST007932	132367				0.000243761	32.2733	32.2733	4	87058878	A	T	0.143303	-0.0307135	0.0209848	0.13399	484589	Primary open-angle glaucoma	TRUE	reported	gkho5Z
rs366327	4	87980030	T	A	0.184729	0.0675768	0.0118952	1.3e-08	Thyroid preparations	GCST007932	132367				0.000243761	32.2733	32.2733	4	87058878	A	T	0.178993	-0.0261445	0.0194547	0.132972	96429	Diabetic retinopathy	TRUE	reported	l4Azv1
rs13130741	4	103956956	T	C	0.485206	-0.0349777	0.0060369	6.9e-09	Agents acting on the renin-angiotensin system	GCST007930	132367				0.00025355	33.5697	33.5697	4	103035799	C	T	0.268667	-0.0145895	0.0131896	0.450382	96429	Diabetic retinopathy	TRUE	reported	l4Azv1
rs13130741	4	103956956	T	C	0.485206	-0.0349777	0.0060369	6.9e-09	Agents acting on the renin-angiotensin system	GCST007930	132367				0.00025355	33.5697	33.5697	4	103035799	C	T	0.941159	0.00162228	0.0219781	0.450833	86890	Diabetic maculopathy	TRUE	reported	39Jeu0
rs13130741	4	103956956	T	C	0.485206	-0.0349777	0.0060369	6.9e-09	Agents acting on the renin-angiotensin system	GCST007930	132367				0.00025355	33.5697	33.5697	4	103035799	C	T	0.676141	0.00591524	0.0141602	0.457653	484589	Primary open-angle glaucoma	TRUE	reported	gkho5Z
rs13130741	4	103956956	T	C	0.485206	-0.0349777	0.0060369	6.9e-09	Agents acting on the renin-angiotensin system	GCST007930	132367				0.00025355	33.5697	33.5697	4	103035799	C	T	0.129643	-0.0100164	0.00660928	0.457488	493421	Senile cataract	TRUE	reported	nD3SOj
rs13130741	4	103956956	T	C	0.485206	-0.0349777	0.0060369	6.9e-09	Agents acting on the renin-angiotensin system	GCST007930	132367				0.00025355	33.5697	33.5697	4	103035799	C	T	0.642404	-0.0171431	0.0369193	0.457808	486808	Neovascular glaucoma	TRUE	reported	GGmd6U
rs3819199	4	109002559	C	T	0.429505	0.0446051	0.00815624	4.5e-08	Calcium channel blockers	GCST007929	132367				0.000225897	29.9077	29.9077	4	108081403	C	T	0.160842	0.0518287	0.0369612	0.532054	486808	Neovascular glaucoma	TRUE	reported	GGmd6U
rs3819199	4	109002559	C	T	0.429505	0.0446051	0.00815624	4.5e-08	Calcium channel blockers	GCST007929	132367				0.000225897	29.9077	29.9077	4	108081403	C	T	0.761001	-0.00666031	0.021897	0.530268	86890	Diabetic maculopathy	TRUE	reported	39Jeu0
rs3819199	4	109002559	C	T	0.429505	0.0446051	0.00815624	4.5e-08	Calcium channel blockers	GCST007929	132367				0.000225897	29.9077	29.9077	4	108081403	C	T	0.0283081	0.0145168	0.00661964	0.53205	493421	Senile cataract	TRUE	reported	nD3SOj
rs3819199	4	109002559	C	T	0.429505	0.0446051	0.00815624	4.5e-08	Calcium channel blockers	GCST007929	132367				0.000225897	29.9077	29.9077	4	108081403	C	T	0.447258	0.0107889	0.0141961	0.532137	484589	Primary open-angle glaucoma	TRUE	reported	gkho5Z
rs3819199	4	109002559	C	T	0.429505	0.0446051	0.00815624	4.5e-08	Calcium channel blockers	GCST007929	132367				0.000225897	29.9077	29.9077	4	108081403	C	T	0.609666	0.0067286	0.0131791	0.529935	96429	Diabetic retinopathy	TRUE	reported	l4Azv1
rs13134008	4	111425895	G	A	0.425252	-0.0458512	0.00797179	8.8e-09	Diuretics	GCST007927	132367				0.000249862	33.0813	33.0813	4	110504739	A	G	0.731545	-0.00226603	0.00660515	0.504091	493421	Senile cataract	TRUE	reported	nD3SOj
rs13134008	4	111425895	G	A	0.425252	-0.0458512	0.00797179	8.8e-09	Diuretics	GCST007927	132367				0.000249862	33.0813	33.0813	4	110504739	A	G	0.958684	-0.000733524	0.0141592	0.50387	484589	Primary open-angle glaucoma	TRUE	reported	gkho5Z
rs13134008	4	111425895	G	A	0.425252	-0.0458512	0.00797179	8.8e-09	Diuretics	GCST007927	132367				0.000249862	33.0813	33.0813	4	110504739	A	G	0.232844	0.0440607	0.0369306	0.504138	486808	Neovascular glaucoma	TRUE	reported	GGmd6U
rs13134008	4	111425895	G	A	0.425252	-0.0458512	0.00797179	8.8e-09	Diuretics	GCST007927	132367				0.000249862	33.0813	33.0813	4	110504739	A	G	0.521528	0.00844062	0.0131681	0.501528	96429	Diabetic retinopathy	TRUE	reported	l4Azv1
rs13134008	4	111425895	G	A	0.425252	-0.0458512	0.00797179	8.8e-09	Diuretics	GCST007927	132367				0.000249862	33.0813	33.0813	4	110504739	A	G	0.347888	0.0205711	0.0219147	0.501582	86890	Diabetic maculopathy	TRUE	reported	39Jeu0
rs10015412	4	144162582	A	C	0.313756	0.0476435	0.00863872	3.5e-08	Calcium channel blockers	GCST007929	132367				0.000229736	30.416	30.416	4	143241429	A	C	0.47977	-0.0170329	0.024103	0.713084	86890	Diabetic maculopathy	TRUE	reported	39Jeu0
rs10015412	4	144162582	A	C	0.313756	0.0476435	0.00863872	3.5e-08	Calcium channel blockers	GCST007929	132367				0.000229736	30.416	30.416	4	143241429	A	C	0.235121	-0.048405	0.04077	0.71523	486808	Neovascular glaucoma	TRUE	reported	GGmd6U
rs10015412	4	144162582	A	C	0.313756	0.0476435	0.00863872	3.5e-08	Calcium channel blockers	GCST007929	132367				0.000229736	30.416	30.416	4	143241429	A	C	0.772937	-0.00417396	0.014466	0.713015	96429	Diabetic retinopathy	TRUE	reported	l4Azv1
rs10015412	4	144162582	A	C	0.313756	0.0476435	0.00863872	3.5e-08	Calcium channel blockers	GCST007929	132367				0.000229736	30.416	30.416	4	143241429	A	C	0.896304	-0.000949882	0.00728816	0.71518	493421	Senile cataract	TRUE	reported	nD3SOj
rs10015412	4	144162582	A	C	0.313756	0.0476435	0.00863872	3.5e-08	Calcium channel blockers	GCST007929	132367				0.000229736	30.416	30.416	4	143241429	A	C	0.000826247	-0.0524725	0.0156923	0.714974	484589	Primary open-angle glaucoma	TRUE	reported	gkho5Z
rs7688323	4	156616621	G	A	0.204893	-0.0548842	0.00984932	2.5e-08	Diuretics	GCST007927	132367				0.000234531	31.051	31.051	4	155695469	A	G	0.393984	0.0138562	0.0162552	0.25221	484589	Primary open-angle glaucoma	TRUE	reported	gkho5Z
rs7688323	4	156616621	G	A	0.204893	-0.0548842	0.00984932	2.5e-08	Diuretics	GCST007927	132367				0.000234531	31.051	31.051	4	155695469	A	G	0.695482	0.00987712	0.0252337	0.251855	86890	Diabetic maculopathy	TRUE	reported	39Jeu0
rs7688323	4	156616621	G	A	0.204893	-0.0548842	0.00984932	2.5e-08	Diuretics	GCST007927	132367				0.000234531	31.051	31.051	4	155695469	A	G	0.27705	-0.00823388	0.00757507	0.252101	493421	Senile cataract	TRUE	reported	nD3SOj
rs7688323	4	156616621	G	A	0.204893	-0.0548842	0.00984932	2.5e-08	Diuretics	GCST007927	132367				0.000234531	31.051	31.051	4	155695469	A	G	0.725299	0.00530817	0.0151064	0.251915	96429	Diabetic retinopathy	TRUE	reported	l4Azv1
rs7688323	4	156616621	G	A	0.204893	-0.0548842	0.00984932	2.5e-08	Diuretics	GCST007927	132367				0.000234531	31.051	31.051	4	155695469	A	G	0.674464	-0.0177607	0.0422844	0.252185	486808	Neovascular glaucoma	TRUE	reported	GGmd6U
rs62328145	4	157012235	A	G	0.0517407	0.0787505	0.013826	1.2e-08	Agents acting on the renin-angiotensin system	GCST007930	132367				0.000245035	32.442	32.442	4	156091083	G	A	0.40211	-0.0258651	0.0308705	0.0568558	484589	Primary open-angle glaucoma	TRUE	reported	gkho5Z
rs62328145	4	157012235	A	G	0.0517407	0.0787505	0.013826	1.2e-08	Agents acting on the renin-angiotensin system	GCST007930	132367				0.000245035	32.442	32.442	4	156091083	G	A	0.69898	-0.0313055	0.0809563	0.0567981	486808	Neovascular glaucoma	TRUE	reported	GGmd6U
rs62328145	4	157012235	A	G	0.0517407	0.0787505	0.013826	1.2e-08	Agents acting on the renin-angiotensin system	GCST007930	132367				0.000245035	32.442	32.442	4	156091083	G	A	0.848992	-0.0027385	0.0143825	0.0569115	493421	Senile cataract	TRUE	reported	nD3SOj
rs62328145	4	157012235	A	G	0.0517407	0.0787505	0.013826	1.2e-08	Agents acting on the renin-angiotensin system	GCST007930	132367				0.000245035	32.442	32.442	4	156091083	G	A	0.427069	0.0227981	0.0287051	0.0568387	96429	Diabetic retinopathy	TRUE	reported	l4Azv1
rs62328145	4	157012235	A	G	0.0517407	0.0787505	0.013826	1.2e-08	Agents acting on the renin-angiotensin system	GCST007930	132367				0.000245035	32.442	32.442	4	156091083	G	A	0.0892401	0.0819348	0.0482135	0.0567667	86890	Diabetic maculopathy	TRUE	reported	39Jeu0
rs11726072	4	187543527	A	G	0.122139	-0.0678518	0.0122927	3.4e-08	Calcium channel blockers	GCST007929	132367				0.000230116	30.4663	30.4663	4	186622373	G	A	0.00515585	-0.127663	0.0456409	0.0642966	86890	Diabetic maculopathy	TRUE	reported	39Jeu0
rs11726072	4	187543527	A	G	0.122139	-0.0678518	0.0122927	3.4e-08	Calcium channel blockers	GCST007929	132367				0.000230116	30.4663	30.4663	4	186622373	G	A	0.0862224	0.0487641	0.0284228	0.0654586	484589	Primary open-angle glaucoma	TRUE	reported	gkho5Z
rs11726072	4	187543527	A	G	0.122139	-0.0678518	0.0122927	3.4e-08	Calcium channel blockers	GCST007929	132367				0.000230116	30.4663	30.4663	4	186622373	G	A	0.748318	-0.00854904	0.0266443	0.0646335	96429	Diabetic retinopathy	TRUE	reported	l4Azv1
rs11726072	4	187543527	A	G	0.122139	-0.0678518	0.0122927	3.4e-08	Calcium channel blockers	GCST007929	132367				0.000230116	30.4663	30.4663	4	186622373	G	A	0.447989	0.0568175	0.0748807	0.0654363	486808	Neovascular glaucoma	TRUE	reported	GGmd6U
rs11726072	4	187543527	A	G	0.122139	-0.0678518	0.0122927	3.4e-08	Calcium channel blockers	GCST007929	132367				0.000230116	30.4663	30.4663	4	186622373	G	A	0.397884	-0.0112292	0.0132826	0.0654373	493421	Senile cataract	TRUE	reported	nD3SOj
rs74455974	5	14572453	T	A	0.0541948	0.130564	0.0202871	1.2e-10	Adrenergics, inhalants	GCST007941	132367				0.000312816	41.4189	41.4189	5	14572344	A	T	0.393204	0.04949	0.057963	0.118279	486808	Neovascular glaucoma	TRUE	reported	GGmd6U
rs74455974	5	14572453	T	A	0.0541948	0.130564	0.0202871	1.2e-10	Adrenergics, inhalants	GCST007941	132367				0.000312816	41.4189	41.4189	5	14572344	A	T	0.173039	0.0302534	0.0222043	0.118244	484589	Primary open-angle glaucoma	TRUE	reported	gkho5Z
rs74455974	5	14572453	T	A	0.0541948	0.130564	0.0202871	1.2e-10	Adrenergics, inhalants	GCST007941	132367				0.000312816	41.4189	41.4189	5	14572344	A	T	0.806974	-0.00833237	0.0341028	0.120861	86890	Diabetic maculopathy	TRUE	reported	39Jeu0
rs74455974	5	14572453	T	A	0.0541948	0.130564	0.0202871	1.2e-10	Adrenergics, inhalants	GCST007941	132367				0.000312816	41.4189	41.4189	5	14572344	A	T	0.446332	0.0155197	0.0203793	0.121129	96429	Diabetic retinopathy	TRUE	reported	l4Azv1
rs74455974	5	14572453	T	A	0.0541948	0.130564	0.0202871	1.2e-10	Adrenergics, inhalants	GCST007941	132367				0.000312816	41.4189	41.4189	5	14572344	A	T	0.0107298	0.0263795	0.0103393	0.118382	493421	Senile cataract	TRUE	reported	nD3SOj
rs13154066	5	32831670	T	C	0.403118	-0.0587193	0.00614036	1.1e-21	Agents acting on the renin-angiotensin system	GCST007930	132367				0.00069039	91.4466	91.4466	5	32831564	T	C	0.45914	-0.016417	0.0221773	0.586843	86890	Diabetic maculopathy	TRUE	reported	39Jeu0
rs13154066	5	32831670	T	C	0.403118	-0.0587193	0.00614036	1.1e-21	Agents acting on the renin-angiotensin system	GCST007930	132367				0.00069039	91.4466	91.4466	5	32831564	T	C	0.41614	-0.0302691	0.0372251	0.585656	486808	Neovascular glaucoma	TRUE	reported	GGmd6U
rs13154066	5	32831670	T	C	0.403118	-0.0587193	0.00614036	1.1e-21	Agents acting on the renin-angiotensin system	GCST007930	132367				0.00069039	91.4466	91.4466	5	32831564	T	C	0.363922	-0.012071	0.0132953	0.58709	96429	Diabetic retinopathy	TRUE	reported	l4Azv1
rs13154066	5	32831670	T	C	0.403118	-0.0587193	0.00614036	1.1e-21	Agents acting on the renin-angiotensin system	GCST007930	132367				0.00069039	91.4466	91.4466	5	32831564	T	C	0.104283	-0.0108307	0.00666738	0.585688	493421	Senile cataract	TRUE	reported	nD3SOj
rs13154066	5	32831670	T	C	0.403118	-0.0587193	0.00614036	1.1e-21	Agents acting on the renin-angiotensin system	GCST007930	132367				0.00069039	91.4466	91.4466	5	32831564	T	C	0.885755	-0.00205243	0.0142849	0.585614	484589	Primary open-angle glaucoma	TRUE	reported	gkho5Z
rs13154066	5	32831670	T	C	0.40523	-0.0525333	0.00837946	3.6e-10	Beta blocking agents	GCST007928	132367				0.000296845	39.3035	39.3035	5	32831564	T	C	0.45914	-0.016417	0.0221773	0.586843	86890	Diabetic maculopathy	TRUE	reported	39Jeu0
rs13154066	5	32831670	T	C	0.40523	-0.0525333	0.00837946	3.6e-10	Beta blocking agents	GCST007928	132367				0.000296845	39.3035	39.3035	5	32831564	T	C	0.41614	-0.0302691	0.0372251	0.585656	486808	Neovascular glaucoma	TRUE	reported	GGmd6U
rs13154066	5	32831670	T	C	0.40523	-0.0525333	0.00837946	3.6e-10	Beta blocking agents	GCST007928	132367				0.000296845	39.3035	39.3035	5	32831564	T	C	0.363922	-0.012071	0.0132953	0.58709	96429	Diabetic retinopathy	TRUE	reported	l4Azv1
rs13154066	5	32831670	T	C	0.40523	-0.0525333	0.00837946	3.6e-10	Beta blocking agents	GCST007928	132367				0.000296845	39.3035	39.3035	5	32831564	T	C	0.104283	-0.0108307	0.00666738	0.585688	493421	Senile cataract	TRUE	reported	nD3SOj
rs13154066	5	32831670	T	C	0.40523	-0.0525333	0.00837946	3.6e-10	Beta blocking agents	GCST007928	132367				0.000296845	39.3035	39.3035	5	32831564	T	C	0.885755	-0.00205243	0.0142849	0.585614	484589	Primary open-angle glaucoma	TRUE	reported	gkho5Z
rs458356	5	55815892	A	G	0.236286	-0.0507076	0.00739345	7e-12	Agents acting on the renin-angiotensin system	GCST007930	132367				0.000355237	47.0377	47.0377	5	56520065	A	G	0.0707115	-0.0272956	0.0151028	0.679847	484589	Primary open-angle glaucoma	TRUE	reported	gkho5Z
rs458356	5	55815892	A	G	0.236286	-0.0507076	0.00739345	7e-12	Agents acting on the renin-angiotensin system	GCST007930	132367				0.000355237	47.0377	47.0377	5	56520065	A	G	0.0421891	-0.0286699	0.0141117	0.683725	96429	Diabetic retinopathy	TRUE	reported	l4Azv1
rs458356	5	55815892	A	G	0.236286	-0.0507076	0.00739345	7e-12	Agents acting on the renin-angiotensin system	GCST007930	132367				0.000355237	47.0377	47.0377	5	56520065	A	G	0.0349148	-0.0830954	0.0393939	0.679624	486808	Neovascular glaucoma	TRUE	reported	GGmd6U
rs458356	5	55815892	A	G	0.236286	-0.0507076	0.00739345	7e-12	Agents acting on the renin-angiotensin system	GCST007930	132367				0.000355237	47.0377	47.0377	5	56520065	A	G	0.00151897	-0.0223745	0.0070559	0.679812	493421	Senile cataract	TRUE	reported	nD3SOj
rs458356	5	55815892	A	G	0.236286	-0.0507076	0.00739345	7e-12	Agents acting on the renin-angiotensin system	GCST007930	132367				0.000355237	47.0377	47.0377	5	56520065	A	G	0.261996	-0.0263802	0.0235183	0.683099	86890	Diabetic maculopathy	TRUE	reported	39Jeu0
rs28081	5	96092990	A	G	0.150332	-0.0521408	0.0084313	6.2e-10	Agents acting on the renin-angiotensin system	GCST007930	132367				0.000288842	38.2436	38.2436	5	96757286	A	G	0.465564	0.0127146	0.017424	0.828569	96429	Diabetic retinopathy	TRUE	reported	l4Azv1
rs28081	5	96092990	A	G	0.150332	-0.0521408	0.0084313	6.2e-10	Agents acting on the renin-angiotensin system	GCST007930	132367				0.000288842	38.2436	38.2436	5	96757286	A	G	0.627721	0.00905491	0.0186723	0.827919	484589	Primary open-angle glaucoma	TRUE	reported	gkho5Z
rs28081	5	96092990	A	G	0.150332	-0.0521408	0.0084313	6.2e-10	Agents acting on the renin-angiotensin system	GCST007930	132367				0.000288842	38.2436	38.2436	5	96757286	A	G	0.328492	-0.0476601	0.0487743	0.827997	486808	Neovascular glaucoma	TRUE	reported	GGmd6U
rs28081	5	96092990	A	G	0.150332	-0.0521408	0.0084313	6.2e-10	Agents acting on the renin-angiotensin system	GCST007930	132367				0.000288842	38.2436	38.2436	5	96757286	A	G	0.393032	0.00745095	0.00872343	0.828015	493421	Senile cataract	TRUE	reported	nD3SOj
rs28081	5	96092990	A	G	0.150332	-0.0521408	0.0084313	6.2e-10	Agents acting on the renin-angiotensin system	GCST007930	132367				0.000288842	38.2436	38.2436	5	96757286	A	G	0.773804	0.00833853	0.0290135	0.828739	86890	Diabetic maculopathy	TRUE	reported	39Jeu0
rs27041	5	96115721	C	T	0.148646	-0.0670711	0.0113065	3e-09	Calcium channel blockers	GCST007929	132367				0.000265778	35.1891	35.1891	5	96780017	C	T	0.201604	0.0356353	0.0279056	0.810124	86890	Diabetic maculopathy	TRUE	reported	39Jeu0
rs27041	5	96115721	C	T	0.148646	-0.0670711	0.0113065	3e-09	Calcium channel blockers	GCST007929	132367				0.000265778	35.1891	35.1891	5	96780017	C	T	0.251517	-0.0536727	0.0468074	0.809106	486808	Neovascular glaucoma	TRUE	reported	GGmd6U
rs27041	5	96115721	C	T	0.148646	-0.0670711	0.0113065	3e-09	Calcium channel blockers	GCST007929	132367				0.000265778	35.1891	35.1891	5	96780017	C	T	0.215269	0.0207517	0.016746	0.810018	96429	Diabetic retinopathy	TRUE	reported	l4Azv1
rs27041	5	96115721	C	T	0.148646	-0.0670711	0.0113065	3e-09	Calcium channel blockers	GCST007929	132367				0.000265778	35.1891	35.1891	5	96780017	C	T	0.865623	-0.00141609	0.0083683	0.809114	493421	Senile cataract	TRUE	reported	nD3SOj
rs27041	5	96115721	C	T	0.148646	-0.0670711	0.0113065	3e-09	Calcium channel blockers	GCST007929	132367				0.000265778	35.1891	35.1891	5	96780017	C	T	0.485992	0.0124752	0.0179062	0.808959	484589	Primary open-angle glaucoma	TRUE	reported	gkho5Z
rs145510090	5	101273694	A	T	0.0500239	0.167955	0.0268055	3.7e-10	Drugs used in diabetes	GCST007923	132367				0.000296501	39.258	39.258	5	101937990	T	A	0.997789	-8.03385e-05	0.0289952	0.0548072	96429	Diabetic retinopathy	TRUE	reported	l4Azv1
rs145510090	5	101273694	A	T	0.0500239	0.167955	0.0268055	3.7e-10	Drugs used in diabetes	GCST007923	132367				0.000296501	39.258	39.258	5	101937990	T	A	0.514926	-0.0315217	0.0484066	0.0547127	86890	Diabetic maculopathy	TRUE	reported	39Jeu0
rs145510090	5	101273694	A	T	0.0500239	0.167955	0.0268055	3.7e-10	Drugs used in diabetes	GCST007923	132367				0.000296501	39.258	39.258	5	101937990	T	A	0.678357	0.00604545	0.0145777	0.0538966	493421	Senile cataract	TRUE	reported	nD3SOj
rs145510090	5	101273694	A	T	0.0500239	0.167955	0.0268055	3.7e-10	Drugs used in diabetes	GCST007923	132367				0.000296501	39.258	39.258	5	101937990	T	A	0.662203	-0.0135857	0.0310975	0.0537883	484589	Primary open-angle glaucoma	TRUE	reported	gkho5Z
rs145510090	5	101273694	A	T	0.0500239	0.167955	0.0268055	3.7e-10	Drugs used in diabetes	GCST007923	132367				0.000296501	39.258	39.258	5	101937990	T	A	0.903925	0.00988168	0.0818664	0.053789	486808	Neovascular glaucoma	TRUE	reported	GGmd6U
rs7723819	5	110427347	A	G	0.439866	-0.0729984	0.00907586	8.8e-16	Adrenergics, inhalants	GCST007941	132367				0.000488495	64.6912	64.6912	5	111091649	G	A	0.851061	0.00410735	0.021875	0.519935	86890	Diabetic maculopathy	TRUE	reported	39Jeu0
rs7723819	5	110427347	A	G	0.439866	-0.0729984	0.00907586	8.8e-16	Adrenergics, inhalants	GCST007941	132367				0.000488495	64.6912	64.6912	5	111091649	G	A	0.00211904	-0.0434336	0.0141339	0.523315	484589	Primary open-angle glaucoma	TRUE	reported	gkho5Z
rs7723819	5	110427347	A	G	0.439866	-0.0729984	0.00907586	8.8e-16	Adrenergics, inhalants	GCST007941	132367				0.000488495	64.6912	64.6912	5	111091649	G	A	0.0374317	-0.0137238	0.00659475	0.523139	493421	Senile cataract	TRUE	reported	nD3SOj
rs7723819	5	110427347	A	G	0.439866	-0.0729984	0.00907586	8.8e-16	Adrenergics, inhalants	GCST007941	132367				0.000488495	64.6912	64.6912	5	111091649	G	A	0.330762	-0.035822	0.0368319	0.523348	486808	Neovascular glaucoma	TRUE	reported	GGmd6U
rs7723819	5	110427347	A	G	0.439866	-0.0729984	0.00907586	8.8e-16	Adrenergics, inhalants	GCST007941	132367				0.000488495	64.6912	64.6912	5	111091649	G	A	0.975135	-0.000408879	0.0131184	0.51978	96429	Diabetic retinopathy	TRUE	reported	l4Azv1
rs6595839	5	127881566	T	C	0.313861	0.0593475	0.00871797	9.9e-12	Calcium channel blockers	GCST007929	132367				0.000349979	46.3412	46.3412	5	128545873	C	T	0.17516	0.00975684	0.00719632	0.298155	493421	Senile cataract	TRUE	reported	nD3SOj
rs6595839	5	127881566	T	C	0.313861	0.0593475	0.00871797	9.9e-12	Calcium channel blockers	GCST007929	132367				0.000349979	46.3412	46.3412	5	128545873	C	T	0.528818	0.00903792	0.0143502	0.29738	96429	Diabetic retinopathy	TRUE	reported	l4Azv1
rs6595839	5	127881566	T	C	0.313861	0.0593475	0.00871797	9.9e-12	Calcium channel blockers	GCST007929	132367				0.000349979	46.3412	46.3412	5	128545873	C	T	0.474086	0.011044	0.0154279	0.2981	484589	Primary open-angle glaucoma	TRUE	reported	gkho5Z
rs6595839	5	127881566	T	C	0.313861	0.0593475	0.00871797	9.9e-12	Calcium channel blockers	GCST007929	132367				0.000349979	46.3412	46.3412	5	128545873	C	T	0.955466	0.00224279	0.0401618	0.298193	486808	Neovascular glaucoma	TRUE	reported	GGmd6U
rs6595839	5	127881566	T	C	0.313861	0.0593475	0.00871797	9.9e-12	Calcium channel blockers	GCST007929	132367				0.000349979	46.3412	46.3412	5	128545873	C	T	0.720837	-0.00855412	0.0239383	0.296922	86890	Diabetic maculopathy	TRUE	reported	39Jeu0
rs11743404	5	128016163	C	T	0.360119	-0.0459673	0.00628959	2.7e-13	Agents acting on the renin-angiotensin system	GCST007930	132367				0.000403366	53.4131	53.4131	5	128680470	T	C	0.262925	-0.0162093	0.014479	0.388264	484589	Primary open-angle glaucoma	TRUE	reported	gkho5Z
rs11743404	5	128016163	C	T	0.360119	-0.0459673	0.00628959	2.7e-13	Agents acting on the renin-angiotensin system	GCST007930	132367				0.000403366	53.4131	53.4131	5	128680470	T	C	0.837319	-0.00276826	0.0134825	0.390496	96429	Diabetic retinopathy	TRUE	reported	l4Azv1
rs11743404	5	128016163	C	T	0.360119	-0.0459673	0.00628959	2.7e-13	Agents acting on the renin-angiotensin system	GCST007930	132367				0.000403366	53.4131	53.4131	5	128680470	T	C	0.47541	0.0269345	0.0377389	0.388141	486808	Neovascular glaucoma	TRUE	reported	GGmd6U
rs11743404	5	128016163	C	T	0.360119	-0.0459673	0.00628959	2.7e-13	Agents acting on the renin-angiotensin system	GCST007930	132367				0.000403366	53.4131	53.4131	5	128680470	T	C	0.98075	-0.000541516	0.0224434	0.39052	86890	Diabetic maculopathy	TRUE	reported	39Jeu0
rs11743404	5	128016163	C	T	0.360119	-0.0459673	0.00628959	2.7e-13	Agents acting on the renin-angiotensin system	GCST007930	132367				0.000403366	53.4131	53.4131	5	128680470	T	C	0.969164	-0.000261346	0.00676069	0.388231	493421	Senile cataract	TRUE	reported	nD3SOj
rs7716114	5	141779528	G	A	0.287064	-0.0424651	0.00674393	3e-10	Agents acting on the renin-angiotensin system	GCST007930	132367				0.000299453	39.649	39.649	5	142399963	A	G	0.455678	0.0317569	0.0425705	0.249407	486808	Neovascular glaucoma	TRUE	reported	GGmd6U
rs7716114	5	141779528	G	A	0.287064	-0.0424651	0.00674393	3e-10	Agents acting on the renin-angiotensin system	GCST007930	132367				0.000299453	39.649	39.649	5	142399963	A	G	0.295339	-0.0170971	0.0163377	0.249584	484589	Primary open-angle glaucoma	TRUE	reported	gkho5Z
rs7716114	5	141779528	G	A	0.287064	-0.0424651	0.00674393	3e-10	Agents acting on the renin-angiotensin system	GCST007930	132367				0.000299453	39.649	39.649	5	142399963	A	G	0.666923	0.0109123	0.0253554	0.249203	86890	Diabetic maculopathy	TRUE	reported	39Jeu0
rs7716114	5	141779528	G	A	0.287064	-0.0424651	0.00674393	3e-10	Agents acting on the renin-angiotensin system	GCST007930	132367				0.000299453	39.649	39.649	5	142399963	A	G	0.679218	0.00629053	0.0152117	0.24934	96429	Diabetic retinopathy	TRUE	reported	l4Azv1
rs7716114	5	141779528	G	A	0.287064	-0.0424651	0.00674393	3e-10	Agents acting on the renin-angiotensin system	GCST007930	132367				0.000299453	39.649	39.649	5	142399963	A	G	0.586576	-0.00414521	0.0076226	0.249401	493421	Senile cataract	TRUE	reported	nD3SOj
rs28674017	5	142856120	T	C	0.288697	-0.0549819	0.0100678	4.7e-08	Thyroid preparations	GCST007932	132367				0.000225267	29.8241	29.8241	5	143476555	C	T	0.885714	0.00591142	0.0411289	0.276346	486808	Neovascular glaucoma	TRUE	reported	GGmd6U
rs28674017	5	142856120	T	C	0.288697	-0.0549819	0.0100678	4.7e-08	Thyroid preparations	GCST007932	132367				0.000225267	29.8241	29.8241	5	143476555	C	T	0.630612	0.00353476	0.00735082	0.276314	493421	Senile cataract	TRUE	reported	nD3SOj
rs28674017	5	142856120	T	C	0.288697	-0.0549819	0.0100678	4.7e-08	Thyroid preparations	GCST007932	132367				0.000225267	29.8241	29.8241	5	143476555	C	T	0.916001	0.00166464	0.0157827	0.276186	484589	Primary open-angle glaucoma	TRUE	reported	gkho5Z
rs28674017	5	142856120	T	C	0.288697	-0.0549819	0.0100678	4.7e-08	Thyroid preparations	GCST007932	132367				0.000225267	29.8241	29.8241	5	143476555	C	T	0.566452	0.00843518	0.0147137	0.274601	96429	Diabetic retinopathy	TRUE	reported	l4Azv1
rs28674017	5	142856120	T	C	0.288697	-0.0549819	0.0100678	4.7e-08	Thyroid preparations	GCST007932	132367				0.000225267	29.8241	29.8241	5	143476555	C	T	0.294228	0.0256856	0.0244883	0.274623	86890	Diabetic maculopathy	TRUE	reported	39Jeu0
rs6891880	5	149972794	G	A	0.42715	-0.0384918	0.00705772	4.9e-08	Antiinflammatroy and antirheumatic products, non-steroids	GCST007934	132367				0.000224663	29.7441	29.7441	5	150593232	A	G	0.0202969	-0.0329242	0.0141865	0.448612	484589	Primary open-angle glaucoma	TRUE	reported	gkho5Z
rs6891880	5	149972794	G	A	0.42715	-0.0384918	0.00705772	4.9e-08	Antiinflammatroy and antirheumatic products, non-steroids	GCST007934	132367				0.000224663	29.7441	29.7441	5	150593232	A	G	0.749364	0.00211556	0.00662192	0.448294	493421	Senile cataract	TRUE	reported	nD3SOj
rs6891880	5	149972794	G	A	0.42715	-0.0384918	0.00705772	4.9e-08	Antiinflammatroy and antirheumatic products, non-steroids	GCST007934	132367				0.000224663	29.7441	29.7441	5	150593232	A	G	0.175978	-0.0298153	0.0220325	0.446852	86890	Diabetic maculopathy	TRUE	reported	39Jeu0
rs6891880	5	149972794	G	A	0.42715	-0.0384918	0.00705772	4.9e-08	Antiinflammatroy and antirheumatic products, non-steroids	GCST007934	132367				0.000224663	29.7441	29.7441	5	150593232	A	G	0.68511	-0.0150034	0.0369997	0.448458	486808	Neovascular glaucoma	TRUE	reported	GGmd6U
rs6891880	5	149972794	G	A	0.42715	-0.0384918	0.00705772	4.9e-08	Antiinflammatroy and antirheumatic products, non-steroids	GCST007934	132367				0.000224663	29.7441	29.7441	5	150593232	A	G	0.85767	-0.00236891	0.013209	0.44706	96429	Diabetic retinopathy	TRUE	reported	l4Azv1
rs3778546	6	1901387	T	C	0.284027	0.0481949	0.00874652	3.6e-08	Diuretics	GCST007927	132367				0.000229326	30.3617	30.3617	6	1901153	C	T	0.0874782	0.0265693	0.015548	0.291541	484589	Primary open-angle glaucoma	TRUE	reported	gkho5Z
rs3778546	6	1901387	T	C	0.284027	0.0481949	0.00874652	3.6e-08	Diuretics	GCST007927	132367				0.000229326	30.3617	30.3617	6	1901153	C	T	0.723852	-0.0050537	0.0143036	0.293316	96429	Diabetic retinopathy	TRUE	reported	l4Azv1
rs3778546	6	1901387	T	C	0.284027	0.0481949	0.00874652	3.6e-08	Diuretics	GCST007927	132367				0.000229326	30.3617	30.3617	6	1901153	C	T	0.911308	0.00450737	0.0404651	0.291525	486808	Neovascular glaucoma	TRUE	reported	GGmd6U
rs3778546	6	1901387	T	C	0.284027	0.0481949	0.00874652	3.6e-08	Diuretics	GCST007927	132367				0.000229326	30.3617	30.3617	6	1901153	C	T	0.331765	0.00703713	0.00725055	0.291629	493421	Senile cataract	TRUE	reported	nD3SOj
rs3778546	6	1901387	T	C	0.284027	0.0481949	0.00874652	3.6e-08	Diuretics	GCST007927	132367				0.000229326	30.3617	30.3617	6	1901153	C	T	0.708073	0.00890287	0.0237761	0.293609	86890	Diabetic maculopathy	TRUE	reported	39Jeu0
rs2655438	6	22418441	C	G	0.295517	-0.0407709	0.00658379	5.9e-10	Agents acting on the renin-angiotensin system	GCST007930	132367				0.000289629	38.3479	38.3479	6	22418212	G	C	0.427914	0.0116917	0.0147479	0.355911	484589	Primary open-angle glaucoma	TRUE	reported	gkho5Z
rs2655438	6	22418441	C	G	0.295517	-0.0407709	0.00658379	5.9e-10	Agents acting on the renin-angiotensin system	GCST007930	132367				0.000289629	38.3479	38.3479	6	22418212	G	C	0.291457	-0.0239476	0.0227007	0.356154	86890	Diabetic maculopathy	TRUE	reported	39Jeu0
rs2655438	6	22418441	C	G	0.295517	-0.0407709	0.00658379	5.9e-10	Agents acting on the renin-angiotensin system	GCST007930	132367				0.000289629	38.3479	38.3479	6	22418212	G	C	0.925121	0.00360292	0.0383351	0.355803	486808	Neovascular glaucoma	TRUE	reported	GGmd6U
rs2655438	6	22418441	C	G	0.295517	-0.0407709	0.00658379	5.9e-10	Agents acting on the renin-angiotensin system	GCST007930	132367				0.000289629	38.3479	38.3479	6	22418212	G	C	0.267198	-0.00763326	0.00687967	0.355834	493421	Senile cataract	TRUE	reported	nD3SOj
rs2655438	6	22418441	C	G	0.295517	-0.0407709	0.00658379	5.9e-10	Agents acting on the renin-angiotensin system	GCST007930	132367				0.000289629	38.3479	38.3479	6	22418212	G	C	0.619641	-0.00676354	0.0136263	0.356219	96429	Diabetic retinopathy	TRUE	reported	l4Azv1
rs687308	6	32567256	T	C	0.191895	0.561092	0.0288244	2.1e-84	Immunosuppressants	GCST007933	132367				0.00285449	378.916	378.916	6	32599479	C	T	1.78057e-10	0.0588938	0.00923222	0.149812	493421	Senile cataract	TRUE	reported	nD3SOj
rs687308	6	32567256	T	C	0.191895	0.561092	0.0288244	2.1e-84	Immunosuppressants	GCST007933	132367				0.00285449	378.916	378.916	6	32599479	C	T	1.78649e-120	0.592775	0.0253985	0.168798	86890	Diabetic maculopathy	TRUE	reported	39Jeu0
rs687308	6	32567256	T	C	0.191895	0.561092	0.0288244	2.1e-84	Immunosuppressants	GCST007933	132367				0.00285449	378.916	378.916	6	32599479	C	T	0.000138909	0.187533	0.0492198	0.14775	486808	Neovascular glaucoma	TRUE	reported	GGmd6U
rs687308	6	32567256	T	C	0.191895	0.561092	0.0288244	2.1e-84	Immunosuppressants	GCST007933	132367				0.00285449	378.916	378.916	6	32599479	C	T	8.8308e-164	0.444445	0.016296	0.172852	96429	Diabetic retinopathy	TRUE	reported	l4Azv1
rs687308	6	32567256	T	C	0.191895	0.561092	0.0288244	2.1e-84	Immunosuppressants	GCST007933	132367				0.00285449	378.916	378.916	6	32599479	C	T	0.0316082	0.0427966	0.0199116	0.149856	484589	Primary open-angle glaucoma	TRUE	reported	gkho5Z
rs2856698	6	32636376	G	C	0.328285	0.268845	0.00966542	2.8e-170	Thyroid preparations	GCST007932	132367				0.00581101	773.671	773.671	6	32668599	C	G	1.87103e-06	0.0384087	0.00805741	0.209737	493421	Senile cataract	TRUE	reported	nD3SOj
rs2856698	6	32636376	G	C	0.328285	0.268845	0.00966542	2.8e-170	Thyroid preparations	GCST007932	132367				0.00581101	773.671	773.671	6	32668599	C	G	0.000934545	0.0866401	0.026179	0.210843	86890	Diabetic maculopathy	TRUE	reported	39Jeu0
rs2856698	6	32636376	G	C	0.328285	0.268845	0.00966542	2.8e-170	Thyroid preparations	GCST007932	132367				0.00581101	773.671	773.671	6	32668599	C	G	0.825057	-0.00383646	0.0173559	0.20979	484589	Primary open-angle glaucoma	TRUE	reported	gkho5Z
rs2856698	6	32636376	G	C	0.328285	0.268845	0.00966542	2.8e-170	Thyroid preparations	GCST007932	132367				0.00581101	773.671	773.671	6	32668599	C	G	0.788669	0.0121712	0.0454085	0.209454	486808	Neovascular glaucoma	TRUE	reported	GGmd6U
rs2856698	6	32636376	G	C	0.328285	0.268845	0.00966542	2.8e-170	Thyroid preparations	GCST007932	132367				0.00581101	773.671	773.671	6	32668599	C	G	2.714e-05	0.0664602	0.0158381	0.21171	96429	Diabetic retinopathy	TRUE	reported	l4Azv1
rs719728	6	127414618	T	C	0.291654	-0.0697892	0.0127966	4.9e-08	Drugs used in diabetes	GCST007923	132367				0.000224653	29.7428	29.7428	6	127093473	C	T	0.454526	-0.0186648	0.0249566	0.254377	86890	Diabetic maculopathy	TRUE	reported	39Jeu0
rs719728	6	127414618	T	C	0.291654	-0.0697892	0.0127966	4.9e-08	Drugs used in diabetes	GCST007923	132367				0.000224653	29.7428	29.7428	6	127093473	C	T	0.0644303	-0.0277578	0.0150108	0.253838	96429	Diabetic retinopathy	TRUE	reported	l4Azv1
rs719728	6	127414618	T	C	0.291654	-0.0697892	0.0127966	4.9e-08	Drugs used in diabetes	GCST007923	132367				0.000224653	29.7428	29.7428	6	127093473	C	T	0.343221	-0.00712846	0.0075209	0.258545	493421	Senile cataract	TRUE	reported	nD3SOj
rs719728	6	127414618	T	C	0.291654	-0.0697892	0.0127966	4.9e-08	Drugs used in diabetes	GCST007923	132367				0.000224653	29.7428	29.7428	6	127093473	C	T	0.996286	-7.5121e-05	0.016138	0.258731	484589	Primary open-angle glaucoma	TRUE	reported	gkho5Z
rs719728	6	127414618	T	C	0.291654	-0.0697892	0.0127966	4.9e-08	Drugs used in diabetes	GCST007923	132367				0.000224653	29.7428	29.7428	6	127093473	C	T	0.341774	-0.0400099	0.0420862	0.258864	486808	Neovascular glaucoma	TRUE	reported	GGmd6U
rs62434123	6	150999464	T	C	0.0713639	-0.0904598	0.0155894	6.5e-09	Calcium channel blockers	GCST007929	132367				0.000254311	33.6704	33.6704	6	150678328	C	T	0.0934179	-0.0591844	0.0352783	0.106296	86890	Diabetic maculopathy	TRUE	reported	39Jeu0
rs62434123	6	150999464	T	C	0.0713639	-0.0904598	0.0155894	6.5e-09	Calcium channel blockers	GCST007929	132367				0.000254311	33.6704	33.6704	6	150678328	C	T	0.359647	-0.0544637	0.0594557	0.106295	486808	Neovascular glaucoma	TRUE	reported	GGmd6U
rs62434123	6	150999464	T	C	0.0713639	-0.0904598	0.0155894	6.5e-09	Calcium channel blockers	GCST007929	132367				0.000254311	33.6704	33.6704	6	150678328	C	T	0.70094	-0.00871732	0.0226982	0.106209	484589	Primary open-angle glaucoma	TRUE	reported	gkho5Z
rs62434123	6	150999464	T	C	0.0713639	-0.0904598	0.0155894	6.5e-09	Calcium channel blockers	GCST007929	132367				0.000254311	33.6704	33.6704	6	150678328	C	T	0.131663	-0.0319731	0.0212083	0.106082	96429	Diabetic retinopathy	TRUE	reported	l4Azv1
rs62434123	6	150999464	T	C	0.0713639	-0.0904598	0.0155894	6.5e-09	Calcium channel blockers	GCST007929	132367				0.000254311	33.6704	33.6704	6	150678328	C	T	0.448407	0.0080774	0.0106552	0.106237	493421	Senile cataract	TRUE	reported	nD3SOj
rs71571466	6	167342767	A	G	0.0627323	0.10855	0.0187161	6.6e-09	Thyroid preparations	GCST007932	132367				0.000254059	33.637	33.637	6	166929279	G	A	0.0438995	-0.162631	0.0807083	0.0553184	486808	Neovascular glaucoma	TRUE	reported	GGmd6U
rs71571466	6	167342767	A	G	0.0627323	0.10855	0.0187161	6.6e-09	Thyroid preparations	GCST007932	132367				0.000254059	33.637	33.637	6	166929279	G	A	0.84031	0.00626134	0.031074	0.0553417	484589	Primary open-angle glaucoma	TRUE	reported	gkho5Z
rs71571466	6	167342767	A	G	0.0627323	0.10855	0.0187161	6.6e-09	Thyroid preparations	GCST007932	132367				0.000254059	33.637	33.637	6	166929279	G	A	0.306674	-0.0486345	0.0475771	0.0557831	86890	Diabetic maculopathy	TRUE	reported	39Jeu0
rs71571466	6	167342767	A	G	0.0627323	0.10855	0.0187161	6.6e-09	Thyroid preparations	GCST007932	132367				0.000254059	33.637	33.637	6	166929279	G	A	0.164404	-0.0397998	0.0286245	0.0555838	96429	Diabetic retinopathy	TRUE	reported	l4Azv1
rs71571466	6	167342767	A	G	0.0627323	0.10855	0.0187161	6.6e-09	Thyroid preparations	GCST007932	132367				0.000254059	33.637	33.637	6	166929279	G	A	0.0185926	-0.0339099	0.0144077	0.0553316	493421	Senile cataract	TRUE	reported	nD3SOj
rs78745308	7	6404258	G	C	0.0449878	0.0819328	0.0145068	1.6e-08	Agents acting on the renin-angiotensin system	GCST007930	132367				0.000240929	31.8982	31.8982	7	6364627	C	G	0.020288	0.11981	0.0516207	0.0477686	86890	Diabetic maculopathy	TRUE	reported	39Jeu0
rs78745308	7	6404258	G	C	0.0449878	0.0819328	0.0145068	1.6e-08	Agents acting on the renin-angiotensin system	GCST007930	132367				0.000240929	31.8982	31.8982	7	6364627	C	G	0.24794	0.0357025	0.0309014	0.0477272	96429	Diabetic retinopathy	TRUE	reported	l4Azv1
rs78745308	7	6404258	G	C	0.0449878	0.0819328	0.0145068	1.6e-08	Agents acting on the renin-angiotensin system	GCST007930	132367				0.000240929	31.8982	31.8982	7	6364627	C	G	0.190036	0.114061	0.0870383	0.0475001	486808	Neovascular glaucoma	TRUE	reported	GGmd6U
rs78745308	7	6404258	G	C	0.0449878	0.0819328	0.0145068	1.6e-08	Agents acting on the renin-angiotensin system	GCST007930	132367				0.000240929	31.8982	31.8982	7	6364627	C	G	0.0336915	0.033125	0.0155974	0.047506	493421	Senile cataract	TRUE	reported	nD3SOj
rs78745308	7	6404258	G	C	0.0449878	0.0819328	0.0145068	1.6e-08	Agents acting on the renin-angiotensin system	GCST007930	132367				0.000240929	31.8982	31.8982	7	6364627	C	G	0.76784	-0.00983816	0.0333269	0.0475726	484589	Primary open-angle glaucoma	TRUE	reported	gkho5Z
rs1725452	7	11682722	C	T	0.42392	0.117862	0.0203818	7.4e-09	Antiglaucoma preparations and miotics	GCST007944	132367				0.000252566	33.4393	33.4393	7	11643095	T	C	0.880018	0.0057017	0.0377729	0.380827	486808	Neovascular glaucoma	TRUE	reported	GGmd6U
rs1725452	7	11682722	C	T	0.42392	0.117862	0.0203818	7.4e-09	Antiglaucoma preparations and miotics	GCST007944	132367				0.000252566	33.4393	33.4393	7	11643095	T	C	5.52828e-07	0.033924	0.00677529	0.380899	493421	Senile cataract	TRUE	reported	nD3SOj
rs1725452	7	11682722	C	T	0.42392	0.117862	0.0203818	7.4e-09	Antiglaucoma preparations and miotics	GCST007944	132367				0.000252566	33.4393	33.4393	7	11643095	T	C	0.362639	0.0204171	0.0224278	0.380848	86890	Diabetic maculopathy	TRUE	reported	39Jeu0
rs1725452	7	11682722	C	T	0.42392	0.117862	0.0203818	7.4e-09	Antiglaucoma preparations and miotics	GCST007944	132367				0.000252566	33.4393	33.4393	7	11643095	T	C	0.400832	0.0113454	0.0135043	0.381075	96429	Diabetic retinopathy	TRUE	reported	l4Azv1
rs1725452	7	11682722	C	T	0.42392	0.117862	0.0203818	7.4e-09	Antiglaucoma preparations and miotics	GCST007944	132367				0.000252566	33.4393	33.4393	7	11643095	T	C	1.6144e-06	0.0693579	0.01446	0.380586	484589	Primary open-angle glaucoma	TRUE	reported	gkho5Z
rs4639414	7	21589243	G	A	0.230148	0.0524946	0.00667665	3.8e-15	HMG CoA reductase inhibitors	GCST007931	132367				0.000466798	61.8166	61.8166	7	21549625	A	G	0.976033	-0.000768714	0.025588	0.239407	86890	Diabetic maculopathy	TRUE	reported	39Jeu0
rs4639414	7	21589243	G	A	0.230148	0.0524946	0.00667665	3.8e-15	HMG CoA reductase inhibitors	GCST007931	132367				0.000466798	61.8166	61.8166	7	21549625	A	G	0.999143	-1.64985e-05	0.0153579	0.239496	96429	Diabetic retinopathy	TRUE	reported	l4Azv1
rs4639414	7	21589243	G	A	0.230148	0.0524946	0.00667665	3.8e-15	HMG CoA reductase inhibitors	GCST007931	132367				0.000466798	61.8166	61.8166	7	21549625	A	G	0.696287	-0.0168648	0.0432058	0.238656	486808	Neovascular glaucoma	TRUE	reported	GGmd6U
rs4639414	7	21589243	G	A	0.230148	0.0524946	0.00667665	3.8e-15	HMG CoA reductase inhibitors	GCST007931	132367				0.000466798	61.8166	61.8166	7	21549625	A	G	0.638953	-0.00362093	0.00771786	0.238716	493421	Senile cataract	TRUE	reported	nD3SOj
rs4639414	7	21589243	G	A	0.230148	0.0524946	0.00667665	3.8e-15	HMG CoA reductase inhibitors	GCST007931	132367				0.000466798	61.8166	61.8166	7	21549625	A	G	0.528161	0.0104419	0.0165529	0.238509	484589	Primary open-angle glaucoma	TRUE	reported	gkho5Z
rs6965956	7	21610379	A	G	0.4279	0.0504715	0.00778613	9e-11	Drugs for peptic ulcer and gastro-oesophageal reflux disease (GORD)	GCST007922	132367				0.000317345	42.0186	42.0186	7	21570761	G	A	0.607213	-0.00725605	0.0141153	0.501908	484589	Primary open-angle glaucoma	TRUE	reported	gkho5Z
rs6965956	7	21610379	A	G	0.4279	0.0504715	0.00778613	9e-11	Drugs for peptic ulcer and gastro-oesophageal reflux disease (GORD)	GCST007922	132367				0.000317345	42.0186	42.0186	7	21570761	G	A	0.723164	-0.00233346	0.00658736	0.501761	493421	Senile cataract	TRUE	reported	nD3SOj
rs6965956	7	21610379	A	G	0.4279	0.0504715	0.00778613	9e-11	Drugs for peptic ulcer and gastro-oesophageal reflux disease (GORD)	GCST007922	132367				0.000317345	42.0186	42.0186	7	21570761	G	A	0.427239	-0.0292497	0.0368419	0.501791	486808	Neovascular glaucoma	TRUE	reported	GGmd6U
rs6965956	7	21610379	A	G	0.4279	0.0504715	0.00778613	9e-11	Drugs for peptic ulcer and gastro-oesophageal reflux disease (GORD)	GCST007922	132367				0.000317345	42.0186	42.0186	7	21570761	G	A	0.606375	-0.0112919	0.0219151	0.50149	86890	Diabetic maculopathy	TRUE	reported	39Jeu0
rs6965956	7	21610379	A	G	0.4279	0.0504715	0.00778613	9e-11	Drugs for peptic ulcer and gastro-oesophageal reflux disease (GORD)	GCST007922	132367				0.000317345	42.0186	42.0186	7	21570761	G	A	0.458165	-0.00977132	0.0131712	0.50117	96429	Diabetic retinopathy	TRUE	reported	l4Azv1
rs10279209	7	37424240	A	G	0.134841	0.0835034	0.0133711	4.2e-10	Thyroid preparations	GCST007932	132367				0.000294555	39.0003	39.0003	7	37384637	G	A	0.230968	-0.0217449	0.018153	0.15486	96429	Diabetic retinopathy	TRUE	reported	l4Azv1
rs10279209	7	37424240	A	G	0.134841	0.0835034	0.0133711	4.2e-10	Thyroid preparations	GCST007932	132367				0.000294555	39.0003	39.0003	7	37384637	G	A	0.826716	0.0111182	0.0507875	0.154759	486808	Neovascular glaucoma	TRUE	reported	GGmd6U
rs10279209	7	37424240	A	G	0.134841	0.0835034	0.0133711	4.2e-10	Thyroid preparations	GCST007932	132367				0.000294555	39.0003	39.0003	7	37384637	G	A	0.0007305	-0.0668225	0.0197824	0.15471	484589	Primary open-angle glaucoma	TRUE	reported	gkho5Z
rs10279209	7	37424240	A	G	0.134841	0.0835034	0.0133711	4.2e-10	Thyroid preparations	GCST007932	132367				0.000294555	39.0003	39.0003	7	37384637	G	A	0.794784	0.00237401	0.00912716	0.154735	493421	Senile cataract	TRUE	reported	nD3SOj
rs10279209	7	37424240	A	G	0.134841	0.0835034	0.0133711	4.2e-10	Thyroid preparations	GCST007932	132367				0.000294555	39.0003	39.0003	7	37384637	G	A	0.29609	-0.0315508	0.0301964	0.155057	86890	Diabetic maculopathy	TRUE	reported	39Jeu0
rs35301188	7	106417963	A	G	0.169551	0.0536429	0.00808839	3.3e-11	Agents acting on the renin-angiotensin system	GCST007930	132367				0.000332182	43.9839	43.9839	7	106777517	G	A	0.000719979	0.0494137	0.0146114	0.279301	96429	Diabetic retinopathy	TRUE	reported	l4Azv1
rs35301188	7	106417963	A	G	0.169551	0.0536429	0.00808839	3.3e-11	Agents acting on the renin-angiotensin system	GCST007930	132367				0.000332182	43.9839	43.9839	7	106777517	G	A	0.220535	0.0300944	0.0245647	0.278269	86890	Diabetic maculopathy	TRUE	reported	39Jeu0
rs35301188	7	106417963	A	G	0.169551	0.0536429	0.00808839	3.3e-11	Agents acting on the renin-angiotensin system	GCST007930	132367				0.000332182	43.9839	43.9839	7	106777517	G	A	0.432634	-0.00576833	0.00735108	0.282052	493421	Senile cataract	TRUE	reported	nD3SOj
rs35301188	7	106417963	A	G	0.169551	0.0536429	0.00808839	3.3e-11	Agents acting on the renin-angiotensin system	GCST007930	132367				0.000332182	43.9839	43.9839	7	106777517	G	A	0.0616907	-0.0767325	0.041066	0.281955	486808	Neovascular glaucoma	TRUE	reported	GGmd6U
rs35301188	7	106417963	A	G	0.169551	0.0536429	0.00808839	3.3e-11	Agents acting on the renin-angiotensin system	GCST007930	132367				0.000332182	43.9839	43.9839	7	106777517	G	A	0.495734	-0.0107212	0.0157384	0.282112	484589	Primary open-angle glaucoma	TRUE	reported	gkho5Z
rs4515482	7	107072681	C	A	0.224624	-0.0553579	0.00988375	2.1e-08	Beta blocking agents	GCST007928	132367				0.000236937	31.3696	31.3696	7	107432236	A	C	0.0232033	-0.0417356	0.0183852	0.178802	484589	Primary open-angle glaucoma	TRUE	reported	gkho5Z
rs4515482	7	107072681	C	A	0.224624	-0.0553579	0.00988375	2.1e-08	Beta blocking agents	GCST007928	132367				0.000236937	31.3696	31.3696	7	107432236	A	C	0.0610099	-0.0160827	0.00858462	0.17879	493421	Senile cataract	TRUE	reported	nD3SOj
rs4515482	7	107072681	C	A	0.224624	-0.0553579	0.00988375	2.1e-08	Beta blocking agents	GCST007928	132367				0.000236937	31.3696	31.3696	7	107432236	A	C	0.771928	-0.00498618	0.0172024	0.177164	96429	Diabetic retinopathy	TRUE	reported	l4Azv1
rs4515482	7	107072681	C	A	0.224624	-0.0553579	0.00988375	2.1e-08	Beta blocking agents	GCST007928	132367				0.000236937	31.3696	31.3696	7	107432236	A	C	0.987427	0.000758834	0.048152	0.178847	486808	Neovascular glaucoma	TRUE	reported	GGmd6U
rs4515482	7	107072681	C	A	0.224624	-0.0553579	0.00988375	2.1e-08	Beta blocking agents	GCST007928	132367				0.000236937	31.3696	31.3696	7	107432236	A	C	0.430548	-0.0226259	0.0287039	0.177112	86890	Diabetic maculopathy	TRUE	reported	39Jeu0
rs38853	7	116356076	G	C	0.290021	0.0503861	0.00915761	3.8e-08	Beta blocking agents	GCST007928	132367				0.000228653	30.2726	30.2726	7	116716022	G	C	0.695213	0.00642751	0.0164055	0.752064	484589	Primary open-angle glaucoma	TRUE	reported	gkho5Z
rs38853	7	116356076	G	C	0.290021	0.0503861	0.00915761	3.8e-08	Beta blocking agents	GCST007928	132367				0.000228653	30.2726	30.2726	7	116716022	G	C	0.337936	0.00732777	0.00764702	0.751847	493421	Senile cataract	TRUE	reported	nD3SOj
rs38853	7	116356076	G	C	0.290021	0.0503861	0.00915761	3.8e-08	Beta blocking agents	GCST007928	132367				0.000228653	30.2726	30.2726	7	116716022	G	C	0.70806	0.015969	0.042645	0.75184	486808	Neovascular glaucoma	TRUE	reported	GGmd6U
rs38853	7	116356076	G	C	0.290021	0.0503861	0.00915761	3.8e-08	Beta blocking agents	GCST007928	132367				0.000228653	30.2726	30.2726	7	116716022	G	C	0.154196	-0.0216535	0.0151969	0.750293	96429	Diabetic retinopathy	TRUE	reported	l4Azv1
rs38853	7	116356076	G	C	0.290021	0.0503861	0.00915761	3.8e-08	Beta blocking agents	GCST007928	132367				0.000228653	30.2726	30.2726	7	116716022	G	C	0.0448983	-0.0506511	0.0252548	0.750136	86890	Diabetic maculopathy	TRUE	reported	39Jeu0
rs1722883	7	134215403	C	T	0.47102	-0.0379377	0.00606072	3.9e-10	Agents acting on the renin-angiotensin system	GCST007930	132367				0.000295927	39.182	39.182	7	134530651	T	C	0.598129	-0.00762205	0.0144606	0.401677	484589	Primary open-angle glaucoma	TRUE	reported	gkho5Z
rs1722883	7	134215403	C	T	0.47102	-0.0379377	0.00606072	3.9e-10	Agents acting on the renin-angiotensin system	GCST007930	132367				0.000295927	39.182	39.182	7	134530651	T	C	0.729021	-0.00775661	0.0223903	0.403401	86890	Diabetic maculopathy	TRUE	reported	39Jeu0
rs1722883	7	134215403	C	T	0.47102	-0.0379377	0.00606072	3.9e-10	Agents acting on the renin-angiotensin system	GCST007930	132367				0.000295927	39.182	39.182	7	134530651	T	C	0.160636	-0.00945908	0.00674235	0.401804	493421	Senile cataract	TRUE	reported	nD3SOj
rs1722883	7	134215403	C	T	0.47102	-0.0379377	0.00606072	3.9e-10	Agents acting on the renin-angiotensin system	GCST007930	132367				0.000295927	39.182	39.182	7	134530651	T	C	0.587269	0.00729543	0.0134404	0.403862	96429	Diabetic retinopathy	TRUE	reported	l4Azv1
rs1722883	7	134215403	C	T	0.47102	-0.0379377	0.00606072	3.9e-10	Agents acting on the renin-angiotensin system	GCST007930	132367				0.000295927	39.182	39.182	7	134530651	T	C	0.377016	0.033291	0.0376848	0.401584	486808	Neovascular glaucoma	TRUE	reported	GGmd6U
rs13264580	8	10250699	T	C	0.379121	0.0590268	0.00810218	3.2e-13	Diuretics	GCST007927	132367				0.000400812	53.0747	53.0747	8	10393189	C	T	0.4467	0.00528587	0.0069466	0.344984	493421	Senile cataract	TRUE	reported	nD3SOj
rs13264580	8	10250699	T	C	0.379121	0.0590268	0.00810218	3.2e-13	Diuretics	GCST007927	132367				0.000400812	53.0747	53.0747	8	10393189	C	T	0.125927	-0.0212161	0.0138634	0.346159	96429	Diabetic retinopathy	TRUE	reported	l4Azv1
rs13264580	8	10250699	T	C	0.379121	0.0590268	0.00810218	3.2e-13	Diuretics	GCST007927	132367				0.000400812	53.0747	53.0747	8	10393189	C	T	0.708107	-0.00866609	0.0231467	0.346741	86890	Diabetic maculopathy	TRUE	reported	39Jeu0
rs13264580	8	10250699	T	C	0.379121	0.0590268	0.00810218	3.2e-13	Diuretics	GCST007927	132367				0.000400812	53.0747	53.0747	8	10393189	C	T	0.131222	0.0585144	0.0387691	0.345074	486808	Neovascular glaucoma	TRUE	reported	GGmd6U
rs13264580	8	10250699	T	C	0.379121	0.0590268	0.00810218	3.2e-13	Diuretics	GCST007927	132367				0.000400812	53.0747	53.0747	8	10393189	C	T	0.331506	-0.0144697	0.0149006	0.344865	484589	Primary open-angle glaucoma	TRUE	reported	gkho5Z
rs891556	8	10623633	G	C	0.397703	0.0511894	0.00822395	4.8e-10	Calcium channel blockers	GCST007929	132367				0.000292613	38.743	38.743	8	10766123	G	C	0.398137	0.0186211	0.022038	0.539328	86890	Diabetic maculopathy	TRUE	reported	39Jeu0
rs891556	8	10623633	G	C	0.397703	0.0511894	0.00822395	4.8e-10	Calcium channel blockers	GCST007929	132367				0.000292613	38.743	38.743	8	10766123	G	C	0.957689	-0.00070191	0.01323	0.539685	96429	Diabetic retinopathy	TRUE	reported	l4Azv1
rs891556	8	10623633	G	C	0.397703	0.0511894	0.00822395	4.8e-10	Calcium channel blockers	GCST007929	132367				0.000292613	38.743	38.743	8	10766123	G	C	0.2229	0.0451032	0.0370047	0.538933	486808	Neovascular glaucoma	TRUE	reported	GGmd6U
rs891556	8	10623633	G	C	0.397703	0.0511894	0.00822395	4.8e-10	Calcium channel blockers	GCST007929	132367				0.000292613	38.743	38.743	8	10766123	G	C	0.000586557	0.0227538	0.00661879	0.539091	493421	Senile cataract	TRUE	reported	nD3SOj
rs891556	8	10623633	G	C	0.397703	0.0511894	0.00822395	4.8e-10	Calcium channel blockers	GCST007929	132367				0.000292613	38.743	38.743	8	10766123	G	C	0.406605	0.0117696	0.0141822	0.539097	484589	Primary open-angle glaucoma	TRUE	reported	gkho5Z
rs17153559	8	11491128	G	A	0.375293	0.0667062	0.00827655	7.6e-16	Diuretics	GCST007927	132367				0.000490503	64.9573	64.9573	8	11633619	A	G	0.0596843	-0.0417545	0.022173	0.474643	86890	Diabetic maculopathy	TRUE	reported	39Jeu0
rs17153559	8	11491128	G	A	0.375293	0.0667062	0.00827655	7.6e-16	Diuretics	GCST007927	132367				0.000490503	64.9573	64.9573	8	11633619	A	G	0.485996	0.00464052	0.0066608	0.475894	493421	Senile cataract	TRUE	reported	nD3SOj
rs17153559	8	11491128	G	A	0.375293	0.0667062	0.00827655	7.6e-16	Diuretics	GCST007927	132367				0.000490503	64.9573	64.9573	8	11633619	A	G	0.152464	0.0204095	0.0142636	0.475877	484589	Primary open-angle glaucoma	TRUE	reported	gkho5Z
rs17153559	8	11491128	G	A	0.375293	0.0667062	0.00827655	7.6e-16	Diuretics	GCST007927	132367				0.000490503	64.9573	64.9573	8	11633619	A	G	0.072237	0.0668251	0.0371743	0.476349	486808	Neovascular glaucoma	TRUE	reported	GGmd6U
rs17153559	8	11491128	G	A	0.375293	0.0667062	0.00827655	7.6e-16	Diuretics	GCST007927	132367				0.000490503	64.9573	64.9573	8	11633619	A	G	0.00962543	-0.0344215	0.0132953	0.473826	96429	Diabetic retinopathy	TRUE	reported	l4Azv1
rs804263	8	11630915	T	C	0.422661	0.0473051	0.00814348	6.3e-09	Calcium channel blockers	GCST007929	132367				0.000254862	33.7434	33.7434	8	11773406	C	T	0.856075	0.0067082	0.0369857	0.515577	486808	Neovascular glaucoma	TRUE	reported	GGmd6U
rs804263	8	11630915	T	C	0.422661	0.0473051	0.00814348	6.3e-09	Calcium channel blockers	GCST007929	132367				0.000254862	33.7434	33.7434	8	11773406	C	T	0.142948	0.00968449	0.00661103	0.515266	493421	Senile cataract	TRUE	reported	nD3SOj
rs804263	8	11630915	T	C	0.422661	0.0473051	0.00814348	6.3e-09	Calcium channel blockers	GCST007929	132367				0.000254862	33.7434	33.7434	8	11773406	C	T	0.00829717	-0.0347839	0.0131771	0.515816	96429	Diabetic retinopathy	TRUE	reported	l4Azv1
rs804263	8	11630915	T	C	0.422661	0.0473051	0.00814348	6.3e-09	Calcium channel blockers	GCST007929	132367				0.000254862	33.7434	33.7434	8	11773406	C	T	0.405254	0.0117768	0.0141502	0.515184	484589	Primary open-angle glaucoma	TRUE	reported	gkho5Z
rs804263	8	11630915	T	C	0.422661	0.0473051	0.00814348	6.3e-09	Calcium channel blockers	GCST007929	132367				0.000254862	33.7434	33.7434	8	11773406	C	T	0.293311	-0.0230973	0.0219789	0.516758	86890	Diabetic maculopathy	TRUE	reported	39Jeu0
rs11784499	8	11834539	G	T	0.487653	0.069233	0.00912864	3.3e-14	Thyroid preparations	GCST007932	132367				0.000434356	57.5185	57.5185	8	11977030	G	T	0.14939	-0.0542079	0.0376003	0.590415	486808	Neovascular glaucoma	TRUE	reported	GGmd6U
rs11784499	8	11834539	G	T	0.487653	0.069233	0.00912864	3.3e-14	Thyroid preparations	GCST007932	132367				0.000434356	57.5185	57.5185	8	11977030	G	T	0.00110642	-0.0219144	0.00671816	0.590213	493421	Senile cataract	TRUE	reported	nD3SOj
rs11784499	8	11834539	G	T	0.487653	0.069233	0.00912864	3.3e-14	Thyroid preparations	GCST007932	132367				0.000434356	57.5185	57.5185	8	11977030	G	T	0.589208	-0.0120527	0.0223206	0.591444	86890	Diabetic maculopathy	TRUE	reported	39Jeu0
rs11784499	8	11834539	G	T	0.487653	0.069233	0.00912864	3.3e-14	Thyroid preparations	GCST007932	132367				0.000434356	57.5185	57.5185	8	11977030	G	T	0.0617121	-0.0269053	0.0144005	0.590234	484589	Primary open-angle glaucoma	TRUE	reported	gkho5Z
rs11784499	8	11834539	G	T	0.487653	0.069233	0.00912864	3.3e-14	Thyroid preparations	GCST007932	132367				0.000434356	57.5185	57.5185	8	11977030	G	T	0.366479	0.0121078	0.0134071	0.590701	96429	Diabetic retinopathy	TRUE	reported	l4Azv1
rs73207888	8	18282931	T	C	0.0339351	0.12312	0.0222121	3e-08	Calcium channel blockers	GCST007929	132367				0.000232058	30.7235	30.7235	8	18425421	C	T	0.291314	0.0419809	0.0397832	0.084151	86890	Diabetic maculopathy	TRUE	reported	39Jeu0
rs73207888	8	18282931	T	C	0.0339351	0.12312	0.0222121	3e-08	Calcium channel blockers	GCST007929	132367				0.000232058	30.7235	30.7235	8	18425421	C	T	0.807558	0.0029315	0.0120352	0.0833068	493421	Senile cataract	TRUE	reported	nD3SOj
rs73207888	8	18282931	T	C	0.0339351	0.12312	0.0222121	3e-08	Calcium channel blockers	GCST007929	132367				0.000232058	30.7235	30.7235	8	18425421	C	T	0.0892874	-0.0437565	0.0257517	0.0833944	484589	Primary open-angle glaucoma	TRUE	reported	gkho5Z
rs73207888	8	18282931	T	C	0.0339351	0.12312	0.0222121	3e-08	Calcium channel blockers	GCST007929	132367				0.000232058	30.7235	30.7235	8	18425421	C	T	0.0596774	0.126354	0.0670962	0.0833293	486808	Neovascular glaucoma	TRUE	reported	GGmd6U
rs73207888	8	18282931	T	C	0.0339351	0.12312	0.0222121	3e-08	Calcium channel blockers	GCST007929	132367				0.000232058	30.7235	30.7235	8	18425421	C	T	0.788127	0.00641601	0.023874	0.0839694	96429	Diabetic retinopathy	TRUE	reported	l4Azv1
rs10098103	8	23397081	C	T	0.242332	-0.060082	0.010637	1.6e-08	Thyroid preparations	GCST007932	132367				0.000240971	31.9038	31.9038	8	23539568	T	C	0.0633432	-0.0467036	0.0251531	0.254852	86890	Diabetic maculopathy	TRUE	reported	39Jeu0
rs10098103	8	23397081	C	T	0.242332	-0.060082	0.010637	1.6e-08	Thyroid preparations	GCST007932	132367				0.000240971	31.9038	31.9038	8	23539568	T	C	0.293946	0.00793261	0.00755843	0.25519	493421	Senile cataract	TRUE	reported	nD3SOj
rs10098103	8	23397081	C	T	0.242332	-0.060082	0.010637	1.6e-08	Thyroid preparations	GCST007932	132367				0.000240971	31.9038	31.9038	8	23539568	T	C	0.0898483	-0.0256119	0.0150996	0.254612	96429	Diabetic retinopathy	TRUE	reported	l4Azv1
rs10098103	8	23397081	C	T	0.242332	-0.060082	0.010637	1.6e-08	Thyroid preparations	GCST007932	132367				0.000240971	31.9038	31.9038	8	23539568	T	C	0.0887728	-0.0275887	0.0162105	0.255353	484589	Primary open-angle glaucoma	TRUE	reported	gkho5Z
rs10098103	8	23397081	C	T	0.242332	-0.060082	0.010637	1.6e-08	Thyroid preparations	GCST007932	132367				0.000240971	31.9038	31.9038	8	23539568	T	C	0.645723	0.0193786	0.0421538	0.255402	486808	Neovascular glaucoma	TRUE	reported	GGmd6U
rs7820612	8	77316120	A	C	0.304079	-0.0506776	0.00894482	1.5e-08	Beta blocking agents	GCST007928	132367				0.00024244	32.0984	32.0984	8	76403885	A	C	0.808925	0.00344212	0.0142346	0.68834	96429	Diabetic retinopathy	TRUE	reported	l4Azv1
rs7820612	8	77316120	A	C	0.304079	-0.0506776	0.00894482	1.5e-08	Beta blocking agents	GCST007928	132367				0.00024244	32.0984	32.0984	8	76403885	A	C	0.154833	-0.0217071	0.015258	0.686189	484589	Primary open-angle glaucoma	TRUE	reported	gkho5Z
rs7820612	8	77316120	A	C	0.304079	-0.0506776	0.00894482	1.5e-08	Beta blocking agents	GCST007928	132367				0.00024244	32.0984	32.0984	8	76403885	A	C	0.339639	0.0379	0.0396909	0.686317	486808	Neovascular glaucoma	TRUE	reported	GGmd6U
rs7820612	8	77316120	A	C	0.304079	-0.0506776	0.00894482	1.5e-08	Beta blocking agents	GCST007928	132367				0.00024244	32.0984	32.0984	8	76403885	A	C	0.226408	0.0287049	0.0237297	0.688133	86890	Diabetic maculopathy	TRUE	reported	39Jeu0
rs7820612	8	77316120	A	C	0.304079	-0.0506776	0.00894482	1.5e-08	Beta blocking agents	GCST007928	132367				0.00024244	32.0984	32.0984	8	76403885	A	C	0.645785	-0.0032697	0.00711384	0.686425	493421	Senile cataract	TRUE	reported	nD3SOj
rs513159	8	102899476	T	C	0.233686	-0.0534335	0.00978036	4.7e-08	Beta blocking agents	GCST007928	132367				0.000225445	29.8477	29.8477	8	101887248	C	T	0.431673	-0.0215078	0.0273521	0.199359	86890	Diabetic maculopathy	TRUE	reported	39Jeu0
rs513159	8	102899476	T	C	0.233686	-0.0534335	0.00978036	4.7e-08	Beta blocking agents	GCST007928	132367				0.000225445	29.8477	29.8477	8	101887248	C	T	0.160072	0.0230436	0.0164032	0.200072	96429	Diabetic retinopathy	TRUE	reported	l4Azv1
rs513159	8	102899476	T	C	0.233686	-0.0534335	0.00978036	4.7e-08	Beta blocking agents	GCST007928	132367				0.000225445	29.8477	29.8477	8	101887248	C	T	0.653627	0.0036901	0.00822346	0.20045	493421	Senile cataract	TRUE	reported	nD3SOj
rs513159	8	102899476	T	C	0.233686	-0.0534335	0.00978036	4.7e-08	Beta blocking agents	GCST007928	132367				0.000225445	29.8477	29.8477	8	101887248	C	T	0.380863	0.0403505	0.0460461	0.200357	486808	Neovascular glaucoma	TRUE	reported	GGmd6U
rs513159	8	102899476	T	C	0.233686	-0.0534335	0.00978036	4.7e-08	Beta blocking agents	GCST007928	132367				0.000225445	29.8477	29.8477	8	101887248	C	T	0.473724	0.0126134	0.0176058	0.200379	484589	Primary open-angle glaucoma	TRUE	reported	gkho5Z
rs7823699	8	141635061	A	G	0.255166	0.0697759	0.0105548	3.8e-11	Thyroid preparations	GCST007932	132367				0.000330058	43.7026	43.7026	8	140624962	A	G	0.904507	0.000839411	0.00699683	0.666373	493421	Senile cataract	TRUE	reported	nD3SOj
rs7823699	8	141635061	A	G	0.255166	0.0697759	0.0105548	3.8e-11	Thyroid preparations	GCST007932	132367				0.000330058	43.7026	43.7026	8	140624962	A	G	0.0913398	-0.0660307	0.0391092	0.666474	486808	Neovascular glaucoma	TRUE	reported	GGmd6U
rs7823699	8	141635061	A	G	0.255166	0.0697759	0.0105548	3.8e-11	Thyroid preparations	GCST007932	132367				0.000330058	43.7026	43.7026	8	140624962	A	G	0.159474	0.0327265	0.0232624	0.667206	86890	Diabetic maculopathy	TRUE	reported	39Jeu0
rs7823699	8	141635061	A	G	0.255166	0.0697759	0.0105548	3.8e-11	Thyroid preparations	GCST007932	132367				0.000330058	43.7026	43.7026	8	140624962	A	G	0.697005	0.00583949	0.0149974	0.666144	484589	Primary open-angle glaucoma	TRUE	reported	gkho5Z
rs7823699	8	141635061	A	G	0.255166	0.0697759	0.0105548	3.8e-11	Thyroid preparations	GCST007932	132367				0.000330058	43.7026	43.7026	8	140624962	A	G	0.0591412	0.0263487	0.0139622	0.66661	96429	Diabetic retinopathy	TRUE	reported	l4Azv1
rs7011889	8	144005260	C	A	0.444985	-0.047267	0.00796209	2.9e-09	Diuretics	GCST007927	132367				0.000266175	35.2416	35.2416	8	142923844	A	C	0.0209296	0.0326411	0.0141349	0.497566	484589	Primary open-angle glaucoma	TRUE	reported	gkho5Z
rs7011889	8	144005260	C	A	0.444985	-0.047267	0.00796209	2.9e-09	Diuretics	GCST007927	132367				0.000266175	35.2416	35.2416	8	142923844	A	C	0.147579	-0.0190744	0.0131717	0.499654	96429	Diabetic retinopathy	TRUE	reported	l4Azv1
rs7011889	8	144005260	C	A	0.444985	-0.047267	0.00796209	2.9e-09	Diuretics	GCST007927	132367				0.000266175	35.2416	35.2416	8	142923844	A	C	0.193061	-0.0285553	0.021939	0.499914	86890	Diabetic maculopathy	TRUE	reported	39Jeu0
rs7011889	8	144005260	C	A	0.444985	-0.047267	0.00796209	2.9e-09	Diuretics	GCST007927	132367				0.000266175	35.2416	35.2416	8	142923844	A	C	0.0811895	-0.0114944	0.00659148	0.497585	493421	Senile cataract	TRUE	reported	nD3SOj
rs7011889	8	144005260	C	A	0.444985	-0.047267	0.00796209	2.9e-09	Diuretics	GCST007927	132367				0.000266175	35.2416	35.2416	8	142923844	A	C	0.693368	0.0145149	0.036813	0.497569	486808	Neovascular glaucoma	TRUE	reported	GGmd6U
rs11787365	8	145041333	C	T	0.400918	0.0370164	0.00572778	1e-10	HMG CoA reductase inhibitors	GCST007931	132367				0.000315427	41.7647	41.7647	8	143967165	T	C	0.237418	0.0264753	0.0224089	0.390619	86890	Diabetic maculopathy	TRUE	reported	39Jeu0
rs11787365	8	145041333	C	T	0.400918	0.0370164	0.00572778	1e-10	HMG CoA reductase inhibitors	GCST007931	132367				0.000315427	41.7647	41.7647	8	143967165	T	C	0.970147	-0.00140951	0.0376637	0.393337	486808	Neovascular glaucoma	TRUE	reported	GGmd6U
rs11787365	8	145041333	C	T	0.400918	0.0370164	0.00572778	1e-10	HMG CoA reductase inhibitors	GCST007931	132367				0.000315427	41.7647	41.7647	8	143967165	T	C	0.0153847	-0.016344	0.00674481	0.393395	493421	Senile cataract	TRUE	reported	nD3SOj
rs11787365	8	145041333	C	T	0.400918	0.0370164	0.00572778	1e-10	HMG CoA reductase inhibitors	GCST007931	132367				0.000315427	41.7647	41.7647	8	143967165	T	C	0.0823076	0.0251174	0.0144564	0.393312	484589	Primary open-angle glaucoma	TRUE	reported	gkho5Z
rs11787365	8	145041333	C	T	0.400918	0.0370164	0.00572778	1e-10	HMG CoA reductase inhibitors	GCST007931	132367				0.000315427	41.7647	41.7647	8	143967165	T	C	0.269801	0.0148644	0.01347	0.390729	96429	Diabetic retinopathy	TRUE	reported	l4Azv1
rs10814853	9	4144996	T	C	0.311041	-0.0538402	0.00975876	3.4e-08	Adrenergics, inhalants	GCST007941	132367				0.000229903	30.4382	30.4382	9	4144996	T	C	0.114514	0.0105728	0.00669917	0.588822	493421	Senile cataract	TRUE	reported	nD3SOj
rs10814853	9	4144996	T	C	0.311041	-0.0538402	0.00975876	3.4e-08	Adrenergics, inhalants	GCST007941	132367				0.000229903	30.4382	30.4382	9	4144996	T	C	0.930714	0.00116262	0.0133717	0.590568	96429	Diabetic retinopathy	TRUE	reported	l4Azv1
rs10814853	9	4144996	T	C	0.311041	-0.0538402	0.00975876	3.4e-08	Adrenergics, inhalants	GCST007941	132367				0.000229903	30.4382	30.4382	9	4144996	T	C	0.0712705	-0.0258749	0.014345	0.588947	484589	Primary open-angle glaucoma	TRUE	reported	gkho5Z
rs10814853	9	4144996	T	C	0.311041	-0.0538402	0.00975876	3.4e-08	Adrenergics, inhalants	GCST007941	132367				0.000229903	30.4382	30.4382	9	4144996	T	C	0.401941	0.0186816	0.0222889	0.59043	86890	Diabetic maculopathy	TRUE	reported	39Jeu0
rs10814853	9	4144996	T	C	0.311041	-0.0538402	0.00975876	3.4e-08	Adrenergics, inhalants	GCST007941	132367				0.000229903	30.4382	30.4382	9	4144996	T	C	0.388175	-0.0322954	0.0374252	0.588868	486808	Neovascular glaucoma	TRUE	reported	GGmd6U
rs7028486	9	5387279	C	T	0.301266	0.0611655	0.0099696	8.5e-10	Thyroid preparations	GCST007932	132367				0.000284285	37.6401	37.6401	9	5387279	T	C	0.181628	-0.00959408	0.00718249	0.304736	493421	Senile cataract	TRUE	reported	nD3SOj
rs7028486	9	5387279	C	T	0.301266	0.0611655	0.0099696	8.5e-10	Thyroid preparations	GCST007932	132367				0.000284285	37.6401	37.6401	9	5387279	T	C	0.720795	-0.00848391	0.0237381	0.302922	86890	Diabetic maculopathy	TRUE	reported	39Jeu0
rs7028486	9	5387279	C	T	0.301266	0.0611655	0.0099696	8.5e-10	Thyroid preparations	GCST007932	132367				0.000284285	37.6401	37.6401	9	5387279	T	C	0.299218	-0.0417561	0.0402231	0.30476	486808	Neovascular glaucoma	TRUE	reported	GGmd6U
rs7028486	9	5387279	C	T	0.301266	0.0611655	0.0099696	8.5e-10	Thyroid preparations	GCST007932	132367				0.000284285	37.6401	37.6401	9	5387279	T	C	0.906035	-0.0018179	0.0154005	0.304609	484589	Primary open-angle glaucoma	TRUE	reported	gkho5Z
rs7028486	9	5387279	C	T	0.301266	0.0611655	0.0099696	8.5e-10	Thyroid preparations	GCST007932	132367				0.000284285	37.6401	37.6401	9	5387279	T	C	0.532372	-0.00891919	0.0142847	0.302867	96429	Diabetic retinopathy	TRUE	reported	l4Azv1
rs563132	9	37245476	T	A	0.390895	-0.0338737	0.00616988	4e-08	Agents acting on the renin-angiotensin system	GCST007930	132367				0.000227663	30.1415	30.1415	9	37245479	A	T	0.477396	0.00504916	0.00710653	0.312471	493421	Senile cataract	TRUE	reported	nD3SOj
rs563132	9	37245476	T	A	0.390895	-0.0338737	0.00616988	4e-08	Agents acting on the renin-angiotensin system	GCST007930	132367				0.000227663	30.1415	30.1415	9	37245479	A	T	0.846345	0.00459064	0.0236894	0.30974	86890	Diabetic maculopathy	TRUE	reported	39Jeu0
rs563132	9	37245476	T	A	0.390895	-0.0338737	0.00616988	4e-08	Agents acting on the renin-angiotensin system	GCST007930	132367				0.000227663	30.1415	30.1415	9	37245479	A	T	0.625874	0.00742257	0.0152245	0.312483	484589	Primary open-angle glaucoma	TRUE	reported	gkho5Z
rs563132	9	37245476	T	A	0.390895	-0.0338737	0.00616988	4e-08	Agents acting on the renin-angiotensin system	GCST007930	132367				0.000227663	30.1415	30.1415	9	37245479	A	T	0.538534	0.00875392	0.0142333	0.309948	96429	Diabetic retinopathy	TRUE	reported	l4Azv1
rs563132	9	37245476	T	A	0.390895	-0.0338737	0.00616988	4e-08	Agents acting on the renin-angiotensin system	GCST007930	132367				0.000227663	30.1415	30.1415	9	37245479	A	T	0.837824	0.00812293	0.0396864	0.312557	486808	Neovascular glaucoma	TRUE	reported	GGmd6U
rs111820018	9	71709456	A	G	0.0960907	0.0672829	0.0102291	4.8e-11	Agents acting on the renin-angiotensin system	GCST007930	132367				0.000326747	43.264	43.264	9	69094540	G	A	0.765426	-0.0130022	0.0435783	0.067722	86890	Diabetic maculopathy	TRUE	reported	39Jeu0
rs111820018	9	71709456	A	G	0.0960907	0.0672829	0.0102291	4.8e-11	Agents acting on the renin-angiotensin system	GCST007930	132367				0.000326747	43.264	43.264	9	69094540	G	A	0.970059	0.000982066	0.0261645	0.0678132	96429	Diabetic retinopathy	TRUE	reported	l4Azv1
rs111820018	9	71709456	A	G	0.0960907	0.0672829	0.0102291	4.8e-11	Agents acting on the renin-angiotensin system	GCST007930	132367				0.000326747	43.264	43.264	9	69094540	G	A	0.382508	-0.0641148	0.0734179	0.0671612	486808	Neovascular glaucoma	TRUE	reported	GGmd6U
rs111820018	9	71709456	A	G	0.0960907	0.0672829	0.0102291	4.8e-11	Agents acting on the renin-angiotensin system	GCST007930	132367				0.000326747	43.264	43.264	9	69094540	G	A	0.240402	0.0153838	0.0131039	0.0672143	493421	Senile cataract	TRUE	reported	nD3SOj
rs111820018	9	71709456	A	G	0.0960907	0.0672829	0.0102291	4.8e-11	Agents acting on the renin-angiotensin system	GCST007930	132367				0.000326747	43.264	43.264	9	69094540	G	A	0.135062	-0.0420248	0.0281208	0.0671301	484589	Primary open-angle glaucoma	TRUE	reported	gkho5Z
rs2094920	9	110669755	C	G	0.449845	0.0520815	0.00917045	1.4e-08	Thyroid preparations	GCST007932	132367				0.000243612	32.2536	32.2536	9	107907474	G	C	0.193988	0.0482757	0.0371674	0.576932	486808	Neovascular glaucoma	TRUE	reported	GGmd6U
rs2094920	9	110669755	C	G	0.449845	0.0520815	0.00917045	1.4e-08	Thyroid preparations	GCST007932	132367				0.000243612	32.2536	32.2536	9	107907474	G	C	0.941763	0.000486494	0.00665939	0.576881	493421	Senile cataract	TRUE	reported	nD3SOj
rs2094920	9	110669755	C	G	0.449845	0.0520815	0.00917045	1.4e-08	Thyroid preparations	GCST007932	132367				0.000243612	32.2536	32.2536	9	107907474	G	C	0.435672	-0.0111109	0.0142535	0.576848	484589	Primary open-angle glaucoma	TRUE	reported	gkho5Z
rs2094920	9	110669755	C	G	0.449845	0.0520815	0.00917045	1.4e-08	Thyroid preparations	GCST007932	132367				0.000243612	32.2536	32.2536	9	107907474	G	C	0.0285371	-0.048357	0.0220826	0.57611	86890	Diabetic maculopathy	TRUE	reported	39Jeu0
rs2094920	9	110669755	C	G	0.449845	0.0520815	0.00917045	1.4e-08	Thyroid preparations	GCST007932	132367				0.000243612	32.2536	32.2536	9	107907474	G	C	0.499445	-0.00896833	0.0132793	0.576304	96429	Diabetic retinopathy	TRUE	reported	l4Azv1
rs10817003	9	113148239	A	G	0.0355255	0.101509	0.0162952	4.7e-10	Agents acting on the renin-angiotensin system	GCST007930	132367				0.000293077	38.8045	38.8045	9	110385959	G	A	0.30293	-0.173275	0.1682	0.0124108	486808	Neovascular glaucoma	TRUE	reported	GGmd6U
rs10817003	9	113148239	A	G	0.0355255	0.101509	0.0162952	4.7e-10	Agents acting on the renin-angiotensin system	GCST007930	132367				0.000293077	38.8045	38.8045	9	110385959	G	A	0.93904	0.00452414	0.0591571	0.0125943	96429	Diabetic retinopathy	TRUE	reported	l4Azv1
rs10817003	9	113148239	A	G	0.0355255	0.101509	0.0162952	4.7e-10	Agents acting on the renin-angiotensin system	GCST007930	132367				0.000293077	38.8045	38.8045	9	110385959	G	A	0.416294	0.0521359	0.0641382	0.0124075	484589	Primary open-angle glaucoma	TRUE	reported	gkho5Z
rs10817003	9	113148239	A	G	0.0355255	0.101509	0.0162952	4.7e-10	Agents acting on the renin-angiotensin system	GCST007930	132367				0.000293077	38.8045	38.8045	9	110385959	G	A	0.2676	0.033049	0.0298113	0.0124529	493421	Senile cataract	TRUE	reported	nD3SOj
rs10817003	9	113148239	A	G	0.0355255	0.101509	0.0162952	4.7e-10	Agents acting on the renin-angiotensin system	GCST007930	132367				0.000293077	38.8045	38.8045	9	110385959	G	A	0.298106	0.102803	0.0988012	0.0126392	86890	Diabetic maculopathy	TRUE	reported	39Jeu0
rs2274780	9	127075021	C	T	0.470695	0.05345	0.00911977	4.6e-09	Thyroid preparations	GCST007932	132367				0.000259439	34.3495	34.3495	9	124312742	T	C	0.627201	0.0178922	0.0368402	0.486706	486808	Neovascular glaucoma	TRUE	reported	GGmd6U
rs2274780	9	127075021	C	T	0.470695	0.05345	0.00911977	4.6e-09	Thyroid preparations	GCST007932	132367				0.000259439	34.3495	34.3495	9	124312742	T	C	0.197329	-0.00849951	0.00659286	0.486924	493421	Senile cataract	TRUE	reported	nD3SOj
rs2274780	9	127075021	C	T	0.470695	0.05345	0.00911977	4.6e-09	Thyroid preparations	GCST007932	132367				0.000259439	34.3495	34.3495	9	124312742	T	C	0.94267	-0.000943688	0.0131223	0.490028	96429	Diabetic retinopathy	TRUE	reported	l4Azv1
rs2274780	9	127075021	C	T	0.470695	0.05345	0.00911977	4.6e-09	Thyroid preparations	GCST007932	132367				0.000259439	34.3495	34.3495	9	124312742	T	C	0.00431748	-0.0402829	0.0141147	0.486921	484589	Primary open-angle glaucoma	TRUE	reported	gkho5Z
rs2274780	9	127075021	C	T	0.470695	0.05345	0.00911977	4.6e-09	Thyroid preparations	GCST007932	132367				0.000259439	34.3495	34.3495	9	124312742	T	C	0.501385	-0.0146827	0.021839	0.489853	86890	Diabetic maculopathy	TRUE	reported	39Jeu0
rs744253	10	6393009	A	G	0.258633	-0.0814979	0.0103823	4.2e-15	Thyroid preparations	GCST007932	132367				0.00046529	61.6167	61.6167	10	6351047	A	G	0.0282729	-0.0325178	0.0148248	0.650538	484589	Primary open-angle glaucoma	TRUE	reported	gkho5Z
rs744253	10	6393009	A	G	0.258633	-0.0814979	0.0103823	4.2e-15	Thyroid preparations	GCST007932	132367				0.00046529	61.6167	61.6167	10	6351047	A	G	0.0397915	-0.0470612	0.0228907	0.650406	86890	Diabetic maculopathy	TRUE	reported	39Jeu0
rs744253	10	6393009	A	G	0.258633	-0.0814979	0.0103823	4.2e-15	Thyroid preparations	GCST007932	132367				0.00046529	61.6167	61.6167	10	6351047	A	G	0.299246	0.0400492	0.0385811	0.650475	486808	Neovascular glaucoma	TRUE	reported	GGmd6U
rs744253	10	6393009	A	G	0.258633	-0.0814979	0.0103823	4.2e-15	Thyroid preparations	GCST007932	132367				0.00046529	61.6167	61.6167	10	6351047	A	G	0.0575162	-0.013125	0.00691018	0.650659	493421	Senile cataract	TRUE	reported	nD3SOj
rs744253	10	6393009	A	G	0.258633	-0.0814979	0.0103823	4.2e-15	Thyroid preparations	GCST007932	132367				0.00046529	61.6167	61.6167	10	6351047	A	G	0.058142	-0.0260998	0.0137757	0.650884	96429	Diabetic retinopathy	TRUE	reported	l4Azv1
rs586511	10	6448894	G	A	0.264667	0.0607405	0.0103034	3.7e-09	Thyroid preparations	GCST007932	132367				0.000262484	34.7529	34.7529	10	6406932	A	G	0.500399	0.0267968	0.0397659	0.309166	486808	Neovascular glaucoma	TRUE	reported	GGmd6U
rs586511	10	6448894	G	A	0.264667	0.0607405	0.0103034	3.7e-09	Thyroid preparations	GCST007932	132367				0.000262484	34.7529	34.7529	10	6406932	A	G	0.110114	0.0243537	0.0152431	0.309365	484589	Primary open-angle glaucoma	TRUE	reported	gkho5Z
rs586511	10	6448894	G	A	0.264667	0.0607405	0.0103034	3.7e-09	Thyroid preparations	GCST007932	132367				0.000262484	34.7529	34.7529	10	6406932	A	G	0.417311	-0.00577699	0.00712246	0.309485	493421	Senile cataract	TRUE	reported	nD3SOj
rs586511	10	6448894	G	A	0.264667	0.0607405	0.0103034	3.7e-09	Thyroid preparations	GCST007932	132367				0.000262484	34.7529	34.7529	10	6406932	A	G	0.449791	0.0178934	0.023676	0.310454	86890	Diabetic maculopathy	TRUE	reported	39Jeu0
rs586511	10	6448894	G	A	0.264667	0.0607405	0.0103034	3.7e-09	Thyroid preparations	GCST007932	132367				0.000262484	34.7529	34.7529	10	6406932	A	G	0.00133352	0.0454305	0.0141587	0.311605	96429	Diabetic retinopathy	TRUE	reported	l4Azv1
rs12413195	10	18470329	C	T	0.235191	0.0476221	0.00711468	2.2e-11	Agents acting on the renin-angiotensin system	GCST007930	132367				0.00033836	44.8022	44.8022	10	18181400	T	C	0.842024	-0.0033104	0.0166097	0.238564	484589	Primary open-angle glaucoma	TRUE	reported	gkho5Z
rs12413195	10	18470329	C	T	0.235191	0.0476221	0.00711468	2.2e-11	Agents acting on the renin-angiotensin system	GCST007930	132367				0.00033836	44.8022	44.8022	10	18181400	T	C	0.850059	-0.00487625	0.0257944	0.237777	86890	Diabetic maculopathy	TRUE	reported	39Jeu0
rs12413195	10	18470329	C	T	0.235191	0.0476221	0.00711468	2.2e-11	Agents acting on the renin-angiotensin system	GCST007930	132367				0.00033836	44.8022	44.8022	10	18181400	T	C	0.0862323	-0.0741832	0.0432401	0.238592	486808	Neovascular glaucoma	TRUE	reported	GGmd6U
rs12413195	10	18470329	C	T	0.235191	0.0476221	0.00711468	2.2e-11	Agents acting on the renin-angiotensin system	GCST007930	132367				0.00033836	44.8022	44.8022	10	18181400	T	C	0.826194	-0.0033944	0.0154582	0.237719	96429	Diabetic retinopathy	TRUE	reported	l4Azv1
rs12413195	10	18470329	C	T	0.235191	0.0476221	0.00711468	2.2e-11	Agents acting on the renin-angiotensin system	GCST007930	132367				0.00033836	44.8022	44.8022	10	18181400	T	C	0.611742	-0.00392062	0.00772398	0.238579	493421	Senile cataract	TRUE	reported	nD3SOj
rs976785	10	18705074	T	C	0.330782	-0.0579246	0.00839097	5.1e-12	Diuretics	GCST007927	132367				0.000359886	47.6535	47.6535	10	18416145	C	T	0.472356	0.00527877	0.00734537	0.278755	493421	Senile cataract	TRUE	reported	nD3SOj
rs976785	10	18705074	T	C	0.330782	-0.0579246	0.00839097	5.1e-12	Diuretics	GCST007927	132367				0.000359886	47.6535	47.6535	10	18416145	C	T	0.438134	-0.0318799	0.0411168	0.278652	486808	Neovascular glaucoma	TRUE	reported	GGmd6U
rs976785	10	18705074	T	C	0.330782	-0.0579246	0.00839097	5.1e-12	Diuretics	GCST007927	132367				0.000359886	47.6535	47.6535	10	18416145	C	T	0.709555	-0.00905048	0.0242996	0.279956	86890	Diabetic maculopathy	TRUE	reported	39Jeu0
rs976785	10	18705074	T	C	0.330782	-0.0579246	0.00839097	5.1e-12	Diuretics	GCST007927	132367				0.000359886	47.6535	47.6535	10	18416145	C	T	0.554789	-0.00932261	0.015785	0.278679	484589	Primary open-angle glaucoma	TRUE	reported	gkho5Z
rs976785	10	18705074	T	C	0.330782	-0.0579246	0.00839097	5.1e-12	Diuretics	GCST007927	132367				0.000359886	47.6535	47.6535	10	18416145	C	T	0.752674	0.00461203	0.014636	0.280108	96429	Diabetic retinopathy	TRUE	reported	l4Azv1
rs7076100	10	18759537	A	T	0.405545	-0.0555632	0.00845223	4.9e-11	Beta blocking agents	GCST007928	132367				0.00032637	43.2141	43.2141	10	18470608	T	A	0.191203	-0.0186378	0.0142597	0.436049	484589	Primary open-angle glaucoma	TRUE	reported	gkho5Z
rs7076100	10	18759537	A	T	0.405545	-0.0555632	0.00845223	4.9e-11	Beta blocking agents	GCST007928	132367				0.00032637	43.2141	43.2141	10	18470608	T	A	0.766599	0.00394507	0.0132908	0.436605	96429	Diabetic retinopathy	TRUE	reported	l4Azv1
rs7076100	10	18759537	A	T	0.405545	-0.0555632	0.00845223	4.9e-11	Beta blocking agents	GCST007928	132367				0.00032637	43.2141	43.2141	10	18470608	T	A	0.454634	-0.0278059	0.0371879	0.436149	486808	Neovascular glaucoma	TRUE	reported	GGmd6U
rs7076100	10	18759537	A	T	0.405545	-0.0555632	0.00845223	4.9e-11	Beta blocking agents	GCST007928	132367				0.00032637	43.2141	43.2141	10	18470608	T	A	0.841246	-0.00442895	0.0221116	0.436476	86890	Diabetic maculopathy	TRUE	reported	39Jeu0
rs7076100	10	18759537	A	T	0.405545	-0.0555632	0.00845223	4.9e-11	Beta blocking agents	GCST007928	132367				0.00032637	43.2141	43.2141	10	18470608	T	A	0.517535	-0.0043077	0.00665642	0.436256	493421	Senile cataract	TRUE	reported	nD3SOj
rs12262629	10	60265656	A	G	0.336391	-0.0360864	0.00642015	1.9e-08	Agents acting on the renin-angiotensin system	GCST007930	132367				0.000238623	31.5929	31.5929	10	58505896	G	A	0.00430765	0.104561	0.0366275	0.429589	486808	Neovascular glaucoma	TRUE	reported	GGmd6U
rs12262629	10	60265656	A	G	0.336391	-0.0360864	0.00642015	1.9e-08	Agents acting on the renin-angiotensin system	GCST007930	132367				0.000238623	31.5929	31.5929	10	58505896	G	A	0.354928	-0.0204077	0.0220606	0.429992	86890	Diabetic maculopathy	TRUE	reported	39Jeu0
rs12262629	10	60265656	A	G	0.336391	-0.0360864	0.00642015	1.9e-08	Agents acting on the renin-angiotensin system	GCST007930	132367				0.000238623	31.5929	31.5929	10	58505896	G	A	4.23838e-11	0.0934297	0.0141657	0.429251	484589	Primary open-angle glaucoma	TRUE	reported	gkho5Z
rs12262629	10	60265656	A	G	0.336391	-0.0360864	0.00642015	1.9e-08	Agents acting on the renin-angiotensin system	GCST007930	132367				0.000238623	31.5929	31.5929	10	58505896	G	A	1.31947e-05	0.0289527	0.00664532	0.429437	493421	Senile cataract	TRUE	reported	nD3SOj
rs12262629	10	60265656	A	G	0.336391	-0.0360864	0.00642015	1.9e-08	Agents acting on the renin-angiotensin system	GCST007930	132367				0.000238623	31.5929	31.5929	10	58505896	G	A	0.239708	-0.0155655	0.0132391	0.429725	96429	Diabetic retinopathy	TRUE	reported	l4Azv1
rs74157123	10	106266644	T	C	0.0101079	0.244794	0.0301036	4.2e-16	Agents acting on the renin-angiotensin system	GCST007930	132367				0.000499308	66.124	66.124	10	104506886	C	T	0.311878	-0.0923136	0.0912831	0.00623543	484589	Primary open-angle glaucoma	TRUE	reported	gkho5Z
rs74157123	10	106266644	T	C	0.0101079	0.244794	0.0301036	4.2e-16	Agents acting on the renin-angiotensin system	GCST007930	132367				0.000499308	66.124	66.124	10	104506886	C	T	0.256195	-0.0945501	0.0832724	0.00626878	96429	Diabetic retinopathy	TRUE	reported	l4Azv1
rs74157123	10	106266644	T	C	0.0101079	0.244794	0.0301036	4.2e-16	Agents acting on the renin-angiotensin system	GCST007930	132367				0.000499308	66.124	66.124	10	104506886	C	T	0.238593	-0.0497284	0.042196	0.00624406	493421	Senile cataract	TRUE	reported	nD3SOj
rs74157123	10	106266644	T	C	0.0101079	0.244794	0.0301036	4.2e-16	Agents acting on the renin-angiotensin system	GCST007930	132367				0.000499308	66.124	66.124	10	104506886	C	T	0.470564	0.16771	0.232427	0.00626109	486808	Neovascular glaucoma	TRUE	reported	GGmd6U
rs74157123	10	106266644	T	C	0.0101079	0.244794	0.0301036	4.2e-16	Agents acting on the renin-angiotensin system	GCST007930	132367				0.000499308	66.124	66.124	10	104506886	C	T	0.624797	-0.0673221	0.137655	0.00633298	86890	Diabetic maculopathy	TRUE	reported	39Jeu0
rs191572726	10	106983028	C	T	0.0122709	0.278686	0.0365824	2.6e-14	Calcium channel blockers	GCST007929	132367				0.000438242	58.0333	58.0333	10	105223270	T	C	0.246511	0.111984	0.0966324	0.0131128	86890	Diabetic maculopathy	TRUE	reported	39Jeu0
rs191572726	10	106983028	C	T	0.0122709	0.278686	0.0365824	2.6e-14	Calcium channel blockers	GCST007929	132367				0.000438242	58.0333	58.0333	10	105223270	T	C	0.997957	-0.000149406	0.0583459	0.0130419	96429	Diabetic retinopathy	TRUE	reported	l4Azv1
rs191572726	10	106983028	C	T	0.0122709	0.278686	0.0365824	2.6e-14	Calcium channel blockers	GCST007929	132367				0.000438242	58.0333	58.0333	10	105223270	T	C	0.647074	-0.0134415	0.0293591	0.0132464	493421	Senile cataract	TRUE	reported	nD3SOj
rs191572726	10	106983028	C	T	0.0122709	0.278686	0.0365824	2.6e-14	Calcium channel blockers	GCST007929	132367				0.000438242	58.0333	58.0333	10	105223270	T	C	0.0127959	0.355594	0.142843	0.0132792	486808	Neovascular glaucoma	TRUE	reported	GGmd6U
rs191572726	10	106983028	C	T	0.0122709	0.278686	0.0365824	2.6e-14	Calcium channel blockers	GCST007929	132367				0.000438242	58.0333	58.0333	10	105223270	T	C	0.694893	-0.0244573	0.0623554	0.0132338	484589	Primary open-angle glaucoma	TRUE	reported	gkho5Z
rs61123794	10	114818042	T	C	0.0193324	-0.236103	0.0421842	2.2e-08	Drugs used in diabetes	GCST007923	132367				0.000236604	31.3255	31.3255	10	113058283	C	T	0.904003	0.00519354	0.0430622	0.0239345	96429	Diabetic retinopathy	TRUE	reported	l4Azv1
rs61123794	10	114818042	T	C	0.0193324	-0.236103	0.0421842	2.2e-08	Drugs used in diabetes	GCST007923	132367				0.000236604	31.3255	31.3255	10	113058283	C	T	0.0217836	-0.0461058	0.0200974	0.0277577	493421	Senile cataract	TRUE	reported	nD3SOj
rs61123794	10	114818042	T	C	0.0193324	-0.236103	0.0421842	2.2e-08	Drugs used in diabetes	GCST007923	132367				0.000236604	31.3255	31.3255	10	113058283	C	T	0.883585	-0.00629892	0.0430178	0.0278179	484589	Primary open-angle glaucoma	TRUE	reported	gkho5Z
rs61123794	10	114818042	T	C	0.0193324	-0.236103	0.0421842	2.2e-08	Drugs used in diabetes	GCST007923	132367				0.000236604	31.3255	31.3255	10	113058283	C	T	0.0645877	-0.207971	0.112533	0.027834	486808	Neovascular glaucoma	TRUE	reported	GGmd6U
rs61123794	10	114818042	T	C	0.0193324	-0.236103	0.0421842	2.2e-08	Drugs used in diabetes	GCST007923	132367				0.000236604	31.3255	31.3255	10	113058283	C	T	0.222557	0.0873483	0.0716113	0.0240186	86890	Diabetic maculopathy	TRUE	reported	39Jeu0
rs11199835	10	122977157	G	A	0.319005	0.0519529	0.00843316	7.2e-10	Diuretics	GCST007927	132367				0.000286639	37.9518	37.9518	10	121217643	A	G	0.155865	0.0219933	0.0154979	0.299565	484589	Primary open-angle glaucoma	TRUE	reported	gkho5Z
rs11199835	10	122977157	G	A	0.319005	0.0519529	0.00843316	7.2e-10	Diuretics	GCST007927	132367				0.000286639	37.9518	37.9518	10	121217643	A	G	0.540641	-0.0146359	0.0239211	0.30025	86890	Diabetic maculopathy	TRUE	reported	39Jeu0
rs11199835	10	122977157	G	A	0.319005	0.0519529	0.00843316	7.2e-10	Diuretics	GCST007927	132367				0.000286639	37.9518	37.9518	10	121217643	A	G	0.813821	-0.00170034	0.00722012	0.299478	493421	Senile cataract	TRUE	reported	nD3SOj
rs11199835	10	122977157	G	A	0.319005	0.0519529	0.00843316	7.2e-10	Diuretics	GCST007927	132367				0.000286639	37.9518	37.9518	10	121217643	A	G	0.797634	0.00368555	0.0143737	0.300326	96429	Diabetic retinopathy	TRUE	reported	l4Azv1
rs11199835	10	122977157	G	A	0.319005	0.0519529	0.00843316	7.2e-10	Diuretics	GCST007927	132367				0.000286639	37.9518	37.9518	10	121217643	A	G	0.591652	-0.021656	0.0403695	0.299502	486808	Neovascular glaucoma	TRUE	reported	GGmd6U
rs12274440	11	9959637	A	G	0.112471	0.0714881	0.0128592	2.7e-08	Calcium channel blockers	GCST007929	132367				0.000233429	30.9051	30.9051	11	9938090	G	A	0.682508	-0.012007	0.029354	0.17157	86890	Diabetic maculopathy	TRUE	reported	39Jeu0
rs12274440	11	9959637	A	G	0.112471	0.0714881	0.0128592	2.7e-08	Calcium channel blockers	GCST007929	132367				0.000233429	30.9051	30.9051	11	9938090	G	A	0.000237739	0.0685344	0.0186482	0.17128	484589	Primary open-angle glaucoma	TRUE	reported	gkho5Z
rs12274440	11	9959637	A	G	0.112471	0.0714881	0.0128592	2.7e-08	Calcium channel blockers	GCST007929	132367				0.000233429	30.9051	30.9051	11	9938090	G	A	0.00341594	0.0257517	0.00879618	0.171336	493421	Senile cataract	TRUE	reported	nD3SOj
rs12274440	11	9959637	A	G	0.112471	0.0714881	0.0128592	2.7e-08	Calcium channel blockers	GCST007929	132367				0.000233429	30.9051	30.9051	11	9938090	G	A	0.117708	0.0769967	0.0492159	0.17138	486808	Neovascular glaucoma	TRUE	reported	GGmd6U
rs12274440	11	9959637	A	G	0.112471	0.0714881	0.0128592	2.7e-08	Calcium channel blockers	GCST007929	132367				0.000233429	30.9051	30.9051	11	9938090	G	A	0.842005	-0.00350484	0.0175831	0.171634	96429	Diabetic retinopathy	TRUE	reported	l4Azv1
rs5213	11	17408404	C	T	0.347606	0.0706796	0.0122479	7.9e-09	Drugs used in diabetes	GCST007923	132367				0.000251523	33.3012	33.3012	11	17386857	C	T	0.0842015	0.0244041	0.0141325	0.531282	484589	Primary open-angle glaucoma	TRUE	reported	gkho5Z
rs5213	11	17408404	C	T	0.347606	0.0706796	0.0122479	7.9e-09	Drugs used in diabetes	GCST007923	132367				0.000251523	33.3012	33.3012	11	17386857	C	T	0.984045	0.000436203	0.0218124	0.520852	86890	Diabetic maculopathy	TRUE	reported	39Jeu0
rs5213	11	17408404	C	T	0.347606	0.0706796	0.0122479	7.9e-09	Drugs used in diabetes	GCST007923	132367				0.000251523	33.3012	33.3012	11	17386857	C	T	0.990416	7.92335e-05	0.00659617	0.531421	493421	Senile cataract	TRUE	reported	nD3SOj
rs5213	11	17408404	C	T	0.347606	0.0706796	0.0122479	7.9e-09	Drugs used in diabetes	GCST007923	132367				0.000251523	33.3012	33.3012	11	17386857	C	T	0.665118	0.0159327	0.0368081	0.531767	486808	Neovascular glaucoma	TRUE	reported	GGmd6U
rs5213	11	17408404	C	T	0.347606	0.0706796	0.0122479	7.9e-09	Drugs used in diabetes	GCST007923	132367				0.000251523	33.3012	33.3012	11	17386857	C	T	0.228377	0.0157853	0.0131047	0.520119	96429	Diabetic retinopathy	TRUE	reported	l4Azv1
rs11026578	11	22495330	T	C	0.0656016	0.0916	0.0166522	3.8e-08	Beta blocking agents	GCST007928	132367				0.000228543	30.258	30.258	11	22473784	C	T	0.317674	-0.02342	0.0234376	0.103232	484589	Primary open-angle glaucoma	TRUE	reported	gkho5Z
rs11026578	11	22495330	T	C	0.0656016	0.0916	0.0166522	3.8e-08	Beta blocking agents	GCST007928	132367				0.000228543	30.258	30.258	11	22473784	C	T	0.447396	-0.0274997	0.0361952	0.103116	86890	Diabetic maculopathy	TRUE	reported	39Jeu0
rs11026578	11	22495330	T	C	0.0656016	0.0916	0.0166522	3.8e-08	Beta blocking agents	GCST007928	132367				0.000228543	30.258	30.258	11	22473784	C	T	0.741998	-0.0199646	0.0606445	0.103187	486808	Neovascular glaucoma	TRUE	reported	GGmd6U
rs11026578	11	22495330	T	C	0.0656016	0.0916	0.0166522	3.8e-08	Beta blocking agents	GCST007928	132367				0.000228543	30.258	30.258	11	22473784	C	T	0.49048	0.0149363	0.021661	0.103463	96429	Diabetic retinopathy	TRUE	reported	l4Azv1
rs11026578	11	22495330	T	C	0.0656016	0.0916	0.0166522	3.8e-08	Beta blocking agents	GCST007928	132367				0.000228543	30.258	30.258	11	22473784	C	T	0.17308	-0.0148715	0.0109158	0.103296	493421	Senile cataract	TRUE	reported	nD3SOj
rs56175671	11	26163506	C	A	0.0917925	0.060369	0.0105042	9.1e-09	Agents acting on the renin-angiotensin system	GCST007930	132367				0.000249466	33.0288	33.0288	11	26141959	A	C	0.426057	-0.024318	0.0305519	0.049018	96429	Diabetic retinopathy	TRUE	reported	l4Azv1
rs56175671	11	26163506	C	A	0.0917925	0.060369	0.0105042	9.1e-09	Agents acting on the renin-angiotensin system	GCST007930	132367				0.000249466	33.0288	33.0288	11	26141959	A	C	0.0352233	-0.0324242	0.0153977	0.048188	493421	Senile cataract	TRUE	reported	nD3SOj
rs56175671	11	26163506	C	A	0.0917925	0.060369	0.0105042	9.1e-09	Agents acting on the renin-angiotensin system	GCST007930	132367				0.000249466	33.0288	33.0288	11	26141959	A	C	0.445453	-0.0391152	0.0512639	0.048987	86890	Diabetic maculopathy	TRUE	reported	39Jeu0
rs56175671	11	26163506	C	A	0.0917925	0.060369	0.0105042	9.1e-09	Agents acting on the renin-angiotensin system	GCST007930	132367				0.000249466	33.0288	33.0288	11	26141959	A	C	0.12617	-0.0503356	0.0329124	0.0481607	484589	Primary open-angle glaucoma	TRUE	reported	gkho5Z
rs56175671	11	26163506	C	A	0.0917925	0.060369	0.0105042	9.1e-09	Agents acting on the renin-angiotensin system	GCST007930	132367				0.000249466	33.0288	33.0288	11	26141959	A	C	0.590686	0.0464217	0.086311	0.0482097	486808	Neovascular glaucoma	TRUE	reported	GGmd6U
rs490445	11	30565144	C	G	0.42422	-0.0436814	0.0079797	4.4e-08	Diuretics	GCST007927	132367				0.00022633	29.965	29.965	11	30543597	C	G	0.128094	-0.0218479	0.0143579	0.583344	484589	Primary open-angle glaucoma	TRUE	reported	gkho5Z
rs490445	11	30565144	C	G	0.42422	-0.0436814	0.0079797	4.4e-08	Diuretics	GCST007927	132367				0.00022633	29.965	29.965	11	30543597	C	G	0.198985	0.0480487	0.0374081	0.583244	486808	Neovascular glaucoma	TRUE	reported	GGmd6U
rs490445	11	30565144	C	G	0.42422	-0.0436814	0.0079797	4.4e-08	Diuretics	GCST007927	132367				0.00022633	29.965	29.965	11	30543597	C	G	0.467447	-0.00486378	0.00669352	0.58328	493421	Senile cataract	TRUE	reported	nD3SOj
rs490445	11	30565144	C	G	0.42422	-0.0436814	0.0079797	4.4e-08	Diuretics	GCST007927	132367				0.00022633	29.965	29.965	11	30543597	C	G	0.856954	0.00402191	0.0223126	0.586238	86890	Diabetic maculopathy	TRUE	reported	39Jeu0
rs490445	11	30565144	C	G	0.42422	-0.0436814	0.0079797	4.4e-08	Diuretics	GCST007927	132367				0.00022633	29.965	29.965	11	30543597	C	G	0.659549	0.00590214	0.0133976	0.586147	96429	Diabetic retinopathy	TRUE	reported	l4Azv1
rs7483826	11	32527238	G	A	0.487817	0.0342077	0.00606216	1.7e-08	Agents acting on the renin-angiotensin system	GCST007930	132367				0.000240496	31.841	31.841	11	32505692	A	G	0.328039	0.0219945	0.0224876	0.395105	86890	Diabetic maculopathy	TRUE	reported	39Jeu0
rs7483826	11	32527238	G	A	0.487817	0.0342077	0.00606216	1.7e-08	Agents acting on the renin-angiotensin system	GCST007930	132367				0.000240496	31.841	31.841	11	32505692	A	G	0.739175	0.00449313	0.0134951	0.394923	96429	Diabetic retinopathy	TRUE	reported	l4Azv1
rs7483826	11	32527238	G	A	0.487817	0.0342077	0.00606216	1.7e-08	Agents acting on the renin-angiotensin system	GCST007930	132367				0.000240496	31.841	31.841	11	32505692	A	G	0.259408	-0.0163413	0.0144897	0.393698	484589	Primary open-angle glaucoma	TRUE	reported	gkho5Z
rs7483826	11	32527238	G	A	0.487817	0.0342077	0.00606216	1.7e-08	Agents acting on the renin-angiotensin system	GCST007930	132367				0.000240496	31.841	31.841	11	32505692	A	G	0.306272	0.0386654	0.0377933	0.393636	486808	Neovascular glaucoma	TRUE	reported	GGmd6U
rs7483826	11	32527238	G	A	0.487817	0.0342077	0.00606216	1.7e-08	Agents acting on the renin-angiotensin system	GCST007930	132367				0.000240496	31.841	31.841	11	32505692	A	G	0.514263	-0.00440616	0.00675569	0.393584	493421	Senile cataract	TRUE	reported	nD3SOj
rs10836367	11	35314455	C	T	0.388263	0.0831446	0.0093819	7.8e-19	Thyroid preparations	GCST007932	132367				0.000592993	78.5381	78.5381	11	35292908	T	C	0.89643	0.000888116	0.0068226	0.365787	493421	Senile cataract	TRUE	reported	nD3SOj
rs10836367	11	35314455	C	T	0.388263	0.0831446	0.0093819	7.8e-19	Thyroid preparations	GCST007932	132367				0.000592993	78.5381	78.5381	11	35292908	T	C	0.379494	0.0198846	0.0226263	0.368855	86890	Diabetic maculopathy	TRUE	reported	39Jeu0
rs10836367	11	35314455	C	T	0.388263	0.0831446	0.0093819	7.8e-19	Thyroid preparations	GCST007932	132367				0.000592993	78.5381	78.5381	11	35292908	T	C	0.870209	-0.00623899	0.0381839	0.365582	486808	Neovascular glaucoma	TRUE	reported	GGmd6U
rs10836367	11	35314455	C	T	0.388263	0.0831446	0.0093819	7.8e-19	Thyroid preparations	GCST007932	132367				0.000592993	78.5381	78.5381	11	35292908	T	C	0.935929	0.00109175	0.0135811	0.368663	96429	Diabetic retinopathy	TRUE	reported	l4Azv1
rs10836367	11	35314455	C	T	0.388263	0.0831446	0.0093819	7.8e-19	Thyroid preparations	GCST007932	132367				0.000592993	78.5381	78.5381	11	35292908	T	C	0.492389	0.0100516	0.0146415	0.365664	484589	Primary open-angle glaucoma	TRUE	reported	gkho5Z
rs7113478	11	46260223	A	G	0.373423	0.0351928	0.00631824	2.5e-08	Agents acting on the renin-angiotensin system	GCST007930	132367				0.000234333	31.0248	31.0248	11	46238672	G	A	0.0246916	-0.0313947	0.0139768	0.333637	96429	Diabetic retinopathy	TRUE	reported	l4Azv1
rs7113478	11	46260223	A	G	0.373423	0.0351928	0.00631824	2.5e-08	Agents acting on the renin-angiotensin system	GCST007930	132367				0.000234333	31.0248	31.0248	11	46238672	G	A	0.755778	-0.00217536	0.00699405	0.337121	493421	Senile cataract	TRUE	reported	nD3SOj
rs7113478	11	46260223	A	G	0.373423	0.0351928	0.00631824	2.5e-08	Agents acting on the renin-angiotensin system	GCST007930	132367				0.000234333	31.0248	31.0248	11	46238672	G	A	0.469771	-0.0282254	0.0390473	0.337344	486808	Neovascular glaucoma	TRUE	reported	GGmd6U
rs7113478	11	46260223	A	G	0.373423	0.0351928	0.00631824	2.5e-08	Agents acting on the renin-angiotensin system	GCST007930	132367				0.000234333	31.0248	31.0248	11	46238672	G	A	0.342085	-0.0220793	0.02324	0.334481	86890	Diabetic maculopathy	TRUE	reported	39Jeu0
rs7113478	11	46260223	A	G	0.373423	0.0351928	0.00631824	2.5e-08	Agents acting on the renin-angiotensin system	GCST007930	132367				0.000234333	31.0248	31.0248	11	46238672	G	A	0.191399	-0.0195854	0.0149913	0.337409	484589	Primary open-angle glaucoma	TRUE	reported	gkho5Z
rs12801188	11	47388214	A	G	0.363738	0.0558722	0.00819531	9.3e-12	Diuretics	GCST007927	132367				0.000351017	46.4787	46.4787	11	47366663	G	A	0.0412259	-0.0152813	0.00748626	0.260935	493421	Senile cataract	TRUE	reported	nD3SOj
rs12801188	11	47388214	A	G	0.363738	0.0558722	0.00819531	9.3e-12	Diuretics	GCST007927	132367				0.000351017	46.4787	46.4787	11	47366663	G	A	0.104791	-0.0406392	0.0250541	0.256987	86890	Diabetic maculopathy	TRUE	reported	39Jeu0
rs12801188	11	47388214	A	G	0.363738	0.0558722	0.00819531	9.3e-12	Diuretics	GCST007927	132367				0.000351017	46.4787	46.4787	11	47366663	G	A	0.107183	-0.0241866	0.0150136	0.256748	96429	Diabetic retinopathy	TRUE	reported	l4Azv1
rs12801188	11	47388214	A	G	0.363738	0.0558722	0.00819531	9.3e-12	Diuretics	GCST007927	132367				0.000351017	46.4787	46.4787	11	47366663	G	A	0.695979	-0.0163944	0.0419557	0.261104	486808	Neovascular glaucoma	TRUE	reported	GGmd6U
rs12801188	11	47388214	A	G	0.363738	0.0558722	0.00819531	9.3e-12	Diuretics	GCST007927	132367				0.000351017	46.4787	46.4787	11	47366663	G	A	0.122473	-0.0248288	0.0160759	0.261183	484589	Primary open-angle glaucoma	TRUE	reported	gkho5Z
rs1056387	11	47681370	G	T	0.450353	-0.0641008	0.0116633	3.9e-08	Drugs used in diabetes	GCST007923	132367				0.000228143	30.205	30.205	11	47659818	T	G	0.0705456	0.0687848	0.0380365	0.375238	486808	Neovascular glaucoma	TRUE	reported	GGmd6U
rs1056387	11	47681370	G	T	0.450353	-0.0641008	0.0116633	3.9e-08	Drugs used in diabetes	GCST007923	132367				0.000228143	30.205	30.205	11	47659818	T	G	0.955217	-0.000763948	0.0136037	0.371851	96429	Diabetic retinopathy	TRUE	reported	l4Azv1
rs1056387	11	47681370	G	T	0.450353	-0.0641008	0.0116633	3.9e-08	Drugs used in diabetes	GCST007923	132367				0.000228143	30.205	30.205	11	47659818	T	G	0.569178	-0.00387636	0.00680943	0.375064	493421	Senile cataract	TRUE	reported	nD3SOj
rs1056387	11	47681370	G	T	0.450353	-0.0641008	0.0116633	3.9e-08	Drugs used in diabetes	GCST007923	132367				0.000228143	30.205	30.205	11	47659818	T	G	0.470753	0.0105365	0.0146086	0.375221	484589	Primary open-angle glaucoma	TRUE	reported	gkho5Z
rs1056387	11	47681370	G	T	0.450353	-0.0641008	0.0116633	3.9e-08	Drugs used in diabetes	GCST007923	132367				0.000228143	30.205	30.205	11	47659818	T	G	0.262649	-0.0253969	0.0226727	0.371634	86890	Diabetic maculopathy	TRUE	reported	39Jeu0
rs111867185	11	47737549	T	C	0.133232	0.168181	0.0295337	1.2e-08	Antiglaucoma preparations and miotics	GCST007944	132367				0.000244924	32.4274	32.4274	11	47715997	C	T	0.971194	0.000281177	0.00778647	0.240321	493421	Senile cataract	TRUE	reported	nD3SOj
rs111867185	11	47737549	T	C	0.133232	0.168181	0.0295337	1.2e-08	Antiglaucoma preparations and miotics	GCST007944	132367				0.000244924	32.4274	32.4274	11	47715997	C	T	0.873023	-0.00246963	0.0154526	0.24223	96429	Diabetic retinopathy	TRUE	reported	l4Azv1
rs111867185	11	47737549	T	C	0.133232	0.168181	0.0295337	1.2e-08	Antiglaucoma preparations and miotics	GCST007944	132367				0.000244924	32.4274	32.4274	11	47715997	C	T	0.285064	0.0463357	0.0433444	0.240354	486808	Neovascular glaucoma	TRUE	reported	GGmd6U
rs111867185	11	47737549	T	C	0.133232	0.168181	0.0295337	1.2e-08	Antiglaucoma preparations and miotics	GCST007944	132367				0.000244924	32.4274	32.4274	11	47715997	C	T	0.870261	0.00420607	0.0257524	0.242334	86890	Diabetic maculopathy	TRUE	reported	39Jeu0
rs111867185	11	47737549	T	C	0.133232	0.168181	0.0295337	1.2e-08	Antiglaucoma preparations and miotics	GCST007944	132367				0.000244924	32.4274	32.4274	11	47715997	C	T	1.03459e-10	0.106065	0.0164142	0.240093	484589	Primary open-angle glaucoma	TRUE	reported	gkho5Z
rs80257854	11	50404319	G	A	0.128966	-0.0658866	0.0117692	2.2e-08	Diuretics	GCST007927	132367				0.000236711	31.3396	31.3396	11	50445148	A	G	4.63223e-09	0.103713	0.0176989	0.190146	484589	Primary open-angle glaucoma	TRUE	reported	gkho5Z
rs80257854	11	50404319	G	A	0.128966	-0.0658866	0.0117692	2.2e-08	Diuretics	GCST007927	132367				0.000236711	31.3396	31.3396	11	50445148	A	G	0.896843	-0.00361933	0.0279159	0.192188	86890	Diabetic maculopathy	TRUE	reported	39Jeu0
rs80257854	11	50404319	G	A	0.128966	-0.0658866	0.0117692	2.2e-08	Diuretics	GCST007927	132367				0.000236711	31.3396	31.3396	11	50445148	A	G	0.914386	0.0050459	0.0469351	0.190213	486808	Neovascular glaucoma	TRUE	reported	GGmd6U
rs80257854	11	50404319	G	A	0.128966	-0.0658866	0.0117692	2.2e-08	Diuretics	GCST007927	132367				0.000236711	31.3396	31.3396	11	50445148	A	G	0.830901	-0.0035661	0.0166995	0.192194	96429	Diabetic retinopathy	TRUE	reported	l4Azv1
rs80257854	11	50404319	G	A	0.128966	-0.0658866	0.0117692	2.2e-08	Diuretics	GCST007927	132367				0.000236711	31.3396	31.3396	11	50445148	A	G	0.461544	0.00619901	0.00841905	0.190248	493421	Senile cataract	TRUE	reported	nD3SOj
rs11212104	11	107126353	G	A	0.435024	-0.0385612	0.00607837	2.2e-10	Agents acting on the renin-angiotensin system	GCST007930	132367				0.000303959	40.2458	40.2458	11	107255627	G	A	0.369663	-0.0060183	0.00670859	0.592366	493421	Senile cataract	TRUE	reported	nD3SOj
rs11212104	11	107126353	G	A	0.435024	-0.0385612	0.00607837	2.2e-10	Agents acting on the renin-angiotensin system	GCST007930	132367				0.000303959	40.2458	40.2458	11	107255627	G	A	0.419164	0.0302286	0.0374175	0.592349	486808	Neovascular glaucoma	TRUE	reported	GGmd6U
rs11212104	11	107126353	G	A	0.435024	-0.0385612	0.00607837	2.2e-10	Agents acting on the renin-angiotensin system	GCST007930	132367				0.000303959	40.2458	40.2458	11	107255627	G	A	0.740524	-0.00475413	0.014356	0.592336	484589	Primary open-angle glaucoma	TRUE	reported	gkho5Z
rs11212104	11	107126353	G	A	0.435024	-0.0385612	0.00607837	2.2e-10	Agents acting on the renin-angiotensin system	GCST007930	132367				0.000303959	40.2458	40.2458	11	107255627	G	A	0.0998688	0.0366093	0.0222483	0.593891	86890	Diabetic maculopathy	TRUE	reported	39Jeu0
rs11212104	11	107126353	G	A	0.435024	-0.0385612	0.00607837	2.2e-10	Agents acting on the renin-angiotensin system	GCST007930	132367				0.000303959	40.2458	40.2458	11	107255627	G	A	0.156136	0.0189561	0.0133664	0.593752	96429	Diabetic retinopathy	TRUE	reported	l4Azv1
rs664485	11	107184296	A	G	0.186539	-0.0620662	0.0106124	5e-09	Beta blocking agents	GCST007928	132367				0.000258338	34.2037	34.2037	11	107313570	A	G	0.979594	-0.000451618	0.0176569	0.80117	484589	Primary open-angle glaucoma	TRUE	reported	gkho5Z
rs664485	11	107184296	A	G	0.186539	-0.0620662	0.0106124	5e-09	Beta blocking agents	GCST007928	132367				0.000258338	34.2037	34.2037	11	107313570	A	G	0.176459	0.0222817	0.0164838	0.802021	96429	Diabetic retinopathy	TRUE	reported	l4Azv1
rs664485	11	107184296	A	G	0.186539	-0.0620662	0.0106124	5e-09	Beta blocking agents	GCST007928	132367				0.000258338	34.2037	34.2037	11	107313570	A	G	0.125752	0.042032	0.0274527	0.80212	86890	Diabetic maculopathy	TRUE	reported	39Jeu0
rs664485	11	107184296	A	G	0.186539	-0.0620662	0.0106124	5e-09	Beta blocking agents	GCST007928	132367				0.000258338	34.2037	34.2037	11	107313570	A	G	0.60006	0.0242341	0.0462206	0.801122	486808	Neovascular glaucoma	TRUE	reported	GGmd6U
rs664485	11	107184296	A	G	0.186539	-0.0620662	0.0106124	5e-09	Beta blocking agents	GCST007928	132367				0.000258338	34.2037	34.2037	11	107313570	A	G	0.778372	0.00232483	0.00826044	0.801038	493421	Senile cataract	TRUE	reported	nD3SOj
rs494356	11	117071970	T	C	0.132695	0.0839877	0.0118581	1.4e-12	Calcium channel blockers	GCST007929	132367				0.000378843	50.1645	50.1645	11	117201254	T	C	0.211341	0.0115369	0.00923035	0.85038	493421	Senile cataract	TRUE	reported	nD3SOj
rs494356	11	117071970	T	C	0.132695	0.0839877	0.0118581	1.4e-12	Calcium channel blockers	GCST007929	132367				0.000378843	50.1645	50.1645	11	117201254	T	C	0.225384	-0.0623806	0.0514549	0.850343	486808	Neovascular glaucoma	TRUE	reported	GGmd6U
rs494356	11	117071970	T	C	0.132695	0.0839877	0.0118581	1.4e-12	Calcium channel blockers	GCST007929	132367				0.000378843	50.1645	50.1645	11	117201254	T	C	0.280064	-0.0213912	0.0198034	0.850537	484589	Primary open-angle glaucoma	TRUE	reported	gkho5Z
rs494356	11	117071970	T	C	0.132695	0.0839877	0.0118581	1.4e-12	Calcium channel blockers	GCST007929	132367				0.000378843	50.1645	50.1645	11	117201254	T	C	0.267873	-0.0203755	0.0183899	0.849673	96429	Diabetic retinopathy	TRUE	reported	l4Azv1
rs494356	11	117071970	T	C	0.132695	0.0839877	0.0118581	1.4e-12	Calcium channel blockers	GCST007929	132367				0.000378843	50.1645	50.1645	11	117201254	T	C	0.929978	0.00269427	0.0306614	0.849234	86890	Diabetic maculopathy	TRUE	reported	39Jeu0
rs3819536	12	2436998	G	A	0.295117	-0.0366724	0.00660092	2.8e-08	Agents acting on the renin-angiotensin system	GCST007930	132367				0.000233125	30.8648	30.8648	12	2327832	G	A	0.630819	-0.0070522	0.0146746	0.635565	484589	Primary open-angle glaucoma	TRUE	reported	gkho5Z
rs3819536	12	2436998	G	A	0.295117	-0.0366724	0.00660092	2.8e-08	Agents acting on the renin-angiotensin system	GCST007930	132367				0.000233125	30.8648	30.8648	12	2327832	G	A	0.0986325	-0.0632326	0.0382876	0.635561	486808	Neovascular glaucoma	TRUE	reported	GGmd6U
rs3819536	12	2436998	G	A	0.295117	-0.0366724	0.00660092	2.8e-08	Agents acting on the renin-angiotensin system	GCST007930	132367				0.000233125	30.8648	30.8648	12	2327832	G	A	0.3047	0.0140574	0.0136958	0.637408	96429	Diabetic retinopathy	TRUE	reported	l4Azv1
rs3819536	12	2436998	G	A	0.295117	-0.0366724	0.00660092	2.8e-08	Agents acting on the renin-angiotensin system	GCST007930	132367				0.000233125	30.8648	30.8648	12	2327832	G	A	0.664232	0.002975	0.00685361	0.635628	493421	Senile cataract	TRUE	reported	nD3SOj
rs3819536	12	2436998	G	A	0.295117	-0.0366724	0.00660092	2.8e-08	Agents acting on the renin-angiotensin system	GCST007930	132367				0.000233125	30.8648	30.8648	12	2327832	G	A	0.943354	0.00161899	0.0227848	0.637658	86890	Diabetic maculopathy	TRUE	reported	39Jeu0
rs4547172	12	48338422	A	G	0.284436	0.0495434	0.0089684	3.3e-08	Calcium channel blockers	GCST007929	132367				0.000230495	30.5165	30.5165	12	47944639	G	A	0.0961413	0.025631	0.0154047	0.240896	96429	Diabetic retinopathy	TRUE	reported	l4Azv1
rs4547172	12	48338422	A	G	0.284436	0.0495434	0.0089684	3.3e-08	Calcium channel blockers	GCST007929	132367				0.000230495	30.5165	30.5165	12	47944639	G	A	0.568578	0.00946349	0.0165983	0.240255	484589	Primary open-angle glaucoma	TRUE	reported	gkho5Z
rs4547172	12	48338422	A	G	0.284436	0.0495434	0.0089684	3.3e-08	Calcium channel blockers	GCST007929	132367				0.000230495	30.5165	30.5165	12	47944639	G	A	0.927282	0.00394149	0.0431871	0.240273	486808	Neovascular glaucoma	TRUE	reported	GGmd6U
rs4547172	12	48338422	A	G	0.284436	0.0495434	0.0089684	3.3e-08	Calcium channel blockers	GCST007929	132367				0.000230495	30.5165	30.5165	12	47944639	G	A	0.230583	0.0307203	0.0256247	0.240597	86890	Diabetic maculopathy	TRUE	reported	39Jeu0
rs4547172	12	48338422	A	G	0.284436	0.0495434	0.0089684	3.3e-08	Calcium channel blockers	GCST007929	132367				0.000230495	30.5165	30.5165	12	47944639	G	A	0.612659	0.00392224	0.00774716	0.240399	493421	Senile cataract	TRUE	reported	nD3SOj
rs478863	12	69639207	G	A	0.274025	0.046254	0.00676621	8.1e-12	Agents acting on the renin-angiotensin system	GCST007930	132367				0.00035292	46.7307	46.7307	12	69245427	G	A	0.884891	0.00556908	0.0384679	0.646305	486808	Neovascular glaucoma	TRUE	reported	GGmd6U
rs478863	12	69639207	G	A	0.274025	0.046254	0.00676621	8.1e-12	Agents acting on the renin-angiotensin system	GCST007930	132367				0.00035292	46.7307	46.7307	12	69245427	G	A	0.194717	0.00894898	0.00690108	0.646354	493421	Senile cataract	TRUE	reported	nD3SOj
rs478863	12	69639207	G	A	0.274025	0.046254	0.00676621	8.1e-12	Agents acting on the renin-angiotensin system	GCST007930	132367				0.00035292	46.7307	46.7307	12	69245427	G	A	0.326928	0.0145215	0.014813	0.646561	484589	Primary open-angle glaucoma	TRUE	reported	gkho5Z
rs478863	12	69639207	G	A	0.274025	0.046254	0.00676621	8.1e-12	Agents acting on the renin-angiotensin system	GCST007930	132367				0.00035292	46.7307	46.7307	12	69245427	G	A	0.205623	-0.0173634	0.0137185	0.645329	96429	Diabetic retinopathy	TRUE	reported	l4Azv1
rs478863	12	69639207	G	A	0.274025	0.046254	0.00676621	8.1e-12	Agents acting on the renin-angiotensin system	GCST007930	132367				0.00035292	46.7307	46.7307	12	69245427	G	A	0.68876	-0.00912015	0.0227697	0.644727	86890	Diabetic maculopathy	TRUE	reported	39Jeu0
rs7962222	12	115942219	C	T	0.35159	-0.0362634	0.00632143	9.7e-09	Agents acting on the renin-angiotensin system	GCST007930	132367				0.000248553	32.9078	32.9078	12	115504414	T	C	0.387815	-0.0133771	0.0154902	0.291434	484589	Primary open-angle glaucoma	TRUE	reported	gkho5Z
rs7962222	12	115942219	C	T	0.35159	-0.0362634	0.00632143	9.7e-09	Agents acting on the renin-angiotensin system	GCST007930	132367				0.000248553	32.9078	32.9078	12	115504414	T	C	0.760626	-0.00729906	0.023958	0.292663	86890	Diabetic maculopathy	TRUE	reported	39Jeu0
rs7962222	12	115942219	C	T	0.35159	-0.0362634	0.00632143	9.7e-09	Agents acting on the renin-angiotensin system	GCST007930	132367				0.000248553	32.9078	32.9078	12	115504414	T	C	0.029288	-0.0157695	0.00723509	0.291583	493421	Senile cataract	TRUE	reported	nD3SOj
rs7962222	12	115942219	C	T	0.35159	-0.0362634	0.00632143	9.7e-09	Agents acting on the renin-angiotensin system	GCST007930	132367				0.000248553	32.9078	32.9078	12	115504414	T	C	0.407272	0.0335391	0.0404718	0.291584	486808	Neovascular glaucoma	TRUE	reported	GGmd6U
rs7962222	12	115942219	C	T	0.35159	-0.0362634	0.00632143	9.7e-09	Agents acting on the renin-angiotensin system	GCST007930	132367				0.000248553	32.9078	32.9078	12	115504414	T	C	0.0361085	-0.0301862	0.0144039	0.292021	96429	Diabetic retinopathy	TRUE	reported	l4Azv1
rs60370741	12	121966676	C	T	0.461998	-0.0499628	0.00809429	6.7e-10	Calcium channel blockers	GCST007929	132367				0.00028776	38.1004	38.1004	12	121528771	T	C	0.0599377	0.0268389	0.0142665	0.557496	484589	Primary open-angle glaucoma	TRUE	reported	gkho5Z
rs60370741	12	121966676	C	T	0.461998	-0.0499628	0.00809429	6.7e-10	Calcium channel blockers	GCST007929	132367				0.00028776	38.1004	38.1004	12	121528771	T	C	0.575942	-0.00372502	0.0066599	0.557684	493421	Senile cataract	TRUE	reported	nD3SOj
rs60370741	12	121966676	C	T	0.461998	-0.0499628	0.00809429	6.7e-10	Calcium channel blockers	GCST007929	132367				0.00028776	38.1004	38.1004	12	121528771	T	C	0.0572242	-0.0251965	0.0132502	0.56274	96429	Diabetic retinopathy	TRUE	reported	l4Azv1
rs60370741	12	121966676	C	T	0.461998	-0.0499628	0.00809429	6.7e-10	Calcium channel blockers	GCST007929	132367				0.00028776	38.1004	38.1004	12	121528771	T	C	0.653419	0.0167011	0.0371948	0.55764	486808	Neovascular glaucoma	TRUE	reported	GGmd6U
rs60370741	12	121966676	C	T	0.461998	-0.0499628	0.00809429	6.7e-10	Calcium channel blockers	GCST007929	132367				0.00028776	38.1004	38.1004	12	121528771	T	C	0.516226	-0.0143241	0.0220651	0.563307	86890	Diabetic maculopathy	TRUE	reported	39Jeu0
rs28520411	12	121973317	A	G	0.459707	-0.0375735	0.00605676	5.5e-10	Agents acting on the renin-angiotensin system	GCST007930	132367				0.000290655	38.4837	38.4837	12	121535412	G	A	0.0684873	-0.024136	0.0132485	0.562567	96429	Diabetic retinopathy	TRUE	reported	l4Azv1
rs28520411	12	121973317	A	G	0.459707	-0.0375735	0.00605676	5.5e-10	Agents acting on the renin-angiotensin system	GCST007930	132367				0.000290655	38.4837	38.4837	12	121535412	G	A	0.625291	-0.00325224	0.00665943	0.557592	493421	Senile cataract	TRUE	reported	nD3SOj
rs28520411	12	121973317	A	G	0.459707	-0.0375735	0.00605676	5.5e-10	Agents acting on the renin-angiotensin system	GCST007930	132367				0.000290655	38.4837	38.4837	12	121535412	G	A	0.0542276	0.0274596	0.0142647	0.557407	484589	Primary open-angle glaucoma	TRUE	reported	gkho5Z
rs28520411	12	121973317	A	G	0.459707	-0.0375735	0.00605676	5.5e-10	Agents acting on the renin-angiotensin system	GCST007930	132367				0.000290655	38.4837	38.4837	12	121535412	G	A	0.684268	0.0151234	0.0371907	0.55754	486808	Neovascular glaucoma	TRUE	reported	GGmd6U
rs28520411	12	121973317	A	G	0.459707	-0.0375735	0.00605676	5.5e-10	Agents acting on the renin-angiotensin system	GCST007930	132367				0.000290655	38.4837	38.4837	12	121535412	G	A	0.534481	-0.0137055	0.0220637	0.56311	86890	Diabetic maculopathy	TRUE	reported	39Jeu0
rs620124	13	22295868	G	C	0.329831	-0.0664543	0.00867273	1.8e-14	Calcium channel blockers	GCST007929	132367				0.000443366	58.7121	58.7121	13	21721729	G	C	0.543307	-0.0082201	0.0135239	0.612609	96429	Diabetic retinopathy	TRUE	reported	l4Azv1
rs620124	13	22295868	G	C	0.329831	-0.0664543	0.00867273	1.8e-14	Calcium channel blockers	GCST007929	132367				0.000443366	58.7121	58.7121	13	21721729	G	C	0.436323	-0.0293979	0.0377663	0.610733	486808	Neovascular glaucoma	TRUE	reported	GGmd6U
rs620124	13	22295868	G	C	0.329831	-0.0664543	0.00867273	1.8e-14	Calcium channel blockers	GCST007929	132367				0.000443366	58.7121	58.7121	13	21721729	G	C	3.01432e-05	0.0602706	0.0144451	0.610903	484589	Primary open-angle glaucoma	TRUE	reported	gkho5Z
rs620124	13	22295868	G	C	0.329831	-0.0664543	0.00867273	1.8e-14	Calcium channel blockers	GCST007929	132367				0.000443366	58.7121	58.7121	13	21721729	G	C	0.250081	0.0258512	0.0224763	0.611859	86890	Diabetic maculopathy	TRUE	reported	39Jeu0
rs620124	13	22295868	G	C	0.329831	-0.0664543	0.00867273	1.8e-14	Calcium channel blockers	GCST007929	132367				0.000443366	58.7121	58.7121	13	21721729	G	C	0.670354	0.00288312	0.00677326	0.610907	493421	Senile cataract	TRUE	reported	nD3SOj
rs7333647	13	24786356	C	T	0.287791	0.124414	0.0100903	6.2e-35	Thyroid preparations	GCST007932	132367				0.00114723	152.028	152.028	13	24212218	T	C	0.00846019	-0.0374438	0.0142202	0.309624	96429	Diabetic retinopathy	TRUE	reported	l4Azv1
rs7333647	13	24786356	C	T	0.287791	0.124414	0.0100903	6.2e-35	Thyroid preparations	GCST007932	132367				0.00114723	152.028	152.028	13	24212218	T	C	0.225491	0.0185094	0.015271	0.309342	484589	Primary open-angle glaucoma	TRUE	reported	gkho5Z
rs7333647	13	24786356	C	T	0.287791	0.124414	0.0100903	6.2e-35	Thyroid preparations	GCST007932	132367				0.00114723	152.028	152.028	13	24212218	T	C	0.900701	-0.00496298	0.0397752	0.309454	486808	Neovascular glaucoma	TRUE	reported	GGmd6U
rs7333647	13	24786356	C	T	0.287791	0.124414	0.0100903	6.2e-35	Thyroid preparations	GCST007932	132367				0.00114723	152.028	152.028	13	24212218	T	C	0.91312	-0.00257506	0.0236019	0.310613	86890	Diabetic maculopathy	TRUE	reported	39Jeu0
rs7333647	13	24786356	C	T	0.287791	0.124414	0.0100903	6.2e-35	Thyroid preparations	GCST007932	132367				0.00114723	152.028	152.028	13	24212218	T	C	0.450895	-0.00537176	0.00712506	0.309333	493421	Senile cataract	TRUE	reported	nD3SOj
rs866573	13	30157252	T	C	0.149412	0.0697512	0.0110129	2.4e-10	Diuretics	GCST007927	132367				0.00030296	40.1135	40.1135	13	29583115	C	T	0.738163	0.00621267	0.0185848	0.176676	484589	Primary open-angle glaucoma	TRUE	reported	gkho5Z
rs866573	13	30157252	T	C	0.149412	0.0697512	0.0110129	2.4e-10	Diuretics	GCST007927	132367				0.00030296	40.1135	40.1135	13	29583115	C	T	0.943889	0.00339613	0.0482525	0.176699	486808	Neovascular glaucoma	TRUE	reported	GGmd6U
rs866573	13	30157252	T	C	0.149412	0.0697512	0.0110129	2.4e-10	Diuretics	GCST007927	132367				0.00030296	40.1135	40.1135	13	29583115	C	T	0.994852	-0.000184446	0.028589	0.179291	86890	Diabetic maculopathy	TRUE	reported	39Jeu0
rs866573	13	30157252	T	C	0.149412	0.0697512	0.0110129	2.4e-10	Diuretics	GCST007927	132367				0.00030296	40.1135	40.1135	13	29583115	C	T	0.583284	0.00475392	0.00866566	0.176698	493421	Senile cataract	TRUE	reported	nD3SOj
rs866573	13	30157252	T	C	0.149412	0.0697512	0.0110129	2.4e-10	Diuretics	GCST007927	132367				0.00030296	40.1135	40.1135	13	29583115	C	T	0.297937	-0.0178717	0.01717	0.178973	96429	Diabetic retinopathy	TRUE	reported	l4Azv1
rs1006096	13	32189143	T	C	0.434974	-0.0393253	0.00609709	1.1e-10	Agents acting on the renin-angiotensin system	GCST007930	132367				0.000314183	41.5999	41.5999	13	31615006	T	C	0.214338	-0.0457032	0.0368062	0.530059	486808	Neovascular glaucoma	TRUE	reported	GGmd6U
rs1006096	13	32189143	T	C	0.434974	-0.0393253	0.00609709	1.1e-10	Agents acting on the renin-angiotensin system	GCST007930	132367				0.000314183	41.5999	41.5999	13	31615006	T	C	0.962312	-0.000311123	0.00658424	0.529966	493421	Senile cataract	TRUE	reported	nD3SOj
rs1006096	13	32189143	T	C	0.434974	-0.0393253	0.00609709	1.1e-10	Agents acting on the renin-angiotensin system	GCST007930	132367				0.000314183	41.5999	41.5999	13	31615006	T	C	0.394199	0.0111991	0.0131441	0.531397	96429	Diabetic retinopathy	TRUE	reported	l4Azv1
rs1006096	13	32189143	T	C	0.434974	-0.0393253	0.00609709	1.1e-10	Agents acting on the renin-angiotensin system	GCST007930	132367				0.000314183	41.5999	41.5999	13	31615006	T	C	0.330823	0.0137248	0.0141136	0.530038	484589	Primary open-angle glaucoma	TRUE	reported	gkho5Z
rs1006096	13	32189143	T	C	0.434974	-0.0393253	0.00609709	1.1e-10	Agents acting on the renin-angiotensin system	GCST007930	132367				0.000314183	41.5999	41.5999	13	31615006	T	C	0.45374	0.0164338	0.0219353	0.531401	86890	Diabetic maculopathy	TRUE	reported	39Jeu0
rs1200385	13	32217240	G	C	0.438386	-0.0533047	0.00791537	1.6e-11	Diuretics	GCST007927	132367				0.0003425	45.3506	45.3506	13	31643103	G	C	0.482387	0.0154093	0.0219359	0.531217	86890	Diabetic maculopathy	TRUE	reported	39Jeu0
rs1200385	13	32217240	G	C	0.438386	-0.0533047	0.00791537	1.6e-11	Diuretics	GCST007927	132367				0.0003425	45.3506	45.3506	13	31643103	G	C	0.417401	0.0114532	0.0141234	0.530463	484589	Primary open-angle glaucoma	TRUE	reported	gkho5Z
rs1200385	13	32217240	G	C	0.438386	-0.0533047	0.00791537	1.6e-11	Diuretics	GCST007927	132367				0.0003425	45.3506	45.3506	13	31643103	G	C	0.672901	0.00278219	0.0065902	0.530359	493421	Senile cataract	TRUE	reported	nD3SOj
rs1200385	13	32217240	G	C	0.438386	-0.0533047	0.00791537	1.6e-11	Diuretics	GCST007927	132367				0.0003425	45.3506	45.3506	13	31643103	G	C	0.44428	0.0100593	0.0131496	0.531237	96429	Diabetic retinopathy	TRUE	reported	l4Azv1
rs1200385	13	32217240	G	C	0.438386	-0.0533047	0.00791537	1.6e-11	Diuretics	GCST007927	132367				0.0003425	45.3506	45.3506	13	31643103	G	C	0.222247	-0.0449611	0.036836	0.530469	486808	Neovascular glaucoma	TRUE	reported	GGmd6U
rs303949	13	72365326	C	A	0.091547	0.0752602	0.0136948	3.9e-08	Diuretics	GCST007927	132367				0.000228109	30.2005	30.2005	13	71791194	A	C	0.959734	-0.00308531	0.0611112	0.0993938	486808	Neovascular glaucoma	TRUE	reported	GGmd6U
rs303949	13	72365326	C	A	0.091547	0.0752602	0.0136948	3.9e-08	Diuretics	GCST007927	132367				0.000228109	30.2005	30.2005	13	71791194	A	C	0.381552	0.0205917	0.0235323	0.0994143	484589	Primary open-angle glaucoma	TRUE	reported	gkho5Z
rs303949	13	72365326	C	A	0.091547	0.0752602	0.0136948	3.9e-08	Diuretics	GCST007927	132367				0.000228109	30.2005	30.2005	13	71791194	A	C	0.500288	-0.0247774	0.0367598	0.0989776	86890	Diabetic maculopathy	TRUE	reported	39Jeu0
rs303949	13	72365326	C	A	0.091547	0.0752602	0.0136948	3.9e-08	Diuretics	GCST007927	132367				0.000228109	30.2005	30.2005	13	71791194	A	C	0.996589	-9.44298e-05	0.0220861	0.0990547	96429	Diabetic retinopathy	TRUE	reported	l4Azv1
rs303949	13	72365326	C	A	0.091547	0.0752602	0.0136948	3.9e-08	Diuretics	GCST007927	132367				0.000228109	30.2005	30.2005	13	71791194	A	C	0.632412	-0.00527537	0.0110286	0.0993314	493421	Senile cataract	TRUE	reported	nD3SOj
rs28637873	14	24825677	T	C	0.0771092	-0.0627323	0.0113315	3.1e-08	Agents acting on the renin-angiotensin system	GCST007930	132367				0.000231488	30.648	30.648	14	24356471	C	T	0.888164	-0.00327098	0.0232599	0.0878893	96429	Diabetic retinopathy	TRUE	reported	l4Azv1
rs28637873	14	24825677	T	C	0.0771092	-0.0627323	0.0113315	3.1e-08	Agents acting on the renin-angiotensin system	GCST007930	132367				0.000231488	30.648	30.648	14	24356471	C	T	0.186245	-0.0510635	0.0386327	0.0877917	86890	Diabetic maculopathy	TRUE	reported	39Jeu0
rs28637873	14	24825677	T	C	0.0771092	-0.0627323	0.0113315	3.1e-08	Agents acting on the renin-angiotensin system	GCST007930	132367				0.000231488	30.648	30.648	14	24356471	C	T	0.83598	0.0133892	0.06467	0.0892675	486808	Neovascular glaucoma	TRUE	reported	GGmd6U
rs28637873	14	24825677	T	C	0.0771092	-0.0627323	0.0113315	3.1e-08	Agents acting on the renin-angiotensin system	GCST007930	132367				0.000231488	30.648	30.648	14	24356471	C	T	0.444215	-0.00886199	0.0115829	0.0891989	493421	Senile cataract	TRUE	reported	nD3SOj
rs28637873	14	24825677	T	C	0.0771092	-0.0627323	0.0113315	3.1e-08	Agents acting on the renin-angiotensin system	GCST007930	132367				0.000231488	30.648	30.648	14	24356471	C	T	0.933529	-0.00206767	0.0247903	0.0892422	484589	Primary open-angle glaucoma	TRUE	reported	gkho5Z
rs2268967	14	69430370	A	G	0.228056	0.0800215	0.0139566	9.8e-09	Drugs used in diabetes	GCST007923	132367				0.000248294	32.8736	32.8736	14	68963653	G	A	0.497962	-0.0269562	0.039776	0.312931	486808	Neovascular glaucoma	TRUE	reported	GGmd6U
rs2268967	14	69430370	A	G	0.228056	0.0800215	0.0139566	9.8e-09	Drugs used in diabetes	GCST007923	132367				0.000248294	32.8736	32.8736	14	68963653	G	A	0.103367	0.0230929	0.0141783	0.314916	96429	Diabetic retinopathy	TRUE	reported	l4Azv1
rs2268967	14	69430370	A	G	0.228056	0.0800215	0.0139566	9.8e-09	Drugs used in diabetes	GCST007923	132367				0.000248294	32.8736	32.8736	14	68963653	G	A	0.111237	-0.0243426	0.0152842	0.313061	484589	Primary open-angle glaucoma	TRUE	reported	gkho5Z
rs2268967	14	69430370	A	G	0.228056	0.0800215	0.0139566	9.8e-09	Drugs used in diabetes	GCST007923	132367				0.000248294	32.8736	32.8736	14	68963653	G	A	0.275614	0.00777531	0.00713184	0.313051	493421	Senile cataract	TRUE	reported	nD3SOj
rs2268967	14	69430370	A	G	0.228056	0.0800215	0.0139566	9.8e-09	Drugs used in diabetes	GCST007923	132367				0.000248294	32.8736	32.8736	14	68963653	G	A	0.607312	0.0121632	0.0236677	0.314515	86890	Diabetic maculopathy	TRUE	reported	39Jeu0
rs1963497	15	61071791	A	C	0.182496	-0.0975993	0.0145686	2.1e-11	Glucocorticoids	GCST007942	132367				0.000338948	44.88	44.88	15	60779592	C	A	0.404538	-0.0226816	0.027211	0.202727	86890	Diabetic maculopathy	TRUE	reported	39Jeu0
rs1963497	15	61071791	A	C	0.182496	-0.0975993	0.0145686	2.1e-11	Glucocorticoids	GCST007942	132367				0.000338948	44.88	44.88	15	60779592	C	A	0.476351	-0.0116454	0.0163517	0.202564	96429	Diabetic retinopathy	TRUE	reported	l4Azv1
rs1963497	15	61071791	A	C	0.182496	-0.0975993	0.0145686	2.1e-11	Glucocorticoids	GCST007942	132367				0.000338948	44.88	44.88	15	60779592	C	A	0.431172	-0.0359527	0.0456723	0.203579	486808	Neovascular glaucoma	TRUE	reported	GGmd6U
rs1963497	15	61071791	A	C	0.182496	-0.0975993	0.0145686	2.1e-11	Glucocorticoids	GCST007942	132367				0.000338948	44.88	44.88	15	60779592	C	A	0.464463	-0.00599245	0.0081918	0.203537	493421	Senile cataract	TRUE	reported	nD3SOj
rs1963497	15	61071791	A	C	0.182496	-0.0975993	0.0145686	2.1e-11	Glucocorticoids	GCST007942	132367				0.000338948	44.88	44.88	15	60779592	C	A	0.757853	0.00539322	0.0174933	0.2035	484589	Primary open-angle glaucoma	TRUE	reported	gkho5Z
rs2289790	15	67476970	C	T	0.237487	-0.0693783	0.010707	9.2e-11	Adrenergics, inhalants	GCST007941	132367				0.000317099	41.9862	41.9862	15	67184632	T	C	0.571049	0.00987521	0.0174317	0.2103	484589	Primary open-angle glaucoma	TRUE	reported	gkho5Z
rs2289790	15	67476970	C	T	0.237487	-0.0693783	0.010707	9.2e-11	Adrenergics, inhalants	GCST007941	132367				0.000317099	41.9862	41.9862	15	67184632	T	C	0.0386661	-0.0167947	0.00812231	0.210447	493421	Senile cataract	TRUE	reported	nD3SOj
rs2289790	15	67476970	C	T	0.237487	-0.0693783	0.010707	9.2e-11	Adrenergics, inhalants	GCST007941	132367				0.000317099	41.9862	41.9862	15	67184632	T	C	0.605684	-0.0233984	0.0453243	0.210271	486808	Neovascular glaucoma	TRUE	reported	GGmd6U
rs2289790	15	67476970	C	T	0.237487	-0.0693783	0.010707	9.2e-11	Adrenergics, inhalants	GCST007941	132367				0.000317099	41.9862	41.9862	15	67184632	T	C	0.00964451	0.0692281	0.0267463	0.209634	86890	Diabetic maculopathy	TRUE	reported	39Jeu0
rs2289790	15	67476970	C	T	0.237487	-0.0693783	0.010707	9.2e-11	Adrenergics, inhalants	GCST007941	132367				0.000317099	41.9862	41.9862	15	67184632	T	C	0.212083	0.0202762	0.0162488	0.209525	96429	Diabetic retinopathy	TRUE	reported	l4Azv1
rs8041380	15	85645452	C	G	0.133447	-0.0684535	0.0116347	4e-09	Diuretics	GCST007927	132367				0.000261451	34.616	34.616	15	85102221	C	G	0.159753	-0.076521	0.0544283	0.865844	486808	Neovascular glaucoma	TRUE	reported	GGmd6U
rs8041380	15	85645452	C	G	0.133447	-0.0684535	0.0116347	4e-09	Diuretics	GCST007927	132367				0.000261451	34.616	34.616	15	85102221	C	G	0.196777	-0.041904	0.0324639	0.867098	86890	Diabetic maculopathy	TRUE	reported	39Jeu0
rs8041380	15	85645452	C	G	0.133447	-0.0684535	0.0116347	4e-09	Diuretics	GCST007927	132367				0.000261451	34.616	34.616	15	85102221	C	G	0.265896	-0.0216742	0.0194813	0.867147	96429	Diabetic retinopathy	TRUE	reported	l4Azv1
rs8041380	15	85645452	C	G	0.133447	-0.0684535	0.0116347	4e-09	Diuretics	GCST007927	132367				0.000261451	34.616	34.616	15	85102221	C	G	0.944254	0.000680542	0.00973263	0.865892	493421	Senile cataract	TRUE	reported	nD3SOj
rs8041380	15	85645452	C	G	0.133447	-0.0684535	0.0116347	4e-09	Diuretics	GCST007927	132367				0.000261451	34.616	34.616	15	85102221	C	G	0.321291	-0.0206687	0.0208394	0.865987	484589	Primary open-angle glaucoma	TRUE	reported	gkho5Z
rs28440013	15	85939155	A	T	0.286	0.0554495	0.00883527	3.5e-10	Diuretics	GCST007927	132367				0.000297473	39.3867	39.3867	15	85395924	T	A	0.116797	0.0413942	0.0263933	0.2244	86890	Diabetic maculopathy	TRUE	reported	39Jeu0
rs28440013	15	85939155	A	T	0.286	0.0554495	0.00883527	3.5e-10	Diuretics	GCST007927	132367				0.000297473	39.3867	39.3867	15	85395924	T	A	0.123649	-0.0121364	0.00788265	0.225273	493421	Senile cataract	TRUE	reported	nD3SOj
rs28440013	15	85939155	A	T	0.286	0.0554495	0.00883527	3.5e-10	Diuretics	GCST007927	132367				0.000297473	39.3867	39.3867	15	85395924	T	A	0.0306952	-0.095056	0.043987	0.225297	486808	Neovascular glaucoma	TRUE	reported	GGmd6U
rs28440013	15	85939155	A	T	0.286	0.0554495	0.00883527	3.5e-10	Diuretics	GCST007927	132367				0.000297473	39.3867	39.3867	15	85395924	T	A	0.620259	0.00785429	0.0158518	0.224301	96429	Diabetic retinopathy	TRUE	reported	l4Azv1
rs28440013	15	85939155	A	T	0.286	0.0554495	0.00883527	3.5e-10	Diuretics	GCST007927	132367				0.000297473	39.3867	39.3867	15	85395924	T	A	0.25512	-0.0192196	0.0168889	0.225387	484589	Primary open-angle glaucoma	TRUE	reported	gkho5Z
rs28678152	15	90449523	T	C	0.262906	0.0732263	0.0132813	3.5e-08	Drugs used in diabetes	GCST007923	132367				0.000229599	30.3978	30.3978	15	89906291	T	C	0.97734	0.00122344	0.0430738	0.758607	486808	Neovascular glaucoma	TRUE	reported	GGmd6U
rs28678152	15	90449523	T	C	0.262906	0.0732263	0.0132813	3.5e-08	Drugs used in diabetes	GCST007923	132367				0.000229599	30.3978	30.3978	15	89906291	T	C	0.674426	-0.00323888	0.00771012	0.758439	493421	Senile cataract	TRUE	reported	nD3SOj
rs28678152	15	90449523	T	C	0.262906	0.0732263	0.0132813	3.5e-08	Drugs used in diabetes	GCST007923	132367				0.000229599	30.3978	30.3978	15	89906291	T	C	0.639258	-0.00717063	0.0152978	0.752753	96429	Diabetic retinopathy	TRUE	reported	l4Azv1
rs28678152	15	90449523	T	C	0.262906	0.0732263	0.0132813	3.5e-08	Drugs used in diabetes	GCST007923	132367				0.000229599	30.3978	30.3978	15	89906291	T	C	0.877884	0.00391004	0.0254474	0.752421	86890	Diabetic maculopathy	TRUE	reported	39Jeu0
rs28678152	15	90449523	T	C	0.262906	0.0732263	0.0132813	3.5e-08	Drugs used in diabetes	GCST007923	132367				0.000229599	30.3978	30.3978	15	89906291	T	C	0.321268	-0.016413	0.0165478	0.758466	484589	Primary open-angle glaucoma	TRUE	reported	gkho5Z
rs11646066	16	27275248	A	G	0.0153075	-0.20486	0.036776	2.5e-08	Adrenergics, inhalants	GCST007941	132367				0.000234371	31.0297	31.0297	16	27263927	G	A	0.189062	-0.177063	0.134817	0.0186414	486808	Neovascular glaucoma	TRUE	reported	GGmd6U
rs11646066	16	27275248	A	G	0.0153075	-0.20486	0.036776	2.5e-08	Adrenergics, inhalants	GCST007941	132367				0.000234371	31.0297	31.0297	16	27263927	G	A	0.53437	0.0295932	0.0476273	0.019248	96429	Diabetic retinopathy	TRUE	reported	l4Azv1
rs11646066	16	27275248	A	G	0.0153075	-0.20486	0.036776	2.5e-08	Adrenergics, inhalants	GCST007941	132367				0.000234371	31.0297	31.0297	16	27263927	G	A	0.642816	0.011207	0.0241654	0.0186758	493421	Senile cataract	TRUE	reported	nD3SOj
rs11646066	16	27275248	A	G	0.0153075	-0.20486	0.036776	2.5e-08	Adrenergics, inhalants	GCST007941	132367				0.000234371	31.0297	31.0297	16	27263927	G	A	0.0701649	0.144775	0.0799486	0.0192565	86890	Diabetic maculopathy	TRUE	reported	39Jeu0
rs11646066	16	27275248	A	G	0.0153075	-0.20486	0.036776	2.5e-08	Adrenergics, inhalants	GCST007941	132367				0.000234371	31.0297	31.0297	16	27263927	G	A	0.568543	0.0296045	0.0519196	0.0186961	484589	Primary open-angle glaucoma	TRUE	reported	gkho5Z
rs1872691	16	50350210	A	G	0.181059	-0.0736656	0.0118457	5e-10	Thyroid preparations	GCST007932	132367				0.000292078	38.6722	38.6722	16	50316299	G	A	0.760311	0.00585546	0.0191937	0.162311	484589	Primary open-angle glaucoma	TRUE	reported	gkho5Z
rs1872691	16	50350210	A	G	0.181059	-0.0736656	0.0118457	5e-10	Thyroid preparations	GCST007932	132367				0.000292078	38.6722	38.6722	16	50316299	G	A	0.345734	0.047165	0.0500214	0.162492	486808	Neovascular glaucoma	TRUE	reported	GGmd6U
rs1872691	16	50350210	A	G	0.181059	-0.0736656	0.0118457	5e-10	Thyroid preparations	GCST007932	132367				0.000292078	38.6722	38.6722	16	50316299	G	A	0.808921	0.00215822	0.008925	0.162298	493421	Senile cataract	TRUE	reported	nD3SOj
rs1872691	16	50350210	A	G	0.181059	-0.0736656	0.0118457	5e-10	Thyroid preparations	GCST007932	132367				0.000292078	38.6722	38.6722	16	50316299	G	A	0.339352	-0.028531	0.0298614	0.161143	86890	Diabetic maculopathy	TRUE	reported	39Jeu0
rs1872691	16	50350210	A	G	0.181059	-0.0736656	0.0118457	5e-10	Thyroid preparations	GCST007932	132367				0.000292078	38.6722	38.6722	16	50316299	G	A	0.0534884	-0.0346155	0.0179266	0.16063	96429	Diabetic retinopathy	TRUE	reported	l4Azv1
rs142997491	16	50729820	G	A	0.0119418	0.236768	0.0419715	1.7e-08	Thyroid preparations	GCST007932	132367				0.000240354	31.8221	31.8221	16	50695909	A	G	0.146126	0.0326478	0.0224638	0.0223948	493421	Senile cataract	TRUE	reported	nD3SOj
rs142997491	16	50729820	G	A	0.0119418	0.236768	0.0419715	1.7e-08	Thyroid preparations	GCST007932	132367				0.000240354	31.8221	31.8221	16	50695909	A	G	0.518794	-0.0287317	0.0445311	0.0226652	96429	Diabetic retinopathy	TRUE	reported	l4Azv1
rs142997491	16	50729820	G	A	0.0119418	0.236768	0.0419715	1.7e-08	Thyroid preparations	GCST007932	132367				0.000240354	31.8221	31.8221	16	50695909	A	G	0.124955	-0.0735246	0.0479205	0.0224162	484589	Primary open-angle glaucoma	TRUE	reported	gkho5Z
rs142997491	16	50729820	G	A	0.0119418	0.236768	0.0419715	1.7e-08	Thyroid preparations	GCST007932	132367				0.000240354	31.8221	31.8221	16	50695909	A	G	0.678961	-0.0513169	0.12399	0.0224168	486808	Neovascular glaucoma	TRUE	reported	GGmd6U
rs142997491	16	50729820	G	A	0.0119418	0.236768	0.0419715	1.7e-08	Thyroid preparations	GCST007932	132367				0.000240354	31.8221	31.8221	16	50695909	A	G	0.248448	0.0839015	0.072697	0.0229028	86890	Diabetic maculopathy	TRUE	reported	39Jeu0
rs55683214	16	81536191	T	G	0.253547	-0.0496762	0.00692949	7.6e-13	Agents acting on the renin-angiotensin system	GCST007930	132367				0.000388102	51.391	51.391	16	81502586	G	T	0.261203	-0.00896835	0.00798214	0.217417	493421	Senile cataract	TRUE	reported	nD3SOj
rs55683214	16	81536191	T	G	0.253547	-0.0496762	0.00692949	7.6e-13	Agents acting on the renin-angiotensin system	GCST007930	132367				0.000388102	51.391	51.391	16	81502586	G	T	0.380185	-0.0149967	0.0170892	0.217311	484589	Primary open-angle glaucoma	TRUE	reported	gkho5Z
rs55683214	16	81536191	T	G	0.253547	-0.0496762	0.00692949	7.6e-13	Agents acting on the renin-angiotensin system	GCST007930	132367				0.000388102	51.391	51.391	16	81502586	G	T	0.820361	-0.00605689	0.0266729	0.215231	86890	Diabetic maculopathy	TRUE	reported	39Jeu0
rs55683214	16	81536191	T	G	0.253547	-0.0496762	0.00692949	7.6e-13	Agents acting on the renin-angiotensin system	GCST007930	132367				0.000388102	51.391	51.391	16	81502586	G	T	0.688472	-0.00642317	0.0160207	0.215113	96429	Diabetic retinopathy	TRUE	reported	l4Azv1
rs55683214	16	81536191	T	G	0.253547	-0.0496762	0.00692949	7.6e-13	Agents acting on the renin-angiotensin system	GCST007930	132367				0.000388102	51.391	51.391	16	81502586	G	T	0.687985	0.0178785	0.044519	0.217544	486808	Neovascular glaucoma	TRUE	reported	GGmd6U
rs62046579	16	81538463	C	A	0.257233	-0.0554292	0.00902302	8.1e-10	Diuretics	GCST007927	132367				0.000285016	37.7369	37.7369	16	81504858	A	C	0.317119	-0.00780791	0.00780482	0.231687	493421	Senile cataract	TRUE	reported	nD3SOj
rs62046579	16	81538463	C	A	0.257233	-0.0554292	0.00902302	8.1e-10	Diuretics	GCST007927	132367				0.000285016	37.7369	37.7369	16	81504858	A	C	0.440897	-0.0128794	0.0167118	0.2316	484589	Primary open-angle glaucoma	TRUE	reported	gkho5Z
rs62046579	16	81538463	C	A	0.257233	-0.0554292	0.00902302	8.1e-10	Diuretics	GCST007927	132367				0.000285016	37.7369	37.7369	16	81504858	A	C	0.52565	-0.0165601	0.026093	0.229356	86890	Diabetic maculopathy	TRUE	reported	39Jeu0
rs62046579	16	81538463	C	A	0.257233	-0.0554292	0.00902302	8.1e-10	Diuretics	GCST007927	132367				0.000285016	37.7369	37.7369	16	81504858	A	C	0.521975	-0.0100367	0.015675	0.229247	96429	Diabetic retinopathy	TRUE	reported	l4Azv1
rs62046579	16	81538463	C	A	0.257233	-0.0554292	0.00902302	8.1e-10	Diuretics	GCST007927	132367				0.000285016	37.7369	37.7369	16	81504858	A	C	0.567666	0.0248866	0.0435468	0.231829	486808	Neovascular glaucoma	TRUE	reported	GGmd6U
rs7203816	16	81597957	A	G	0.31252	-0.0526717	0.00869854	1.4e-09	Calcium channel blockers	GCST007929	132367				0.000276925	36.6653	36.6653	16	81564352	G	A	0.378328	0.013473	0.0152931	0.244416	96429	Diabetic retinopathy	TRUE	reported	l4Azv1
rs7203816	16	81597957	A	G	0.31252	-0.0526717	0.00869854	1.4e-09	Calcium channel blockers	GCST007929	132367				0.000276925	36.6653	36.6653	16	81564352	G	A	0.996517	-3.3388e-05	0.00764908	0.245458	493421	Senile cataract	TRUE	reported	nD3SOj
rs7203816	16	81597957	A	G	0.31252	-0.0526717	0.00869854	1.4e-09	Calcium channel blockers	GCST007929	132367				0.000276925	36.6653	36.6653	16	81564352	G	A	0.876377	-0.00396262	0.0254727	0.243848	86890	Diabetic maculopathy	TRUE	reported	39Jeu0
rs7203816	16	81597957	A	G	0.31252	-0.0526717	0.00869854	1.4e-09	Calcium channel blockers	GCST007929	132367				0.000276925	36.6653	36.6653	16	81564352	G	A	0.192499	-0.02136	0.0163901	0.245581	484589	Primary open-angle glaucoma	TRUE	reported	gkho5Z
rs7203816	16	81597957	A	G	0.31252	-0.0526717	0.00869854	1.4e-09	Calcium channel blockers	GCST007929	132367				0.000276925	36.6653	36.6653	16	81564352	G	A	0.708342	-0.0159883	0.0427398	0.245418	486808	Neovascular glaucoma	TRUE	reported	GGmd6U
rs9897348	17	1320113	C	A	0.395725	-0.0370374	0.00619494	2.2e-09	Agents acting on the renin-angiotensin system	GCST007930	132367				0.000269966	35.7437	35.7437	17	1416819	C	A	0.53467	-0.00817198	0.0131617	0.472143	96429	Diabetic retinopathy	TRUE	reported	l4Azv1
rs9897348	17	1320113	C	A	0.395725	-0.0370374	0.00619494	2.2e-09	Agents acting on the renin-angiotensin system	GCST007930	132367				0.000269966	35.7437	35.7437	17	1416819	C	A	0.290412	-0.00698538	0.00660733	0.469613	493421	Senile cataract	TRUE	reported	nD3SOj
rs9897348	17	1320113	C	A	0.395725	-0.0370374	0.00619494	2.2e-09	Agents acting on the renin-angiotensin system	GCST007930	132367				0.000269966	35.7437	35.7437	17	1416819	C	A	0.97517	-0.000440702	0.0141591	0.469726	484589	Primary open-angle glaucoma	TRUE	reported	gkho5Z
rs9897348	17	1320113	C	A	0.395725	-0.0370374	0.00619494	2.2e-09	Agents acting on the renin-angiotensin system	GCST007930	132367				0.000269966	35.7437	35.7437	17	1416819	C	A	0.822065	-0.00492782	0.0219121	0.471757	86890	Diabetic maculopathy	TRUE	reported	39Jeu0
rs9897348	17	1320113	C	A	0.395725	-0.0370374	0.00619494	2.2e-09	Agents acting on the renin-angiotensin system	GCST007930	132367				0.000269966	35.7437	35.7437	17	1416819	C	A	0.370636	-0.0330893	0.0369596	0.469422	486808	Neovascular glaucoma	TRUE	reported	GGmd6U
rs12938899	17	7525546	T	C	0.199939	-0.0588532	0.0100412	4.6e-09	Calcium channel blockers	GCST007929	132367				0.000259466	34.3532	34.3532	17	7622228	C	T	0.30322	-0.0207575	0.0201617	0.121473	96429	Diabetic retinopathy	TRUE	reported	l4Azv1
rs12938899	17	7525546	T	C	0.199939	-0.0588532	0.0100412	4.6e-09	Calcium channel blockers	GCST007929	132367				0.000259466	34.3532	34.3532	17	7622228	C	T	0.0192877	-0.0237176	0.010136	0.120298	493421	Senile cataract	TRUE	reported	nD3SOj
rs12938899	17	7525546	T	C	0.199939	-0.0588532	0.0100412	4.6e-09	Calcium channel blockers	GCST007929	132367				0.000259466	34.3532	34.3532	17	7622228	C	T	0.438986	0.0441675	0.0570709	0.120292	486808	Neovascular glaucoma	TRUE	reported	GGmd6U
rs12938899	17	7525546	T	C	0.199939	-0.0588532	0.0100412	4.6e-09	Calcium channel blockers	GCST007929	132367				0.000259466	34.3532	34.3532	17	7622228	C	T	0.682967	0.00887013	0.0217183	0.120246	484589	Primary open-angle glaucoma	TRUE	reported	gkho5Z
rs12938899	17	7525546	T	C	0.199939	-0.0588532	0.0100412	4.6e-09	Calcium channel blockers	GCST007929	132367				0.000259466	34.3532	34.3532	17	7622228	C	T	0.706493	-0.0126106	0.0334881	0.121675	86890	Diabetic maculopathy	TRUE	reported	39Jeu0
rs7213086	17	45752310	C	G	0.44498	-0.0332016	0.00564778	4.1e-09	HMG CoA reductase inhibitors	GCST007931	132367				0.000261018	34.5586	34.5586	17	47674944	C	G	0.0478806	0.0431136	0.0217919	0.503928	86890	Diabetic maculopathy	TRUE	reported	39Jeu0
rs7213086	17	45752310	C	G	0.44498	-0.0332016	0.00564778	4.1e-09	HMG CoA reductase inhibitors	GCST007931	132367				0.000261018	34.5586	34.5586	17	47674944	C	G	0.000355828	-0.050308	0.0140885	0.503132	484589	Primary open-angle glaucoma	TRUE	reported	gkho5Z
rs7213086	17	45752310	C	G	0.44498	-0.0332016	0.00564778	4.1e-09	HMG CoA reductase inhibitors	GCST007931	132367				0.000261018	34.5586	34.5586	17	47674944	C	G	0.533824	0.00409977	0.00658936	0.503167	493421	Senile cataract	TRUE	reported	nD3SOj
rs7213086	17	45752310	C	G	0.44498	-0.0332016	0.00564778	4.1e-09	HMG CoA reductase inhibitors	GCST007931	132367				0.000261018	34.5586	34.5586	17	47674944	C	G	0.701932	-0.0140818	0.0367946	0.503411	486808	Neovascular glaucoma	TRUE	reported	GGmd6U
rs7213086	17	45752310	C	G	0.44498	-0.0332016	0.00564778	4.1e-09	HMG CoA reductase inhibitors	GCST007931	132367				0.000261018	34.5586	34.5586	17	47674944	C	G	0.0216441	0.0300875	0.0131011	0.50335	96429	Diabetic retinopathy	TRUE	reported	l4Azv1
rs4305	17	61558229	A	G	0.444171	0.0597489	0.00819374	3.1e-13	Calcium channel blockers	GCST007929	132367				0.000401552	53.1728	53.1728	17	63480868	A	G	0.480844	-0.0259679	0.0368367	0.522178	486808	Neovascular glaucoma	TRUE	reported	GGmd6U
rs4305	17	61558229	A	G	0.444171	0.0597489	0.00819374	3.1e-13	Calcium channel blockers	GCST007929	132367				0.000401552	53.1728	53.1728	17	63480868	A	G	0.317398	-0.00658665	0.00658784	0.522371	493421	Senile cataract	TRUE	reported	nD3SOj
rs4305	17	61558229	A	G	0.444171	0.0597489	0.00819374	3.1e-13	Calcium channel blockers	GCST007929	132367				0.000401552	53.1728	53.1728	17	63480868	A	G	0.865607	0.00239047	0.0141247	0.522102	484589	Primary open-angle glaucoma	TRUE	reported	gkho5Z
rs4305	17	61558229	A	G	0.444171	0.0597489	0.00819374	3.1e-13	Calcium channel blockers	GCST007929	132367				0.000401552	53.1728	53.1728	17	63480868	A	G	0.798243	-0.00336538	0.0131655	0.522491	96429	Diabetic retinopathy	TRUE	reported	l4Azv1
rs4305	17	61558229	A	G	0.444171	0.0597489	0.00819374	3.1e-13	Calcium channel blockers	GCST007929	132367				0.000401552	53.1728	53.1728	17	63480868	A	G	0.493286	-0.0150472	0.0219639	0.522516	86890	Diabetic maculopathy	TRUE	reported	39Jeu0
rs11649807	17	79357995	G	A	0.370876	-0.0471169	0.00862361	4.7e-08	Beta blocking agents	GCST007928	132367				0.000225474	29.8516	29.8516	17	81384195	A	G	0.529459	0.00430056	0.00683896	0.371735	493421	Senile cataract	TRUE	reported	nD3SOj
rs11649807	17	79357995	G	A	0.370876	-0.0471169	0.00862361	4.7e-08	Beta blocking agents	GCST007928	132367				0.000225474	29.8516	29.8516	17	81384195	A	G	0.0126046	0.0342035	0.0137102	0.372779	96429	Diabetic retinopathy	TRUE	reported	l4Azv1
rs11649807	17	79357995	G	A	0.370876	-0.0471169	0.00862361	4.7e-08	Beta blocking agents	GCST007928	132367				0.000225474	29.8516	29.8516	17	81384195	A	G	0.682859	0.0156237	0.0382404	0.371571	486808	Neovascular glaucoma	TRUE	reported	GGmd6U
rs11649807	17	79357995	G	A	0.370876	-0.0471169	0.00862361	4.7e-08	Beta blocking agents	GCST007928	132367				0.000225474	29.8516	29.8516	17	81384195	A	G	0.0741157	0.0408263	0.0228604	0.372139	86890	Diabetic maculopathy	TRUE	reported	39Jeu0
rs11649807	17	79357995	G	A	0.370876	-0.0471169	0.00862361	4.7e-08	Beta blocking agents	GCST007928	132367				0.000225474	29.8516	29.8516	17	81384195	A	G	0.334865	0.0141168	0.0146385	0.371734	484589	Primary open-angle glaucoma	TRUE	reported	gkho5Z
rs113537788	18	43052474	G	C	0.0180989	0.180157	0.0310792	6.8e-09	Beta blocking agents	GCST007928	132367				0.000253788	33.6011	33.6011	18	45472509	C	G	0.220091	0.339948	0.277218	0.00455949	486808	Neovascular glaucoma	TRUE	reported	GGmd6U
rs113537788	18	43052474	G	C	0.0180989	0.180157	0.0310792	6.8e-09	Beta blocking agents	GCST007928	132367				0.000253788	33.6011	33.6011	18	45472509	C	G	0.296351	0.108496	0.103894	0.00458907	484589	Primary open-angle glaucoma	TRUE	reported	gkho5Z
rs113537788	18	43052474	G	C	0.0180989	0.180157	0.0310792	6.8e-09	Beta blocking agents	GCST007928	132367				0.000253788	33.6011	33.6011	18	45472509	C	G	0.0641727	0.177473	0.0958808	0.0047735	96429	Diabetic retinopathy	TRUE	reported	l4Azv1
rs113537788	18	43052474	G	C	0.0180989	0.180157	0.0310792	6.8e-09	Beta blocking agents	GCST007928	132367				0.000253788	33.6011	33.6011	18	45472509	C	G	0.677784	0.020199	0.0486149	0.0045792	493421	Senile cataract	TRUE	reported	nD3SOj
rs113537788	18	43052474	G	C	0.0180989	0.180157	0.0310792	6.8e-09	Beta blocking agents	GCST007928	132367				0.000253788	33.6011	33.6011	18	45472509	C	G	0.536376	0.101409	0.164012	0.00466278	86890	Diabetic maculopathy	TRUE	reported	39Jeu0
rs9957264	18	56881633	A	C	0.16477	-0.0928315	0.0156983	3.3e-09	Drugs used in diabetes	GCST007923	132367				0.000264113	34.9686	34.9686	18	59214401	C	A	0.418202	-0.0124821	0.0154187	0.240947	96429	Diabetic retinopathy	TRUE	reported	l4Azv1
rs9957264	18	56881633	A	C	0.16477	-0.0928315	0.0156983	3.3e-09	Drugs used in diabetes	GCST007923	132367				0.000264113	34.9686	34.9686	18	59214401	C	A	0.0956753	0.0273682	0.0164256	0.247587	484589	Primary open-angle glaucoma	TRUE	reported	gkho5Z
rs9957264	18	56881633	A	C	0.16477	-0.0928315	0.0156983	3.3e-09	Drugs used in diabetes	GCST007923	132367				0.000264113	34.9686	34.9686	18	59214401	C	A	0.421999	-0.00614686	0.00765526	0.247728	493421	Senile cataract	TRUE	reported	nD3SOj
rs9957264	18	56881633	A	C	0.16477	-0.0928315	0.0156983	3.3e-09	Drugs used in diabetes	GCST007923	132367				0.000264113	34.9686	34.9686	18	59214401	C	A	0.00145462	0.131686	0.0413641	0.248041	486808	Neovascular glaucoma	TRUE	reported	GGmd6U
rs9957264	18	56881633	A	C	0.16477	-0.0928315	0.0156983	3.3e-09	Drugs used in diabetes	GCST007923	132367				0.000264113	34.9686	34.9686	18	59214401	C	A	0.0468058	-0.0511971	0.0257524	0.24087	86890	Diabetic maculopathy	TRUE	reported	39Jeu0
rs7230704	18	77198331	A	G	0.221148	-0.119432	0.0193655	6.9e-10	Drugs affecting bone structure and mineralization	GCST007935	132367				0.000287263	38.0345	38.0345	18	79438331	G	A	0.0940503	-0.026018	0.0155386	0.232058	96429	Diabetic retinopathy	TRUE	reported	l4Azv1
rs7230704	18	77198331	A	G	0.221148	-0.119432	0.0193655	6.9e-10	Drugs affecting bone structure and mineralization	GCST007935	132367				0.000287263	38.0345	38.0345	18	79438331	G	A	0.0270969	-0.017279	0.00781814	0.22983	493421	Senile cataract	TRUE	reported	nD3SOj
rs7230704	18	77198331	A	G	0.221148	-0.119432	0.0193655	6.9e-10	Drugs affecting bone structure and mineralization	GCST007935	132367				0.000287263	38.0345	38.0345	18	79438331	G	A	0.0784711	0.0294975	0.0167635	0.229769	484589	Primary open-angle glaucoma	TRUE	reported	gkho5Z
rs7230704	18	77198331	A	G	0.221148	-0.119432	0.0193655	6.9e-10	Drugs affecting bone structure and mineralization	GCST007935	132367				0.000287263	38.0345	38.0345	18	79438331	G	A	0.326288	0.0425635	0.0433605	0.2299	486808	Neovascular glaucoma	TRUE	reported	GGmd6U
rs7230704	18	77198331	A	G	0.221148	-0.119432	0.0193655	6.9e-10	Drugs affecting bone structure and mineralization	GCST007935	132367				0.000287263	38.0345	38.0345	18	79438331	G	A	0.184226	-0.0343018	0.0258325	0.232336	86890	Diabetic maculopathy	TRUE	reported	39Jeu0
rs2656918	19	4927531	T	C	0.297864	0.0434342	0.00659295	4.5e-11	Agents acting on the renin-angiotensin system	GCST007930	132367				0.00032778	43.4008	43.4008	19	4927519	C	T	0.307688	0.0460491	0.0451424	0.212128	486808	Neovascular glaucoma	TRUE	reported	GGmd6U
rs2656918	19	4927531	T	C	0.297864	0.0434342	0.00659295	4.5e-11	Agents acting on the renin-angiotensin system	GCST007930	132367				0.00032778	43.4008	43.4008	19	4927519	C	T	0.765154	-0.00797877	0.0267099	0.212947	86890	Diabetic maculopathy	TRUE	reported	39Jeu0
rs2656918	19	4927531	T	C	0.297864	0.0434342	0.00659295	4.5e-11	Agents acting on the renin-angiotensin system	GCST007930	132367				0.00032778	43.4008	43.4008	19	4927519	C	T	0.644282	-0.00372677	0.00807151	0.212139	493421	Senile cataract	TRUE	reported	nD3SOj
rs2656918	19	4927531	T	C	0.297864	0.0434342	0.00659295	4.5e-11	Agents acting on the renin-angiotensin system	GCST007930	132367				0.00032778	43.4008	43.4008	19	4927519	C	T	0.781981	0.0048019	0.0173518	0.212141	484589	Primary open-angle glaucoma	TRUE	reported	gkho5Z
rs2656918	19	4927531	T	C	0.297864	0.0434342	0.00659295	4.5e-11	Agents acting on the renin-angiotensin system	GCST007930	132367				0.00032778	43.4008	43.4008	19	4927519	C	T	0.382892	0.0140125	0.0160587	0.213317	96429	Diabetic retinopathy	TRUE	reported	l4Azv1
rs10413278	19	11355752	G	A	0.497904	0.0348449	0.00571016	1e-09	HMG CoA reductase inhibitors	GCST007931	132367				0.000281241	37.237	37.237	19	11245076	A	G	0.0451721	-0.026652	0.0133057	0.570697	96429	Diabetic retinopathy	TRUE	reported	l4Azv1
rs10413278	19	11355752	G	A	0.497904	0.0348449	0.00571016	1e-09	HMG CoA reductase inhibitors	GCST007931	132367				0.000281241	37.237	37.237	19	11245076	A	G	0.726407	-0.0130465	0.0372855	0.568263	486808	Neovascular glaucoma	TRUE	reported	GGmd6U
rs10413278	19	11355752	G	A	0.497904	0.0348449	0.00571016	1e-09	HMG CoA reductase inhibitors	GCST007931	132367				0.000281241	37.237	37.237	19	11245076	A	G	0.274554	-0.0156274	0.0143025	0.568155	484589	Primary open-angle glaucoma	TRUE	reported	gkho5Z
rs10413278	19	11355752	G	A	0.497904	0.0348449	0.00571016	1e-09	HMG CoA reductase inhibitors	GCST007931	132367				0.000281241	37.237	37.237	19	11245076	A	G	0.927645	-0.000605412	0.00666694	0.568198	493421	Senile cataract	TRUE	reported	nD3SOj
rs10413278	19	11355752	G	A	0.497904	0.0348449	0.00571016	1e-09	HMG CoA reductase inhibitors	GCST007931	132367				0.000281241	37.237	37.237	19	11245076	A	G	0.50484	-0.0147953	0.0221854	0.571255	86890	Diabetic maculopathy	TRUE	reported	39Jeu0
rs7409148	19	13094298	C	T	0.185829	-0.0828878	0.0150646	3.8e-08	Drugs used in diabetes	GCST007923	132367				0.000228658	30.2732	30.2732	19	12983484	C	T	0.5021	-0.0319161	0.0475516	0.814012	486808	Neovascular glaucoma	TRUE	reported	GGmd6U
rs7409148	19	13094298	C	T	0.185829	-0.0828878	0.0150646	3.8e-08	Drugs used in diabetes	GCST007923	132367				0.000228658	30.2732	30.2732	19	12983484	C	T	0.798535	-0.00216909	0.00849811	0.813974	493421	Senile cataract	TRUE	reported	nD3SOj
rs7409148	19	13094298	C	T	0.185829	-0.0828878	0.0150646	3.8e-08	Drugs used in diabetes	GCST007923	132367				0.000228658	30.2732	30.2732	19	12983484	C	T	0.803295	0.00422319	0.0169548	0.814233	96429	Diabetic retinopathy	TRUE	reported	l4Azv1
rs7409148	19	13094298	C	T	0.185829	-0.0828878	0.0150646	3.8e-08	Drugs used in diabetes	GCST007923	132367				0.000228658	30.2732	30.2732	19	12983484	C	T	0.373636	-0.0161683	0.0181731	0.813992	484589	Primary open-angle glaucoma	TRUE	reported	gkho5Z
rs7409148	19	13094298	C	T	0.185829	-0.0828878	0.0150646	3.8e-08	Drugs used in diabetes	GCST007923	132367				0.000228658	30.2732	30.2732	19	12983484	C	T	0.653753	-0.0126424	0.0281847	0.814486	86890	Diabetic maculopathy	TRUE	reported	39Jeu0
rs6076983	20	6331376	C	T	0.398614	-0.0371332	0.00615666	1.6e-09	Agents acting on the renin-angiotensin system	GCST007930	132367				0.000274748	36.377	36.377	20	6350729	C	T	0.168434	0.020141	0.0146241	0.627445	484589	Primary open-angle glaucoma	TRUE	reported	gkho5Z
rs6076983	20	6331376	C	T	0.398614	-0.0371332	0.00615666	1.6e-09	Agents acting on the renin-angiotensin system	GCST007930	132367				0.000274748	36.377	36.377	20	6350729	C	T	0.790522	-0.0101128	0.0380705	0.627385	486808	Neovascular glaucoma	TRUE	reported	GGmd6U
rs6076983	20	6331376	C	T	0.398614	-0.0371332	0.00615666	1.6e-09	Agents acting on the renin-angiotensin system	GCST007930	132367				0.000274748	36.377	36.377	20	6350729	C	T	0.257871	-0.0153409	0.0135587	0.625612	96429	Diabetic retinopathy	TRUE	reported	l4Azv1
rs6076983	20	6331376	C	T	0.398614	-0.0371332	0.00615666	1.6e-09	Agents acting on the renin-angiotensin system	GCST007930	132367				0.000274748	36.377	36.377	20	6350729	C	T	0.471699	0.0162451	0.0225714	0.625194	86890	Diabetic maculopathy	TRUE	reported	39Jeu0
rs6076983	20	6331376	C	T	0.398614	-0.0371332	0.00615666	1.6e-09	Agents acting on the renin-angiotensin system	GCST007930	132367				0.000274748	36.377	36.377	20	6350729	C	T	0.30373	0.00700453	0.00681065	0.627336	493421	Senile cataract	TRUE	reported	nD3SOj
rs4813867	20	8623250	C	T	0.337352	-0.0572133	0.00850633	1.7e-11	Calcium channel blockers	GCST007929	132367				0.00034165	45.2379	45.2379	20	8642603	T	C	0.717822	0.00836891	0.0231588	0.337739	86890	Diabetic maculopathy	TRUE	reported	39Jeu0
rs4813867	20	8623250	C	T	0.337352	-0.0572133	0.00850633	1.7e-11	Calcium channel blockers	GCST007929	132367				0.00034165	45.2379	45.2379	20	8642603	T	C	0.869565	-0.00638314	0.0388716	0.337574	486808	Neovascular glaucoma	TRUE	reported	GGmd6U
rs4813867	20	8623250	C	T	0.337352	-0.0572133	0.00850633	1.7e-11	Calcium channel blockers	GCST007929	132367				0.00034165	45.2379	45.2379	20	8642603	T	C	0.358284	-0.00638427	0.00694969	0.337558	493421	Senile cataract	TRUE	reported	nD3SOj
rs4813867	20	8623250	C	T	0.337352	-0.0572133	0.00850633	1.7e-11	Calcium channel blockers	GCST007929	132367				0.00034165	45.2379	45.2379	20	8642603	T	C	0.447524	-0.0105573	0.0138994	0.337459	96429	Diabetic retinopathy	TRUE	reported	l4Azv1
rs4813867	20	8623250	C	T	0.337352	-0.0572133	0.00850633	1.7e-11	Calcium channel blockers	GCST007929	132367				0.00034165	45.2379	45.2379	20	8642603	T	C	0.226179	-0.0180405	0.0149063	0.337622	484589	Primary open-angle glaucoma	TRUE	reported	gkho5Z
rs6073354	20	42794270	C	T	0.499418	-0.0470116	0.00798862	4e-09	Diuretics	GCST007927	132367				0.000261561	34.6306	34.6306	20	44165630	C	T	0.71629	-0.00514249	0.0141502	0.537859	484589	Primary open-angle glaucoma	TRUE	reported	gkho5Z
rs6073354	20	42794270	C	T	0.499418	-0.0470116	0.00798862	4e-09	Diuretics	GCST007927	132367				0.000261561	34.6306	34.6306	20	44165630	C	T	0.867008	0.00110514	0.00659943	0.537839	493421	Senile cataract	TRUE	reported	nD3SOj
rs6073354	20	42794270	C	T	0.499418	-0.0470116	0.00798862	4e-09	Diuretics	GCST007927	132367				0.000261561	34.6306	34.6306	20	44165630	C	T	0.885573	-0.00530758	0.0368817	0.537859	486808	Neovascular glaucoma	TRUE	reported	GGmd6U
rs6073354	20	42794270	C	T	0.499418	-0.0470116	0.00798862	4e-09	Diuretics	GCST007927	132367				0.000261561	34.6306	34.6306	20	44165630	C	T	0.168567	-0.0303178	0.0220201	0.534538	86890	Diabetic maculopathy	TRUE	reported	39Jeu0
rs6073354	20	42794270	C	T	0.499418	-0.0470116	0.00798862	4e-09	Diuretics	GCST007927	132367				0.000261561	34.6306	34.6306	20	44165630	C	T	0.282758	-0.0141838	0.0132047	0.534722	96429	Diabetic retinopathy	TRUE	reported	l4Azv1
rs6068117	20	50889988	G	A	0.286206	0.0395291	0.00670993	3.8e-09	Agents acting on the renin-angiotensin system	GCST007930	132367				0.000262123	34.705	34.705	20	52273449	A	G	0.632531	0.0105555	0.022075	0.445861	86890	Diabetic maculopathy	TRUE	reported	39Jeu0
rs6068117	20	50889988	G	A	0.286206	0.0395291	0.00670993	3.8e-09	Agents acting on the renin-angiotensin system	GCST007930	132367				0.000262123	34.705	34.705	20	52273449	A	G	0.181957	0.0495565	0.0371278	0.443528	486808	Neovascular glaucoma	TRUE	reported	GGmd6U
rs6068117	20	50889988	G	A	0.286206	0.0395291	0.00670993	3.8e-09	Agents acting on the renin-angiotensin system	GCST007930	132367				0.000262123	34.705	34.705	20	52273449	A	G	0.64903	0.00648524	0.0142498	0.443637	484589	Primary open-angle glaucoma	TRUE	reported	gkho5Z
rs6068117	20	50889988	G	A	0.286206	0.0395291	0.00670993	3.8e-09	Agents acting on the renin-angiotensin system	GCST007930	132367				0.000262123	34.705	34.705	20	52273449	A	G	0.0280388	0.0146069	0.00664934	0.443573	493421	Senile cataract	TRUE	reported	nD3SOj
rs6068117	20	50889988	G	A	0.286206	0.0395291	0.00670993	3.8e-09	Agents acting on the renin-angiotensin system	GCST007930	132367				0.000262123	34.705	34.705	20	52273449	A	G	0.767291	0.00392493	0.0132635	0.445739	96429	Diabetic retinopathy	TRUE	reported	l4Azv1
rs6122248	20	62751120	C	T	0.35001	0.041885	0.00632164	3.5e-11	Agents acting on the renin-angiotensin system	GCST007930	132367				0.000331538	43.8985	43.8985	20	64119767	T	C	0.918613	0.000712015	0.00696822	0.338587	493421	Senile cataract	TRUE	reported	nD3SOj
rs6122248	20	62751120	C	T	0.35001	0.041885	0.00632164	3.5e-11	Agents acting on the renin-angiotensin system	GCST007930	132367				0.000331538	43.8985	43.8985	20	64119767	T	C	0.212741	0.017266	0.0138565	0.343118	96429	Diabetic retinopathy	TRUE	reported	l4Azv1
rs6122248	20	62751120	C	T	0.35001	0.041885	0.00632164	3.5e-11	Agents acting on the renin-angiotensin system	GCST007930	132367				0.000331538	43.8985	43.8985	20	64119767	T	C	0.726534	0.00522916	0.0149515	0.338529	484589	Primary open-angle glaucoma	TRUE	reported	gkho5Z
rs6122248	20	62751120	C	T	0.35001	0.041885	0.00632164	3.5e-11	Agents acting on the renin-angiotensin system	GCST007930	132367				0.000331538	43.8985	43.8985	20	64119767	T	C	0.399854	-0.0327528	0.0389043	0.338262	486808	Neovascular glaucoma	TRUE	reported	GGmd6U
rs6122248	20	62751120	C	T	0.35001	0.041885	0.00632164	3.5e-11	Agents acting on the renin-angiotensin system	GCST007930	132367				0.000331538	43.8985	43.8985	20	64119767	T	C	0.624573	0.011279	0.0230475	0.342669	86890	Diabetic maculopathy	TRUE	reported	39Jeu0
rs762395	21	44769676	A	G	0.335664	-0.0385218	0.00644135	2.2e-09	Agents acting on the renin-angiotensin system	GCST007930	132367				0.000270124	35.7646	35.7646	21	43349796	A	G	0.328138	-0.00689028	0.00704621	0.673193	493421	Senile cataract	TRUE	reported	nD3SOj
rs762395	21	44769676	A	G	0.335664	-0.0385218	0.00644135	2.2e-09	Agents acting on the renin-angiotensin system	GCST007930	132367				0.000270124	35.7646	35.7646	21	43349796	A	G	0.261731	-0.0263376	0.0234673	0.675036	86890	Diabetic maculopathy	TRUE	reported	39Jeu0
rs762395	21	44769676	A	G	0.335664	-0.0385218	0.00644135	2.2e-09	Agents acting on the renin-angiotensin system	GCST007930	132367				0.000270124	35.7646	35.7646	21	43349796	A	G	0.80178	-0.00353116	0.0140659	0.674872	96429	Diabetic retinopathy	TRUE	reported	l4Azv1
rs762395	21	44769676	A	G	0.335664	-0.0385218	0.00644135	2.2e-09	Agents acting on the renin-angiotensin system	GCST007930	132367				0.000270124	35.7646	35.7646	21	43349796	A	G	0.762044	-0.00457788	0.0151186	0.673212	484589	Primary open-angle glaucoma	TRUE	reported	gkho5Z
rs762395	21	44769676	A	G	0.335664	-0.0385218	0.00644135	2.2e-09	Agents acting on the renin-angiotensin system	GCST007930	132367				0.000270124	35.7646	35.7646	21	43349796	A	G	0.649033	0.0179391	0.0394176	0.673174	486808	Neovascular glaucoma	TRUE	reported	GGmd6U
rs139496	22	41639728	T	G	0.286408	-0.0695294	0.0100559	4.7e-12	Adrenergics, inhalants	GCST007941	132367				0.000361045	47.807	47.807	22	41243724	T	G	0.968991	0.000616323	0.0158545	0.726185	484589	Primary open-angle glaucoma	TRUE	reported	gkho5Z
rs139496	22	41639728	T	G	0.286408	-0.0695294	0.0100559	4.7e-12	Adrenergics, inhalants	GCST007941	132367				0.000361045	47.807	47.807	22	41243724	T	G	0.261565	-0.0463962	0.0413256	0.726394	486808	Neovascular glaucoma	TRUE	reported	GGmd6U
rs139496	22	41639728	T	G	0.286408	-0.0695294	0.0100559	4.7e-12	Adrenergics, inhalants	GCST007941	132367				0.000361045	47.807	47.807	22	41243724	T	G	0.0379901	0.0305369	0.0147169	0.725754	96429	Diabetic retinopathy	TRUE	reported	l4Azv1
rs139496	22	41639728	T	G	0.286408	-0.0695294	0.0100559	4.7e-12	Adrenergics, inhalants	GCST007941	132367				0.000361045	47.807	47.807	22	41243724	T	G	0.0747894	0.043802	0.0245836	0.72623	86890	Diabetic maculopathy	TRUE	reported	39Jeu0
rs139496	22	41639728	T	G	0.286408	-0.0695294	0.0100559	4.7e-12	Adrenergics, inhalants	GCST007941	132367				0.000361045	47.807	47.807	22	41243724	T	G	0.569834	0.00419766	0.00738638	0.726198	493421	Senile cataract	TRUE	reported	nD3SOj
rs5758311	22	41759375	T	G	0.228031	-0.0625798	0.0108702	8.6e-09	Thyroid preparations	GCST007932	132367				0.000250327	33.1428	33.1428	22	41363371	G	T	0.397264	-0.0210106	0.02482	0.265113	86890	Diabetic maculopathy	TRUE	reported	39Jeu0
rs5758311	22	41759375	T	G	0.228031	-0.0625798	0.0108702	8.6e-09	Thyroid preparations	GCST007932	132367				0.000250327	33.1428	33.1428	22	41363371	G	T	0.236035	0.00887746	0.00749181	0.26336	493421	Senile cataract	TRUE	reported	nD3SOj
rs5758311	22	41759375	T	G	0.228031	-0.0625798	0.0108702	8.6e-09	Thyroid preparations	GCST007932	132367				0.000250327	33.1428	33.1428	22	41363371	G	T	0.429023	0.0126923	0.0160487	0.263263	484589	Primary open-angle glaucoma	TRUE	reported	gkho5Z
rs5758311	22	41759375	T	G	0.228031	-0.0625798	0.0108702	8.6e-09	Thyroid preparations	GCST007932	132367				0.000250327	33.1428	33.1428	22	41363371	G	T	0.0441052	-0.0299985	0.0149018	0.264578	96429	Diabetic retinopathy	TRUE	reported	l4Azv1
rs5758311	22	41759375	T	G	0.228031	-0.0625798	0.0108702	8.6e-09	Thyroid preparations	GCST007932	132367				0.000250327	33.1428	33.1428	22	41363371	G	T	0.806258	-0.0102446	0.0417709	0.263397	486808	Neovascular glaucoma	TRUE	reported	GGmd6U

## Sheet: Table S4
Table S4. Eliminated MR-PRESSO results
Exposure	Outcome	Raw		Outlier corrected		Global P	Number of outliers	Distortion P
		OR (CI%)	P	OR (CI%)	P
Adrenergics, inhalants	Diabetic maculopathy	0.97 ( 0.88 - 1.08 )	0.62	NA	NA	0.009	0	NA
Adrenergics, inhalants	Diabetic retinopathy	1.01 ( 0.95 - 1.07 )	0.74	NA	NA	0.075	0	NA
Adrenergics, inhalants	Neovascular glaucoma	1.06 ( 0.92 - 1.22 )	0.41	NA	NA	0.464	0	NA
Adrenergics, inhalants	Primary open-angle glaucoma	0.97 ( 0.91 - 1.03 )	0.28	NA	NA	0.103	0	NA
Adrenergics, inhalants	Senile cataract	1.12 ( 1.08 - 1.15 )	0	NA	NA	0.086	0	NA
Agents acting on the renin-angiotensin system	Diabetic maculopathy	0.97 ( 0.91 - 1.05 )	0.47	NA	NA	0.694	0	NA
Agents acting on the renin-angiotensin system	Diabetic retinopathy	0.98 ( 0.93 - 1.03 )	0.4	NA	NA	0.014	0	NA
Agents acting on the renin-angiotensin system	Neovascular glaucoma	1.09 ( 0.96 - 1.24 )	0.16	NA	NA	0.474	0	NA
Agents acting on the renin-angiotensin system	Primary open-angle glaucoma	1 ( 0.95 - 1.06 )	0.94	NA	NA	0.007	0	NA
Agents acting on the renin-angiotensin system	Senile cataract	1.08 ( 1.05 - 1.11 )	0	NA	NA	0.069	0	NA
Anilides	Diabetic maculopathy	1.04 ( 0.85 - 1.28 )	0.71	NA	NA	0.947	0	NA
Anilides	Diabetic retinopathy	1.25 ( 0.97 - 1.61 )	0.15	NA	NA	0.477	0	NA
Anilides	Neovascular glaucoma	1.03 ( 0.49 - 2.17 )	0.94	NA	NA	0.261	0	NA
Anilides	Primary open-angle glaucoma	0.94 ( 0.77 - 1.16 )	0.61	NA	NA	0.694	0	NA
Anilides	Senile cataract	1.11 ( 0.96 - 1.27 )	0.2	NA	NA	0.245	0	NA
Antiglaucoma preparations and miotics	Diabetic maculopathy	0.97 ( 0.91 - 1.03 )	0.36	NA	NA	0.793	0	NA
Antiglaucoma preparations and miotics	Diabetic retinopathy	1.01 ( 0.97 - 1.06 )	0.57	NA	NA	0.36	0	NA
Antiglaucoma preparations and miotics	Neovascular glaucoma	1.11 ( 0.98 - 1.25 )	0.13	NA	NA	0.543	0	NA
Antiglaucoma preparations and miotics	Primary open-angle glaucoma	1.84 ( 1.7 - 2 )	0	NA	NA	0.341	0	NA
Antiglaucoma preparations and miotics	Senile cataract	1.04 ( 1.02 - 1.07 )	0.01	NA	NA	0.349	0	NA
Antihistamines for systemic use	Diabetic maculopathy	0.96 ( 0.69 - 1.33 )	0.82	NA	NA	0.313	0	NA
Antihistamines for systemic use	Diabetic retinopathy	1.02 ( 0.88 - 1.2 )	0.77	NA	NA	0.561	0	NA
Antihistamines for systemic use	Neovascular glaucoma	1.51 ( 1.04 - 2.2 )	0.07	NA	NA	0.324	0	NA
Antihistamines for systemic use	Primary open-angle glaucoma	1.15 ( 0.96 - 1.37 )	0.18	NA	NA	0.091	0	NA
Antihistamines for systemic use	Senile cataract	1.1 ( 1.02 - 1.2 )	0.05	NA	NA	0.088	0	NA
Antiinflammatroy and antirheumatic products, non-steroids	Diabetic maculopathy	1.27 ( 0.91 - 1.78 )	0.24	NA	NA	0.662	0	NA
Antiinflammatroy and antirheumatic products, non-steroids	Diabetic retinopathy	1.09 ( 0.96 - 1.23 )	0.27	NA	NA	0.932	0	NA
Antiinflammatroy and antirheumatic products, non-steroids	Neovascular glaucoma	1.47 ( 0.8 - 2.69 )	0.26	NA	NA	0.591	0	NA
Antiinflammatroy and antirheumatic products, non-steroids	Primary open-angle glaucoma	1.41 ( 1.02 - 1.94 )	0.09	NA	NA	0.271	0	NA
Antiinflammatroy and antirheumatic products, non-steroids	Senile cataract	1.02 ( 0.88 - 1.18 )	0.84	NA	NA	0.431	0	NA
Antimigraine preparations	Diabetic maculopathy	1.04 ( 0.94 - 1.14 )	0.45	NA	NA	0.342	0	NA
Antimigraine preparations	Diabetic retinopathy	1.02 ( 0.98 - 1.07 )	0.37	NA	NA	0.822	0	NA
Antimigraine preparations	Neovascular glaucoma	1.04 ( 0.91 - 1.18 )	0.57	NA	NA	0.722	0	NA
Antimigraine preparations	Primary open-angle glaucoma	1.06 ( 1 - 1.12 )	0.1	NA	NA	0.378	0	NA
Antimigraine preparations	Senile cataract	1.01 ( 0.98 - 1.04 )	0.6	NA	NA	0.371	0	NA
Antithrombotic agents	Diabetic maculopathy	0.85 ( 0.66 - 1.11 )	0.26	NA	NA	0.324	0	NA
Antithrombotic agents	Diabetic retinopathy	0.93 ( 0.78 - 1.1 )	0.42	NA	NA	0.204	0	NA
Antithrombotic agents	Neovascular glaucoma	0.74 ( 0.48 - 1.13 )	0.19	NA	NA	0.434	0	NA
Antithrombotic agents	Primary open-angle glaucoma	0.88 ( 0.7 - 1.1 )	0.28	NA	NA	0.156	0	NA
Antithrombotic agents	Senile cataract	1.04 ( 0.93 - 1.16 )	0.5	NA	NA	0.055	0	NA
Beta blocking agents	Diabetic maculopathy	1 ( 0.9 - 1.11 )	0.97	NA	NA	0.428	0	NA
Beta blocking agents	Diabetic retinopathy	1.04 ( 0.97 - 1.11 )	0.3	NA	NA	0.119	0	NA
Beta blocking agents	Neovascular glaucoma	1.02 ( 0.86 - 1.2 )	0.83	NA	NA	0.694	0	NA
Beta blocking agents	Primary open-angle glaucoma	1.09 ( 1.01 - 1.18 )	0.03	NA	NA	0.186	0	NA
Beta blocking agents	Senile cataract	1.08 ( 1.04 - 1.12 )	0	NA	NA	0.228	0	NA
Calcium channel blockers	Diabetic maculopathy	0.98 ( 0.91 - 1.06 )	0.63	NA	NA	0.241	0	NA
Calcium channel blockers	Diabetic retinopathy	1 ( 0.95 - 1.05 )	0.92	NA	NA	0.08	0	NA
Calcium channel blockers	Neovascular glaucoma	1.14 ( 1 - 1.3 )	0.05	NA	NA	0.285	0	NA
Calcium channel blockers	Primary open-angle glaucoma	1.01 ( 0.95 - 1.08 )	0.69	NA	NA	0.001	0	NA
Calcium channel blockers	Senile cataract	1.08 ( 1.05 - 1.11 )	0	NA	NA	0.007	0	NA
Diuretics	Diabetic maculopathy	0.98 ( 0.91 - 1.06 )	0.69	NA	NA	0.625	0	NA
Diuretics	Diabetic retinopathy	1.01 ( 0.96 - 1.06 )	0.69	NA	NA	0.072	0	NA
Diuretics	Neovascular glaucoma	1.04 ( 0.91 - 1.19 )	0.58	NA	NA	0.386	0	NA
Diuretics	Primary open-angle glaucoma	1.05 ( 0.99 - 1.11 )	0.12	NA	NA	0.015	0	NA
Diuretics	Senile cataract	1.04 ( 1.01 - 1.07 )	0.01	NA	NA	0.057	0	NA
Drugs affecting bone structure and mineralization	Diabetic maculopathy	1.16 ( 1 - 1.35 )	0.08	NA	NA	0.363	0	NA
Drugs affecting bone structure and mineralization	Diabetic retinopathy	1.11 ( 1.04 - 1.19 )	0.01	NA	NA	0.86	0	NA
Drugs affecting bone structure and mineralization	Neovascular glaucoma	0.96 ( 0.78 - 1.18 )	0.7	NA	NA	0.709	0	NA
Drugs affecting bone structure and mineralization	Primary open-angle glaucoma	1 ( 0.93 - 1.08 )	0.95	NA	NA	0.732	0	NA
Drugs affecting bone structure and mineralization	Senile cataract	1.03 ( 0.98 - 1.07 )	0.29	NA	NA	0.352	0	NA
Drugs for peptic ulcer and gastro-oesophageal reflux disease (GORD)	Neovascular glaucoma	0.49 ( 0.22 - 1.08 )	0.15	NA	NA	0.386	0	NA
Drugs for peptic ulcer and gastro-oesophageal reflux disease (GORD)	Primary open-angle glaucoma	0.86 ( 0.6 - 1.24 )	0.46	NA	NA	0.199	0	NA
Drugs for peptic ulcer and gastro-oesophageal reflux disease (GORD)	Senile cataract	1.04 ( 0.92 - 1.19 )	0.55	NA	NA	0.527	0	NA
Drugs used in diabetes	Diabetic maculopathy	1.17 ( 1.1 - 1.25 )	0	NA	NA	0.831	0	NA
Drugs used in diabetes	Diabetic retinopathy	1.08 ( 1.04 - 1.12 )	0	NA	NA	0.861	0	NA
Drugs used in diabetes	Neovascular glaucoma	1.35 ( 1.2 - 1.52 )	0	NA	NA	0.072	0	NA
Drugs used in diabetes	Primary open-angle glaucoma	1.09 ( 1.04 - 1.15 )	0	NA	NA	0.082	0	NA
Drugs used in diabetes	Senile cataract	1.08 ( 1.05 - 1.1 )	0	NA	NA	0.094	0	NA
Glucocorticoids	Diabetic maculopathy	1.22 ( 1.05 - 1.41 )	0.02	NA	NA	0.65	0	NA
Glucocorticoids	Diabetic retinopathy	1.23 ( 1.12 - 1.35 )	0	NA	NA	0.631	0	NA
Glucocorticoids	Neovascular glaucoma	1.32 ( 1.07 - 1.63 )	0.02	NA	NA	0.129	0	NA
Glucocorticoids	Primary open-angle glaucoma	1.08 ( 1 - 1.17 )	0.08	NA	NA	0.189	0	NA
Glucocorticoids	Senile cataract	1.08 ( 1.03 - 1.13 )	0.01	NA	NA	0.07	0	NA
HMG CoA reductase inhibitors	Diabetic maculopathy	0.92 ( 0.85 - 1.01 )	0.08	NA	NA	0.261	0	NA
HMG CoA reductase inhibitors	Diabetic retinopathy	0.88 ( 0.83 - 0.94 )	0	NA	NA	0.082	0	NA
HMG CoA reductase inhibitors	Neovascular glaucoma	1.01 ( 0.87 - 1.18 )	0.88	NA	NA	0.07	0	NA
HMG CoA reductase inhibitors	Primary open-angle glaucoma	0.91 ( 0.86 - 0.97 )	0	NA	NA	0.08	0	NA
HMG CoA reductase inhibitors	Senile cataract	0.99 ( 0.95 - 1.02 )	0.55	NA	NA	<0.001	0	NA
Salicylic acid and derivatives	Diabetic maculopathy	0.95 ( 0.72 - 1.24 )	0.7	NA	NA	0.373	0	NA
Salicylic acid and derivatives	Diabetic retinopathy	0.93 ( 0.79 - 1.09 )	0.4	NA	NA	0.443	0	NA
Salicylic acid and derivatives	Neovascular glaucoma	0.66 ( 0.43 - 1 )	0.08	NA	NA	0.543	0	NA
Salicylic acid and derivatives	Primary open-angle glaucoma	0.83 ( 0.68 - 1.03 )	0.13	NA	NA	0.235	0	NA
Salicylic acid and derivatives	Senile cataract	1.06 ( 0.96 - 1.17 )	0.26	NA	NA	0.229	0	NA
Thyroid preparations	Diabetic maculopathy	1.2 ( 1.14 - 1.27 )	0	NA	NA	0.044	0	NA
Thyroid preparations	Diabetic retinopathy	1.14 ( 1.09 - 1.19 )	0	NA	NA	<0.001	0	NA
Thyroid preparations	Neovascular glaucoma	1.02 ( 0.94 - 1.11 )	0.58	NA	NA	0.46	0	NA
Thyroid preparations	Primary open-angle glaucoma	0.99 ( 0.96 - 1.03 )	0.74	NA	NA	0.028	0	NA
Thyroid preparations	Senile cataract	1.05 ( 1.03 - 1.06 )	0	NA	NA	0.204	0	NA

## Sheet: Table S5
Table S5. Tests for horizontal pleiotropy and heterogeneity after excluding outliers
Exposure	Outcome	Heterogeneity		Pleiotropy
		Q statistic (IVW)	P value	MR-Egger Intercept	P value
Adrenergics, inhalants	Diabetic maculopathy	77.409	0.01	-0.004	0.779
Adrenergics, inhalants	Neovascular glaucoma	54.513	0.455	-0.014	0.428
Adrenergics, inhalants	Primary open-angle glaucoma	66.806	0.096	-0.007	0.347
Adrenergics, inhalants	Diabetic retinopathy	68.409	0.076	-0.012	0.109
Adrenergics, inhalants	Senile cataract	58.879	0.066	0.008	0.059
Agents acting on the renin-angiotensin system	Diabetic maculopathy	163.971	0.714	-0.003	0.682
Agents acting on the renin-angiotensin system	Neovascular glaucoma	176.253	0.459	-0.009	0.399
Agents acting on the renin-angiotensin system	Primary open-angle glaucoma	215.744	0.005	0.004	0.368
Agents acting on the renin-angiotensin system	Diabetic retinopathy	215.032	0.016	-0.002	0.563
Agents acting on the renin-angiotensin system	Senile cataract	186.312	0.055	0	0.968
Anilides	Diabetic maculopathy	1.728	0.943	-0.023	0.73
Anilides	Neovascular glaucoma	7.692	0.262	-0.01	0.944
Anilides	Primary open-angle glaucoma	4.186	0.651	0	0.994
Anilides	Diabetic retinopathy	5.121	0.401	0.002	0.975
Anilides	Senile cataract	8.253	0.22	-0.003	0.898
Antiglaucoma preparations and miotics	Diabetic maculopathy	8.958	0.776	0.022	0.291
Antiglaucoma preparations and miotics	Neovascular glaucoma	12.479	0.489	-0.004	0.9
Antiglaucoma preparations and miotics	Primary open-angle glaucoma	16.398	0.037	-0.02	0.345
Antiglaucoma preparations and miotics	Diabetic retinopathy	14.616	0.332	-0.01	0.45
Antiglaucoma preparations and miotics	Senile cataract	10.889	0.366	0.009	0.205
Antihistamines for systemic use	Diabetic maculopathy	5.394	0.249	-0.014	0.855
Antihistamines for systemic use	Neovascular glaucoma	8.571	0.285	0.013	0.908
Antihistamines for systemic use	Primary open-angle glaucoma	13.371	0.064	0.035	0.504
Antihistamines for systemic use	Diabetic retinopathy	3.371	0.498	-0.021	0.564
Antihistamines for systemic use	Senile cataract	12.881	0.075	0.006	0.801
Antihypertensives	Diabetic maculopathy	2.492	0.288	-0.749	0.438
Antihypertensives	Neovascular glaucoma	3.361	0.186	-1.161	0.581
Antihypertensives	Primary open-angle glaucoma	1.565	0.457	-0.071	0.909
Antihypertensives	Diabetic retinopathy	1.898	0.387	-0.111	0.861
Antihypertensives	Senile cataract	3.982	0.137	-0.216	0.604
Antiinflammatroy and antirheumatic products, non-steroids	Diabetic maculopathy	2.367	0.669	0.089	0.287
Antiinflammatroy and antirheumatic products, non-steroids	Neovascular glaucoma	3.707	0.592	-0.032	0.792
Antiinflammatroy and antirheumatic products, non-steroids	Primary open-angle glaucoma	7.082	0.215	0.063	0.259
Antiinflammatroy and antirheumatic products, non-steroids	Diabetic retinopathy	0.527	0.913	-0.018	0.726
Antiinflammatroy and antirheumatic products, non-steroids	Senile cataract	3.138	0.371	0.003	0.936
Antimigraine preparations	Diabetic maculopathy	13.265	0.35	-0.009	0.86
Antimigraine preparations	Neovascular glaucoma	8.526	0.743	0.05	0.526
Antimigraine preparations	Primary open-angle glaucoma	12.917	0.375	0.031	0.329
Antimigraine preparations	Diabetic retinopathy	7.6	0.816	-0.013	0.631
Antimigraine preparations	Senile cataract	11.834	0.376	-0.008	0.579
Antithrombotic agents	Diabetic maculopathy	13.305	0.347	-0.012	0.698
Antithrombotic agents	Neovascular glaucoma	12.163	0.433	0.029	0.549
Antithrombotic agents	Primary open-angle glaucoma	14.963	0.133	0.012	0.623
Antithrombotic agents	Diabetic retinopathy	15.791	0.201	0.002	0.921
Antithrombotic agents	Senile cataract	19.935	0.046	0.014	0.219
Beta blocking agents	Diabetic maculopathy	57.307	0.426	0.002	0.879
Beta blocking agents	Neovascular glaucoma	50.161	0.694	-0.009	0.68
Beta blocking agents	Primary open-angle glaucoma	61.674	0.194	0.015	0.091
Beta blocking agents	Diabetic retinopathy	66.495	0.138	0	0.982
Beta blocking agents	Senile cataract	60.577	0.221	0.006	0.204
Calcium channel blockers	Diabetic maculopathy	106.599	0.237	0.002	0.846
Calcium channel blockers	Neovascular glaucoma	105.579	0.283	-0.014	0.331
Calcium channel blockers	Primary open-angle glaucoma	144.54	<0.001	0.005	0.436
Calcium channel blockers	Diabetic retinopathy	114.762	0.082	0.001	0.807
Calcium channel blockers	Senile cataract	132.95	0.004	0.002	0.6
Diuretics	Diabetic maculopathy	86.935	0.63	0	0.974
Diuretics	Neovascular glaucoma	93.071	0.391	-0.029	0.063
Diuretics	Primary open-angle glaucoma	115.739	0.015	0	0.981
Diuretics	Diabetic retinopathy	109.816	0.076	-0.002	0.687
Diuretics	Senile cataract	105.723	0.055	-0.004	0.132
Drugs affecting bone structure and mineralization	Diabetic maculopathy	11.085	0.351	-0.078	0.092
Drugs affecting bone structure and mineralization	Neovascular glaucoma	7.623	0.666	-0.058	0.433
Drugs affecting bone structure and mineralization	Primary open-angle glaucoma	6.889	0.736	0.013	0.651
Drugs affecting bone structure and mineralization	Diabetic retinopathy	5.83	0.829	0.006	0.812
Drugs affecting bone structure and mineralization	Senile cataract	11.371	0.329	0.007	0.653
Drugs for peptic ulcer and gastro-oesophageal reflux disease (GORD)	Diabetic maculopathy	1.973	0.16
Drugs for peptic ulcer and gastro-oesophageal reflux disease (GORD)	Neovascular glaucoma	4.728	0.316	-0.024	0.894
Drugs for peptic ulcer and gastro-oesophageal reflux disease (GORD)	Primary open-angle glaucoma	6.964	0.138	-0.089	0.224
Drugs for peptic ulcer and gastro-oesophageal reflux disease (GORD)	Diabetic retinopathy	2.204	0.138
Drugs for peptic ulcer and gastro-oesophageal reflux disease (GORD)	Senile cataract	2.403	0.493	0.081	0.342
Drugs used in diabetes	Diabetic maculopathy	40.734	0.822	-0.001	0.937
Drugs used in diabetes	Neovascular glaucoma	68.235	0.078	-0.024	0.135
Drugs used in diabetes	Primary open-angle glaucoma	58.422	0.071	-0.004	0.547
Drugs used in diabetes	Diabetic retinopathy	39.79	0.849	0.002	0.836
Drugs used in diabetes	Senile cataract	62.969	0.087	0.001	0.847
Glucocorticoids	Diabetic maculopathy	8.1	0.619	-0.03	0.369
Glucocorticoids	Neovascular glaucoma	23.604	0.168	-0.055	0.147
Glucocorticoids	Primary open-angle glaucoma	23.385	0.176	-0.013	0.402
Glucocorticoids	Diabetic retinopathy	7.298	0.606	-0.006	0.761
Glucocorticoids	Senile cataract	26.93	0.059	0.015	0.136
HMG CoA reductase inhibitors	Diabetic maculopathy	99.681	0.274	0.005	0.32
HMG CoA reductase inhibitors	Neovascular glaucoma	112.826	0.079	0.007	0.447
HMG CoA reductase inhibitors	Primary open-angle glaucoma	107.665	0.087	0.007	0.067
HMG CoA reductase inhibitors	Diabetic retinopathy	105.62	0.064	0	0.951
HMG CoA reductase inhibitors	Senile cataract	166.957	<0.001	-0.001	0.548
Immunosuppressants	Diabetic maculopathy	22.641	<0.001
Immunosuppressants	Neovascular glaucoma	0.071	0.791
Immunosuppressants	Primary open-angle glaucoma	0.265	0.607
Immunosuppressants	Diabetic retinopathy	44.644	<0.001
Immunosuppressants	Senile cataract	1.229	0.268
Opioids	Diabetic maculopathy	0.181	0.67
Opioids	Neovascular glaucoma	3.786	0.052
Opioids	Primary open-angle glaucoma	0.499	0.48
Opioids	Diabetic retinopathy	0.228	0.633
Opioids	Senile cataract	3.874	0.049
Salicylic acid and derivatives	Diabetic maculopathy	9.54	0.389	-0.04	0.191
Salicylic acid and derivatives	Neovascular glaucoma	7.891	0.545	0.001	0.988
Salicylic acid and derivatives	Primary open-angle glaucoma	10.911	0.207	0.023	0.379
Salicylic acid and derivatives	Diabetic retinopathy	9.159	0.423	-0.011	0.53
Salicylic acid and derivatives	Senile cataract	11.321	0.184	0.006	0.641
Thyroid preparations	Diabetic maculopathy	152.784	0.031	-0.007	0.267
Thyroid preparations	Neovascular glaucoma	128.082	0.456	-0.001	0.931
Thyroid preparations	Primary open-angle glaucoma	152.08	0.029	0	0.976
Thyroid preparations	Diabetic retinopathy	193.098	<0.001	-0.007	0.115
Thyroid preparations	Senile cataract	130.359	0.188	-0.003	0.051
Vasodilators used in cardiac diseases	Diabetic maculopathy	0	0.994
Vasodilators used in cardiac diseases	Neovascular glaucoma	0.564	0.453
Vasodilators used in cardiac diseases	Primary open-angle glaucoma	0.003	0.955
Vasodilators used in cardiac diseases	Diabetic retinopathy	0	0.987
Vasodilators used in cardiac diseases	Senile cataract	0.348	0.555

## Sheet: Table S6
Table S6. Excluded SNPs.
SNP	method	reason	exposure	outcome
rs191572726	MR-PRESSO	Double outlier (IVW or Egger)	Calcium channel blockers	Neovascular glaucoma
rs61123794	MR-PRESSO	Double outlier (IVW or Egger)	Drugs used in diabetes	Neovascular glaucoma
rs9957264	MR-PRESSO	Double outlier (IVW or Egger)	Drugs used in diabetes	Neovascular glaucoma
rs28440013	MR-PRESSO	Double outlier (IVW or Egger)	Diuretics	Neovascular glaucoma
rs72993045	MR-PRESSO	Double outlier (IVW or Egger)	Diuretics	Neovascular glaucoma
rs10015412	MR-PRESSO	Double outlier (IVW or Egger)	Calcium channel blockers	Primary open-angle glaucoma
rs12274440	MR-PRESSO	Double outlier (IVW or Egger)	Calcium channel blockers	Primary open-angle glaucoma
rs620124	MR-PRESSO	Double outlier (IVW or Egger)	Calcium channel blockers	Primary open-angle glaucoma
rs10279209	MR-PRESSO	Double outlier (IVW or Egger)	Thyroid preparations	Primary open-angle glaucoma
rs112165453	MR-PRESSO	Double outlier (IVW or Egger)	Thyroid preparations	Primary open-angle glaucoma
rs2274780	MR-PRESSO	Double outlier (IVW or Egger)	Thyroid preparations	Primary open-angle glaucoma
rs744253	MR-PRESSO	Double outlier (IVW or Egger)	Thyroid preparations	Primary open-angle glaucoma
rs11679146	MR-PRESSO	Double outlier (IVW or Egger)	Adrenergics, inhalants	Primary open-angle glaucoma
rs7595769	MR-PRESSO	Double outlier (IVW or Egger)	Adrenergics, inhalants	Primary open-angle glaucoma
rs7723819	MR-PRESSO	Double outlier (IVW or Egger)	Adrenergics, inhalants	Primary open-angle glaucoma
rs113537788	MR-PRESSO	Double outlier (IVW or Egger)	Beta blocking agents	Diabetic retinopathy
rs11649807	MR-PRESSO	Double outlier (IVW or Egger)	Beta blocking agents	Diabetic retinopathy
rs2050265	MR-PRESSO	Double outlier (IVW or Egger)	Beta blocking agents	Diabetic retinopathy
rs586511	MR-PRESSO	Double outlier (IVW or Egger)	Thyroid preparations	Diabetic retinopathy
rs7333647	MR-PRESSO	Double outlier (IVW or Egger)	Thyroid preparations	Diabetic retinopathy
rs2856698	LOO	Max effect difference	Thyroid preparations	Diabetic retinopathy
rs744253	LOO	Max effect difference	Thyroid preparations	Diabetic retinopathy
rs35301188	MR-PRESSO	Double outlier (IVW or Egger)	Agents acting on the renin-angiotensin system	Diabetic retinopathy
rs6445821	MR-PRESSO	Double outlier (IVW or Egger)	Agents acting on the renin-angiotensin system	Diabetic retinopathy
rs7113478	MR-PRESSO	Double outlier (IVW or Egger)	Agents acting on the renin-angiotensin system	Diabetic retinopathy
rs7962222	MR-PRESSO	Double outlier (IVW or Egger)	Agents acting on the renin-angiotensin system	Diabetic retinopathy
rs112165453	MR-PRESSO	Double outlier (IVW or Egger)	Thyroid preparations	Senile cataract
rs11784499	MR-PRESSO	Double outlier (IVW or Egger)	Thyroid preparations	Senile cataract
rs2856698	MR-PRESSO	Double outlier (IVW or Egger)	Thyroid preparations	Senile cataract
rs2969903	MR-PRESSO	Double outlier (IVW or Egger)	Thyroid preparations	Senile cataract
rs71571466	MR-PRESSO	Double outlier (IVW or Egger)	Thyroid preparations	Senile cataract
rs12262629	MR-PRESSO	Double outlier (IVW or Egger)	Agents acting on the renin-angiotensin system	Senile cataract
rs458356	MR-PRESSO	Double outlier (IVW or Egger)	Agents acting on the renin-angiotensin system	Senile cataract
rs56175671	MR-PRESSO	Double outlier (IVW or Egger)	Agents acting on the renin-angiotensin system	Senile cataract
rs6445821	MR-PRESSO	Double outlier (IVW or Egger)	Agents acting on the renin-angiotensin system	Senile cataract
rs7962222	MR-PRESSO	Double outlier (IVW or Egger)	Agents acting on the renin-angiotensin system	Senile cataract
rs10460475	MR-PRESSO	Double outlier (IVW or Egger)	Adrenergics, inhalants	Senile cataract
rs10814853	MR-PRESSO	Double outlier (IVW or Egger)	Adrenergics, inhalants	Senile cataract
rs6802894	MR-PRESSO	Double outlier (IVW or Egger)	Adrenergics, inhalants	Senile cataract

## Sheet: Table S7
Table S7. The relationship between commonly used medications and diabetic eye diseases after eliminating outliers (All results)
Exposure	Outcome	N.SNPs	Methods	OR (95% CI)	P	FDR
Exposure	Outcome	N.SNPs	Methods	OR (95% CI)	P	FDR
Adrenergics, inhalants	Diabetic maculopathy	52	IVW	0.97 ( 0.88 - 1.08 )	0.62	0.831
Adrenergics, inhalants	Diabetic maculopathy	52	MR Egger	1.02 ( 0.73 - 1.42 )	0.915	0.971
Adrenergics, inhalants	Diabetic maculopathy	52	Weighted median	0.93 ( 0.82 - 1.06 )	0.292	0.589
Adrenergics, inhalants	Diabetic maculopathy	52	Weighted mode	0.87 ( 0.69 - 1.09 )	0.225	0.853
Adrenergics, inhalants	Neovascular glaucoma	55	IVW	1.06 ( 0.92 - 1.22 )	0.408	0.69
Adrenergics, inhalants	Neovascular glaucoma	55	MR Egger	1.26 ( 0.81 - 1.95 )	0.311	0.971
Adrenergics, inhalants	Neovascular glaucoma	55	Weighted median	1.27 ( 1.03 - 1.57 )	0.027	0.159
Adrenergics, inhalants	Neovascular glaucoma	55	Weighted mode	1.31 ( 0.95 - 1.81 )	0.105	0.755
Adrenergics, inhalants	Primary open-angle glaucoma	54	IVW	0.97 ( 0.91 - 1.03 )	0.277	0.55
Adrenergics, inhalants	Primary open-angle glaucoma	54	MR Egger	1.05 ( 0.87 - 1.27 )	0.591	0.971
Adrenergics, inhalants	Primary open-angle glaucoma	54	Weighted median	0.96 ( 0.89 - 1.05 )	0.381	0.633
Adrenergics, inhalants	Primary open-angle glaucoma	54	Weighted mode	0.88 ( 0.71 - 1.09 )	0.24	0.853
Adrenergics, inhalants	Diabetic retinopathy	54	IVW	1.01 ( 0.95 - 1.07 )	0.734	0.881
Adrenergics, inhalants	Diabetic retinopathy	54	MR Egger	1.16 ( 0.97 - 1.38 )	0.104	0.605
Adrenergics, inhalants	Diabetic retinopathy	54	Weighted median	0.98 ( 0.91 - 1.06 )	0.586	0.838
Adrenergics, inhalants	Diabetic retinopathy	54	Weighted mode	0.98 ( 0.85 - 1.12 )	0.723	0.95
Adrenergics, inhalants	Senile cataract	45	IVW	1.12 ( 1.08 - 1.15 )	2.6e-11	1.4e-09
Adrenergics, inhalants	Senile cataract	45	MR Egger	1.02 ( 0.92 - 1.12 )	0.721	0.971
Adrenergics, inhalants	Senile cataract	45	Weighted median	1.11 ( 1.06 - 1.16 )	2.8e-06	6.4e-05
Adrenergics, inhalants	Senile cataract	45	Weighted mode	1.13 ( 1.05 - 1.21 )	0.002	0.04
Agents acting on the renin-angiotensin system	Diabetic maculopathy	176	IVW	0.97 ( 0.9 - 1.05 )	0.484	0.729
Agents acting on the renin-angiotensin system	Diabetic maculopathy	176	MR Egger	1.02 ( 0.81 - 1.29 )	0.871	0.971
Agents acting on the renin-angiotensin system	Diabetic maculopathy	176	Weighted median	0.98 ( 0.87 - 1.09 )	0.701	0.881
Agents acting on the renin-angiotensin system	Diabetic maculopathy	176	Weighted mode	0.98 ( 0.76 - 1.27 )	0.892	0.957
Agents acting on the renin-angiotensin system	Neovascular glaucoma	176	IVW	1.09 ( 0.96 - 1.24 )	0.16	0.366
Agents acting on the renin-angiotensin system	Neovascular glaucoma	176	MR Egger	1.29 ( 0.87 - 1.9 )	0.212	0.912
Agents acting on the renin-angiotensin system	Neovascular glaucoma	176	Weighted median	1.01 ( 0.83 - 1.22 )	0.928	0.987
Agents acting on the renin-angiotensin system	Neovascular glaucoma	176	Weighted mode	0.82 ( 0.5 - 1.36 )	0.451	0.853
Agents acting on the renin-angiotensin system	Primary open-angle glaucoma	166	IVW	1 ( 0.95 - 1.06 )	0.939	0.974
Agents acting on the renin-angiotensin system	Primary open-angle glaucoma	166	MR Egger	0.93 ( 0.78 - 1.11 )	0.409	0.971
Agents acting on the renin-angiotensin system	Primary open-angle glaucoma	166	Weighted median	1.04 ( 0.96 - 1.12 )	0.337	0.603
Agents acting on the renin-angiotensin system	Primary open-angle glaucoma	166	Weighted mode	1.08 ( 0.9 - 1.29 )	0.403	0.853
Agents acting on the renin-angiotensin system	Diabetic retinopathy	174	IVW	0.98 ( 0.93 - 1.03 )	0.398	0.69
Agents acting on the renin-angiotensin system	Diabetic retinopathy	174	MR Egger	1.02 ( 0.87 - 1.19 )	0.784	0.971
Agents acting on the renin-angiotensin system	Diabetic retinopathy	174	Weighted median	1.01 ( 0.94 - 1.09 )	0.824	0.947
Agents acting on the renin-angiotensin system	Diabetic retinopathy	174	Weighted mode	1.07 ( 0.9 - 1.28 )	0.436	0.853
Agents acting on the renin-angiotensin system	Senile cataract	158	IVW	1.08 ( 1.05 - 1.11 )	6.1e-09	9.6e-08
Agents acting on the renin-angiotensin system	Senile cataract	158	MR Egger	1.08 ( 0.99 - 1.17 )	0.076	0.473
Agents acting on the renin-angiotensin system	Senile cataract	158	Weighted median	1.05 ( 1.01 - 1.1 )	0.008	0.066
Agents acting on the renin-angiotensin system	Senile cataract	158	Weighted mode	1.04 ( 0.96 - 1.13 )	0.309	0.853
Anilides	Diabetic maculopathy	7	IVW	1.04 ( 0.71 - 1.54 )	0.836	0.927
Anilides	Diabetic maculopathy	7	MR Egger	1.64 ( 0.14 - 19.55 )	0.71	0.971
Anilides	Diabetic maculopathy	7	Weighted median	1.12 ( 0.7 - 1.77 )	0.642	0.864
Anilides	Diabetic maculopathy	7	Weighted mode	1.13 ( 0.58 - 2.17 )	0.734	0.95
Anilides	Neovascular glaucoma	7	IVW	1.03 ( 0.49 - 2.17 )	0.933	0.974
Anilides	Neovascular glaucoma	7	MR Egger	1.25 ( 0.01 - 220.27 )	0.936	0.971
Anilides	Neovascular glaucoma	7	Weighted median	1.67 ( 0.64 - 4.35 )	0.295	0.589
Anilides	Neovascular glaucoma	7	Weighted mode	2.03 ( 0.4 - 10.25 )	0.424	0.853
Anilides	Primary open-angle glaucoma	7	IVW	0.94 ( 0.73 - 1.21 )	0.654	0.856
Anilides	Primary open-angle glaucoma	7	MR Egger	0.94 ( 0.19 - 4.64 )	0.94	0.971
Anilides	Primary open-angle glaucoma	7	Weighted median	0.82 ( 0.6 - 1.14 )	0.239	0.584
Anilides	Primary open-angle glaucoma	7	Weighted mode	0.8 ( 0.55 - 1.17 )	0.3	0.853
Anilides	Diabetic retinopathy	6	IVW	1.25 ( 0.97 - 1.61 )	0.085	0.224
Anilides	Diabetic retinopathy	6	MR Egger	1.21 ( 0.17 - 8.6 )	0.859	0.971
Anilides	Diabetic retinopathy	6	Weighted median	1.18 ( 0.86 - 1.62 )	0.31	0.595
Anilides	Diabetic retinopathy	6	Weighted mode	1.16 ( 0.8 - 1.69 )	0.459	0.853
Anilides	Senile cataract	7	IVW	1.11 ( 0.96 - 1.27 )	0.148	0.345
Anilides	Senile cataract	7	MR Egger	1.18 ( 0.45 - 3.08 )	0.747	0.971
Anilides	Senile cataract	7	Weighted median	1.09 ( 0.92 - 1.29 )	0.313	0.595
Anilides	Senile cataract	7	Weighted mode	1.09 ( 0.85 - 1.38 )	0.522	0.912
Antidepressants	Diabetic maculopathy	1	Wald ratio	0.34 ( 0.14 - 0.86 )	0.022
Antidepressants	Neovascular glaucoma	1	Wald ratio	0.27 ( 0.06 - 1.27 )	0.098
Antidepressants	Primary open-angle glaucoma	1	Wald ratio	1.05 ( 0.58 - 1.89 )	0.878
Antidepressants	Diabetic retinopathy	1	Wald ratio	0.54 ( 0.31 - 0.93 )	0.026
Antidepressants	Senile cataract	1	Wald ratio	0.8 ( 0.6 - 1.05 )	0.103
Antiglaucoma preparations and miotics	Diabetic maculopathy	14	IVW	0.97 ( 0.9 - 1.05 )	0.428	0.701
Antiglaucoma preparations and miotics	Diabetic maculopathy	14	MR Egger	0.86 ( 0.69 - 1.08 )	0.216	0.912
Antiglaucoma preparations and miotics	Diabetic maculopathy	14	Weighted median	0.92 ( 0.83 - 1.01 )	0.085	0.329
Antiglaucoma preparations and miotics	Diabetic maculopathy	14	Weighted mode	0.93 ( 0.82 - 1.04 )	0.225	0.853
Antiglaucoma preparations and miotics	Neovascular glaucoma	14	IVW	1.11 ( 0.98 - 1.26 )	0.108	0.271
Antiglaucoma preparations and miotics	Neovascular glaucoma	14	MR Egger	1.13 ( 0.78 - 1.65 )	0.526	0.971
Antiglaucoma preparations and miotics	Neovascular glaucoma	14	Weighted median	1.08 ( 0.91 - 1.29 )	0.366	0.632
Antiglaucoma preparations and miotics	Neovascular glaucoma	14	Weighted mode	1.1 ( 0.9 - 1.34 )	0.354	0.853
Antiglaucoma preparations and miotics	Primary open-angle glaucoma	9	IVW	1.84 ( 1.7 - 2 )	8.4e-50	9.2e-48
Antiglaucoma preparations and miotics	Primary open-angle glaucoma	9	MR Egger	2.02 ( 1.66 - 2.47 )	0.00022	0.007
Antiglaucoma preparations and miotics	Primary open-angle glaucoma	9	Weighted median	1.9 ( 1.72 - 2.1 )	3.1e-35	2.9e-33
Antiglaucoma preparations and miotics	Primary open-angle glaucoma	9	Weighted mode	1.94 ( 1.71 - 2.19 )	5.8e-06	5.4e-04
Antiglaucoma preparations and miotics	Diabetic retinopathy	14	IVW	1.01 ( 0.97 - 1.06 )	0.561	0.812
Antiglaucoma preparations and miotics	Diabetic retinopathy	14	MR Egger	1.07 ( 0.93 - 1.23 )	0.371	0.971
Antiglaucoma preparations and miotics	Diabetic retinopathy	14	Weighted median	1.02 ( 0.96 - 1.09 )	0.439	0.684
Antiglaucoma preparations and miotics	Diabetic retinopathy	14	Weighted mode	1.03 ( 0.96 - 1.1 )	0.441	0.853
Antiglaucoma preparations and miotics	Senile cataract	11	IVW	1.04 ( 1.02 - 1.07 )	7.3e-04	0.004
Antiglaucoma preparations and miotics	Senile cataract	11	MR Egger	1 ( 0.93 - 1.07 )	0.96	0.971
Antiglaucoma preparations and miotics	Senile cataract	11	Weighted median	1.03 ( 0.99 - 1.06 )	0.127	0.407
Antiglaucoma preparations and miotics	Senile cataract	11	Weighted mode	1.02 ( 0.98 - 1.06 )	0.403	0.853
Antihistamines for systemic use	Diabetic maculopathy	5	IVW	0.96 ( 0.69 - 1.33 )	0.803	0.911
Antihistamines for systemic use	Diabetic maculopathy	5	MR Egger	1.11 ( 0.25 - 5.02 )	0.899	0.971
Antihistamines for systemic use	Diabetic maculopathy	5	Weighted median	1 ( 0.68 - 1.46 )	0.991	0.991
Antihistamines for systemic use	Diabetic maculopathy	5	Weighted mode	1.07 ( 0.66 - 1.74 )	0.806	0.956
Antihistamines for systemic use	Neovascular glaucoma	8	IVW	1.51 ( 1.04 - 2.2 )	0.03	0.103
Antihistamines for systemic use	Neovascular glaucoma	8	MR Egger	1.32 ( 0.14 - 12.43 )	0.815	0.971
Antihistamines for systemic use	Neovascular glaucoma	8	Weighted median	1.37 ( 0.87 - 2.17 )	0.171	0.496
Antihistamines for systemic use	Neovascular glaucoma	8	Weighted mode	1.24 ( 0.64 - 2.41 )	0.55	0.914
Antihistamines for systemic use	Primary open-angle glaucoma	8	IVW	1.15 ( 0.96 - 1.37 )	0.136	0.325
Antihistamines for systemic use	Primary open-angle glaucoma	8	MR Egger	0.8 ( 0.29 - 2.22 )	0.677	0.971
Antihistamines for systemic use	Primary open-angle glaucoma	8	Weighted median	1.18 ( 0.99 - 1.41 )	0.057	0.275
Antihistamines for systemic use	Primary open-angle glaucoma	8	Weighted mode	1.19 ( 0.92 - 1.54 )	0.22	0.853
Antihistamines for systemic use	Diabetic retinopathy	5	IVW	1.02 ( 0.86 - 1.21 )	0.779	0.898
Antihistamines for systemic use	Diabetic retinopathy	5	MR Egger	1.27 ( 0.64 - 2.52 )	0.537	0.971
Antihistamines for systemic use	Diabetic retinopathy	5	Weighted median	1 ( 0.81 - 1.23 )	0.97	0.987
Antihistamines for systemic use	Diabetic retinopathy	5	Weighted mode	1 ( 0.75 - 1.32 )	0.989	0.993
Antihistamines for systemic use	Senile cataract	8	IVW	1.1 ( 1.02 - 1.2 )	0.018	0.068
Antihistamines for systemic use	Senile cataract	8	MR Egger	1.04 ( 0.64 - 1.68 )	0.893	0.971
Antihistamines for systemic use	Senile cataract	8	Weighted median	1.06 ( 0.97 - 1.15 )	0.217	0.546
Antihistamines for systemic use	Senile cataract	8	Weighted mode	1.03 ( 0.91 - 1.17 )	0.621	0.917
Antihypertensives	Diabetic maculopathy	3	IVW	0.98 ( 0.76 - 1.27 )	0.907	0.974
Antihypertensives	Diabetic maculopathy	3	MR Egger	861.37 ( 0.02 - 47678434.64 )	0.439	0.971
Antihypertensives	Diabetic maculopathy	3	Weighted median	1.11 ( 0.81 - 1.5 )	0.523	0.772
Antihypertensives	Diabetic maculopathy	3	Weighted mode	1.12 ( 0.78 - 1.6 )	0.612	0.917
Antihypertensives	Neovascular glaucoma	3	IVW	1.26 ( 0.77 - 2.08 )	0.36	0.655
Antihypertensives	Neovascular glaucoma	3	MR Egger	45410.55 ( 0 - 16132249236973324 )	0.574	0.971
Antihypertensives	Neovascular glaucoma	3	Weighted median	1.41 ( 0.83 - 2.39 )	0.2	0.545
Antihypertensives	Neovascular glaucoma	3	Weighted mode	1.58 ( 0.79 - 3.15 )	0.323	0.853
Antihypertensives	Primary open-angle glaucoma	3	IVW	1.15 ( 0.99 - 1.33 )	0.065	0.19
Antihypertensives	Primary open-angle glaucoma	3	MR Egger	2.17 ( 0 - 13341.82 )	0.89	0.971
Antihypertensives	Primary open-angle glaucoma	3	Weighted median	1.11 ( 0.92 - 1.33 )	0.277	0.589
Antihypertensives	Primary open-angle glaucoma	3	Weighted mode	1.08 ( 0.86 - 1.36 )	0.583	0.917
Antihypertensives	Diabetic retinopathy	3	IVW	0.98 ( 0.85 - 1.12 )	0.775	0.898
Antihypertensives	Diabetic retinopathy	3	MR Egger	2.66 ( 0 - 17594.66 )	0.863	0.971
Antihypertensives	Diabetic retinopathy	3	Weighted median	0.96 ( 0.8 - 1.15 )	0.651	0.864
Antihypertensives	Diabetic retinopathy	3	Weighted mode	0.94 ( 0.75 - 1.16 )	0.606	0.917
Antihypertensives	Senile cataract	3	IVW	1 ( 0.91 - 1.11 )	0.935	0.974
Antihypertensives	Senile cataract	3	MR Egger	7.05 ( 0.03 - 1453.11 )	0.603	0.971
Antihypertensives	Senile cataract	3	Weighted median	1.03 ( 0.93 - 1.13 )	0.599	0.843
Antihypertensives	Senile cataract	3	Weighted mode	1.05 ( 0.93 - 1.18 )	0.544	0.914
Antiinflammatroy and antirheumatic products, non-steroids	Diabetic maculopathy	5	IVW	1.27 ( 0.82 - 1.97 )	0.288	0.555
Antiinflammatroy and antirheumatic products, non-steroids	Diabetic maculopathy	5	MR Egger	0.18 ( 0.01 - 3.62 )	0.343	0.971
Antiinflammatroy and antirheumatic products, non-steroids	Diabetic maculopathy	5	Weighted median	1.13 ( 0.67 - 1.91 )	0.638	0.864
Antiinflammatroy and antirheumatic products, non-steroids	Diabetic maculopathy	5	Weighted mode	1.02 ( 0.5 - 2.08 )	0.958	0.979
Antiinflammatroy and antirheumatic products, non-steroids	Neovascular glaucoma	6	IVW	1.47 ( 0.73 - 2.97 )	0.28	0.55
Antiinflammatroy and antirheumatic products, non-steroids	Neovascular glaucoma	6	MR Egger	2.96 ( 0.02 - 397.88 )	0.687	0.971
Antiinflammatroy and antirheumatic products, non-steroids	Neovascular glaucoma	6	Weighted median	1.52 ( 0.61 - 3.76 )	0.367	0.632
Antiinflammatroy and antirheumatic products, non-steroids	Neovascular glaucoma	6	Weighted mode	2.22 ( 0.64 - 7.66 )	0.262	0.853
Antiinflammatroy and antirheumatic products, non-steroids	Primary open-angle glaucoma	6	IVW	1.41 ( 1.02 - 1.94 )	0.036	0.118
Antiinflammatroy and antirheumatic products, non-steroids	Primary open-angle glaucoma	6	MR Egger	0.35 ( 0.04 - 2.84 )	0.382	0.971
Antiinflammatroy and antirheumatic products, non-steroids	Primary open-angle glaucoma	6	Weighted median	1.35 ( 0.94 - 1.94 )	0.106	0.366
Antiinflammatroy and antirheumatic products, non-steroids	Primary open-angle glaucoma	6	Weighted mode	1.1 ( 0.67 - 1.8 )	0.722	0.95
Antiinflammatroy and antirheumatic products, non-steroids	Diabetic retinopathy	4	IVW	1.09 ( 0.81 - 1.45 )	0.576	0.812
Antiinflammatroy and antirheumatic products, non-steroids	Diabetic retinopathy	4	MR Egger	1.6 ( 0.24 - 10.82 )	0.677	0.971
Antiinflammatroy and antirheumatic products, non-steroids	Diabetic retinopathy	4	Weighted median	1.12 ( 0.8 - 1.58 )	0.502	0.752
Antiinflammatroy and antirheumatic products, non-steroids	Diabetic retinopathy	4	Weighted mode	1.15 ( 0.79 - 1.68 )	0.529	0.912
Antiinflammatroy and antirheumatic products, non-steroids	Senile cataract	4	IVW	1.02 ( 0.88 - 1.18 )	0.825	0.926
Antiinflammatroy and antirheumatic products, non-steroids	Senile cataract	4	MR Egger	0.96 ( 0.29 - 3.19 )	0.956	0.971
Antiinflammatroy and antirheumatic products, non-steroids	Senile cataract	4	Weighted median	1 ( 0.83 - 1.19 )	0.977	0.987
Antiinflammatroy and antirheumatic products, non-steroids	Senile cataract	4	Weighted mode	0.98 ( 0.8 - 1.22 )	0.896	0.957
Antimigraine preparations	Diabetic maculopathy	13	IVW	1.04 ( 0.94 - 1.14 )	0.433	0.701
Antimigraine preparations	Diabetic maculopathy	13	MR Egger	1.1 ( 0.57 - 2.15 )	0.776	0.971
Antimigraine preparations	Diabetic maculopathy	13	Weighted median	1.05 ( 0.92 - 1.19 )	0.468	0.713
Antimigraine preparations	Diabetic maculopathy	13	Weighted mode	1.04 ( 0.88 - 1.24 )	0.656	0.95
Antimigraine preparations	Neovascular glaucoma	13	IVW	1.04 ( 0.89 - 1.21 )	0.619	0.831
Antimigraine preparations	Neovascular glaucoma	13	MR Egger	0.74 ( 0.27 - 2.06 )	0.579	0.971
Antimigraine preparations	Neovascular glaucoma	13	Weighted median	1.16 ( 0.94 - 1.43 )	0.167	0.496
Antimigraine preparations	Neovascular glaucoma	13	Weighted mode	1.23 ( 0.83 - 1.82 )	0.32	0.853
Antimigraine preparations	Primary open-angle glaucoma	13	IVW	1.06 ( 1 - 1.12 )	0.07	0.197
Antimigraine preparations	Primary open-angle glaucoma	13	MR Egger	0.86 ( 0.57 - 1.29 )	0.476	0.971
Antimigraine preparations	Primary open-angle glaucoma	13	Weighted median	1.04 ( 0.95 - 1.12 )	0.413	0.673
Antimigraine preparations	Primary open-angle glaucoma	13	Weighted mode	1.01 ( 0.89 - 1.15 )	0.89	0.957
Antimigraine preparations	Diabetic retinopathy	13	IVW	1.02 ( 0.97 - 1.08 )	0.462	0.716
Antimigraine preparations	Diabetic retinopathy	13	MR Egger	1.12 ( 0.78 - 1.61 )	0.562	0.971
Antimigraine preparations	Diabetic retinopathy	13	Weighted median	1.04 ( 0.97 - 1.13 )	0.266	0.589
Antimigraine preparations	Diabetic retinopathy	13	Weighted mode	1.06 ( 0.94 - 1.18 )	0.377	0.853
Antimigraine preparations	Senile cataract	12	IVW	1.01 ( 0.98 - 1.04 )	0.592	0.813
Antimigraine preparations	Senile cataract	12	MR Egger	1.07 ( 0.88 - 1.3 )	0.531	0.971
Antimigraine preparations	Senile cataract	12	Weighted median	1 ( 0.97 - 1.05 )	0.809	0.945
Antimigraine preparations	Senile cataract	12	Weighted mode	1.03 ( 0.97 - 1.11 )	0.355	0.853
Antithrombotic agents	Diabetic maculopathy	13	IVW	0.85 ( 0.66 - 1.11 )	0.24	0.508
Antithrombotic agents	Diabetic maculopathy	13	MR Egger	1 ( 0.44 - 2.24 )	0.995	0.995
Antithrombotic agents	Diabetic maculopathy	13	Weighted median	0.99 ( 0.7 - 1.39 )	0.938	0.987
Antithrombotic agents	Diabetic maculopathy	13	Weighted mode	1.09 ( 0.56 - 2.13 )	0.795	0.956
Antithrombotic agents	Neovascular glaucoma	13	IVW	0.74 ( 0.48 - 1.13 )	0.164	0.368
Antithrombotic agents	Neovascular glaucoma	13	MR Egger	0.5 ( 0.14 - 1.85 )	0.322	0.971
Antithrombotic agents	Neovascular glaucoma	13	Weighted median	0.77 ( 0.44 - 1.37 )	0.381	0.633
Antithrombotic agents	Neovascular glaucoma	13	Weighted mode	0.9 ( 0.39 - 2.12 )	0.822	0.956
Antithrombotic agents	Primary open-angle glaucoma	11	IVW	0.88 ( 0.7 - 1.1 )	0.254	0.528
Antithrombotic agents	Primary open-angle glaucoma	11	MR Egger	0.76 ( 0.41 - 1.41 )	0.402	0.971
Antithrombotic agents	Primary open-angle glaucoma	11	Weighted median	0.88 ( 0.68 - 1.14 )	0.325	0.603
Antithrombotic agents	Primary open-angle glaucoma	11	Weighted mode	0.94 ( 0.67 - 1.31 )	0.706	0.95
Antithrombotic agents	Diabetic retinopathy	13	IVW	0.93 ( 0.78 - 1.1 )	0.407	0.69
Antithrombotic agents	Diabetic retinopathy	13	MR Egger	0.91 ( 0.53 - 1.55 )	0.724	0.971
Antithrombotic agents	Diabetic retinopathy	13	Weighted median	1.03 ( 0.84 - 1.28 )	0.76	0.922
Antithrombotic agents	Diabetic retinopathy	13	Weighted mode	1.06 ( 0.77 - 1.46 )	0.737	0.95
Antithrombotic agents	Senile cataract	12	IVW	1.04 ( 0.93 - 1.16 )	0.484	0.729
Antithrombotic agents	Senile cataract	12	MR Egger	0.86 ( 0.64 - 1.16 )	0.353	0.971
Antithrombotic agents	Senile cataract	12	Weighted median	1.01 ( 0.9 - 1.14 )	0.813	0.945
Antithrombotic agents	Senile cataract	12	Weighted mode	0.89 ( 0.72 - 1.09 )	0.278	0.853
Beta blocking agents	Diabetic maculopathy	57	IVW	1 ( 0.9 - 1.11 )	0.966	0.975
Beta blocking agents	Diabetic maculopathy	57	MR Egger	0.97 ( 0.65 - 1.46 )	0.892	0.971
Beta blocking agents	Diabetic maculopathy	57	Weighted median	0.97 ( 0.83 - 1.13 )	0.674	0.879
Beta blocking agents	Diabetic maculopathy	57	Weighted mode	0.93 ( 0.71 - 1.21 )	0.586	0.917
Beta blocking agents	Neovascular glaucoma	57	IVW	1.02 ( 0.85 - 1.21 )	0.843	0.927
Beta blocking agents	Neovascular glaucoma	57	MR Egger	1.17 ( 0.6 - 2.28 )	0.653	0.971
Beta blocking agents	Neovascular glaucoma	57	Weighted median	0.85 ( 0.66 - 1.1 )	0.213	0.546
Beta blocking agents	Neovascular glaucoma	57	Weighted mode	0.73 ( 0.42 - 1.26 )	0.264	0.853
Beta blocking agents	Primary open-angle glaucoma	54	IVW	1.09 ( 1.01 - 1.18 )	0.024	0.089
Beta blocking agents	Primary open-angle glaucoma	54	MR Egger	0.86 ( 0.66 - 1.14 )	0.303	0.971
Beta blocking agents	Primary open-angle glaucoma	54	Weighted median	1.1 ( 0.99 - 1.21 )	0.077	0.31
Beta blocking agents	Primary open-angle glaucoma	54	Weighted mode	1.1 ( 0.9 - 1.34 )	0.344	0.853
Beta blocking agents	Diabetic retinopathy	56	IVW	1.04 ( 0.97 - 1.11 )	0.3	0.57
Beta blocking agents	Diabetic retinopathy	56	MR Egger	1.04 ( 0.8 - 1.36 )	0.768	0.971
Beta blocking agents	Diabetic retinopathy	56	Weighted median	1.05 ( 0.96 - 1.16 )	0.283	0.589
Beta blocking agents	Diabetic retinopathy	56	Weighted mode	1.08 ( 0.91 - 1.3 )	0.373	0.853
Beta blocking agents	Senile cataract	54	IVW	1.08 ( 1.04 - 1.12 )	3.5e-05	2.8e-04
Beta blocking agents	Senile cataract	54	MR Egger	0.98 ( 0.86 - 1.13 )	0.83	0.971
Beta blocking agents	Senile cataract	54	Weighted median	1.06 ( 1.01 - 1.12 )	0.014	0.103
Beta blocking agents	Senile cataract	54	Weighted mode	1.05 ( 0.95 - 1.16 )	0.346	0.853
Calcium channel blockers	Diabetic maculopathy	98	IVW	0.98 ( 0.91 - 1.06 )	0.63	0.835
Calcium channel blockers	Diabetic maculopathy	98	MR Egger	0.96 ( 0.74 - 1.23 )	0.738	0.971
Calcium channel blockers	Diabetic maculopathy	98	Weighted median	0.94 ( 0.84 - 1.05 )	0.297	0.589
Calcium channel blockers	Diabetic maculopathy	98	Weighted mode	0.88 ( 0.68 - 1.14 )	0.336	0.853
Calcium channel blockers	Neovascular glaucoma	99	IVW	1.14 ( 1 - 1.3 )	0.044	0.141
Calcium channel blockers	Neovascular glaucoma	99	MR Egger	1.39 ( 0.92 - 2.1 )	0.121	0.661
Calcium channel blockers	Neovascular glaucoma	99	Weighted median	1.18 ( 0.97 - 1.43 )	0.093	0.334
Calcium channel blockers	Neovascular glaucoma	99	Weighted mode	1.4 ( 0.86 - 2.27 )	0.179	0.853
Calcium channel blockers	Primary open-angle glaucoma	94	IVW	1.01 ( 0.95 - 1.08 )	0.694	0.861
Calcium channel blockers	Primary open-angle glaucoma	94	MR Egger	0.94 ( 0.77 - 1.14 )	0.539	0.971
Calcium channel blockers	Primary open-angle glaucoma	94	Weighted median	1.05 ( 0.97 - 1.13 )	0.265	0.589
Calcium channel blockers	Primary open-angle glaucoma	94	Weighted mode	1.12 ( 0.94 - 1.33 )	0.21	0.853
Calcium channel blockers	Diabetic retinopathy	96	IVW	1 ( 0.95 - 1.05 )	0.915	0.974
Calcium channel blockers	Diabetic retinopathy	96	MR Egger	0.98 ( 0.83 - 1.15 )	0.791	0.971
Calcium channel blockers	Diabetic retinopathy	96	Weighted median	1 ( 0.93 - 1.07 )	0.945	0.987
Calcium channel blockers	Diabetic retinopathy	96	Weighted mode	1.01 ( 0.88 - 1.16 )	0.905	0.957
Calcium channel blockers	Senile cataract	94	IVW	1.08 ( 1.05 - 1.11 )	2.4e-07	3.0e-06
Calcium channel blockers	Senile cataract	94	MR Egger	1.05 ( 0.96 - 1.15 )	0.282	0.971
Calcium channel blockers	Senile cataract	94	Weighted median	1.08 ( 1.04 - 1.12 )	1.1e-04	0.002
Calcium channel blockers	Senile cataract	94	Weighted mode	1 ( 0.91 - 1.1 )	0.933	0.975
Diuretics	Diabetic maculopathy	93	IVW	0.98 ( 0.91 - 1.06 )	0.697	0.861
Diuretics	Diabetic maculopathy	93	MR Egger	0.98 ( 0.78 - 1.24 )	0.875	0.971
Diuretics	Diabetic maculopathy	93	Weighted median	0.93 ( 0.83 - 1.04 )	0.205	0.545
Diuretics	Diabetic maculopathy	93	Weighted mode	0.84 ( 0.65 - 1.1 )	0.205	0.853
Diuretics	Neovascular glaucoma	91	IVW	1.04 ( 0.91 - 1.19 )	0.58	0.812
Diuretics	Neovascular glaucoma	91	MR Egger	1.56 ( 1 - 2.42 )	0.052	0.399
Diuretics	Neovascular glaucoma	91	Weighted median	0.99 ( 0.81 - 1.2 )	0.898	0.987
Diuretics	Neovascular glaucoma	91	Weighted mode	0.87 ( 0.53 - 1.43 )	0.584	0.917
Diuretics	Primary open-angle glaucoma	86	IVW	1.05 ( 0.99 - 1.11 )	0.118	0.289
Diuretics	Primary open-angle glaucoma	86	MR Egger	1.05 ( 0.88 - 1.26 )	0.592	0.971
Diuretics	Primary open-angle glaucoma	86	Weighted median	1.08 ( 1 - 1.17 )	0.062	0.275
Diuretics	Primary open-angle glaucoma	86	Weighted mode	1.1 ( 0.92 - 1.31 )	0.293	0.853
Diuretics	Diabetic retinopathy	91	IVW	1.01 ( 0.96 - 1.06 )	0.694	0.861
Diuretics	Diabetic retinopathy	91	MR Egger	1.04 ( 0.89 - 1.22 )	0.611	0.971
Diuretics	Diabetic retinopathy	91	Weighted median	1.01 ( 0.95 - 1.09 )	0.68	0.879
Diuretics	Diabetic retinopathy	91	Weighted mode	1.04 ( 0.87 - 1.24 )	0.677	0.95
Diuretics	Senile cataract	85	IVW	1.04 ( 1.01 - 1.07 )	0.006	0.025
Diuretics	Senile cataract	85	MR Egger	1.11 ( 1.02 - 1.2 )	0.022	0.258
Diuretics	Senile cataract	85	Weighted median	1.06 ( 1.02 - 1.1 )	0.002	0.022
Diuretics	Senile cataract	85	Weighted mode	1.12 ( 1.03 - 1.22 )	0.009	0.109
Drugs affecting bone structure and mineralization	Diabetic maculopathy	11	IVW	1.16 ( 1 - 1.35 )	0.054	0.171
Drugs affecting bone structure and mineralization	Diabetic maculopathy	11	MR Egger	2.21 ( 1.11 - 4.41 )	0.05	0.399
Drugs affecting bone structure and mineralization	Diabetic maculopathy	11	Weighted median	1.06 ( 0.87 - 1.29 )	0.564	0.819
Drugs affecting bone structure and mineralization	Diabetic maculopathy	11	Weighted mode	1.02 ( 0.74 - 1.42 )	0.896	0.957
Drugs affecting bone structure and mineralization	Neovascular glaucoma	11	IVW	0.96 ( 0.75 - 1.22 )	0.73	0.881
Drugs affecting bone structure and mineralization	Neovascular glaucoma	11	MR Egger	1.56 ( 0.48 - 5.08 )	0.482	0.971
Drugs affecting bone structure and mineralization	Neovascular glaucoma	11	Weighted median	1.04 ( 0.76 - 1.44 )	0.794	0.945
Drugs affecting bone structure and mineralization	Neovascular glaucoma	11	Weighted mode	1.07 ( 0.72 - 1.58 )	0.76	0.95
Drugs affecting bone structure and mineralization	Primary open-angle glaucoma	11	IVW	1 ( 0.91 - 1.1 )	0.955	0.975
Drugs affecting bone structure and mineralization	Primary open-angle glaucoma	11	MR Egger	0.9 ( 0.57 - 1.42 )	0.665	0.971
Drugs affecting bone structure and mineralization	Primary open-angle glaucoma	11	Weighted median	1.01 ( 0.89 - 1.14 )	0.924	0.987
Drugs affecting bone structure and mineralization	Primary open-angle glaucoma	11	Weighted mode	0.99 ( 0.81 - 1.22 )	0.953	0.979
Drugs affecting bone structure and mineralization	Diabetic retinopathy	11	IVW	1.11 ( 1.02 - 1.21 )	0.016	0.063
Drugs affecting bone structure and mineralization	Diabetic retinopathy	11	MR Egger	1.06 ( 0.69 - 1.61 )	0.804	0.971
Drugs affecting bone structure and mineralization	Diabetic retinopathy	11	Weighted median	1.11 ( 0.99 - 1.24 )	0.076	0.31
Drugs affecting bone structure and mineralization	Diabetic retinopathy	11	Weighted mode	1.11 ( 0.95 - 1.3 )	0.218	0.853
Drugs affecting bone structure and mineralization	Senile cataract	11	IVW	1.03 ( 0.98 - 1.07 )	0.268	0.546
Drugs affecting bone structure and mineralization	Senile cataract	11	MR Egger	0.97 ( 0.77 - 1.23 )	0.817	0.971
Drugs affecting bone structure and mineralization	Senile cataract	11	Weighted median	1.01 ( 0.95 - 1.07 )	0.763	0.922
Drugs affecting bone structure and mineralization	Senile cataract	11	Weighted mode	1 ( 0.91 - 1.1 )	0.993	0.993
Drugs for peptic ulcer and gastro-oesophageal reflux disease (GORD)	Diabetic maculopathy	2	IVW	0.25 ( 0.1 - 0.66 )	0.005	0.022
Drugs for peptic ulcer and gastro-oesophageal reflux disease (GORD)	Neovascular glaucoma	5	IVW	0.49 ( 0.22 - 1.08 )	0.077	0.211
Drugs for peptic ulcer and gastro-oesophageal reflux disease (GORD)	Neovascular glaucoma	5	MR Egger	0.8 ( 0 - 665.65 )	0.953	0.971
Drugs for peptic ulcer and gastro-oesophageal reflux disease (GORD)	Neovascular glaucoma	5	Weighted median	0.57 ( 0.22 - 1.47 )	0.246	0.586
Drugs for peptic ulcer and gastro-oesophageal reflux disease (GORD)	Neovascular glaucoma	5	Weighted mode	0.56 ( 0.17 - 1.84 )	0.395	0.853
Drugs for peptic ulcer and gastro-oesophageal reflux disease (GORD)	Primary open-angle glaucoma	5	IVW	0.86 ( 0.6 - 1.24 )	0.417	0.695
Drugs for peptic ulcer and gastro-oesophageal reflux disease (GORD)	Primary open-angle glaucoma	5	MR Egger	5.26 ( 0.5 - 54.81 )	0.259	0.931
Drugs for peptic ulcer and gastro-oesophageal reflux disease (GORD)	Primary open-angle glaucoma	5	Weighted median	0.85 ( 0.56 - 1.27 )	0.422	0.676
Drugs for peptic ulcer and gastro-oesophageal reflux disease (GORD)	Primary open-angle glaucoma	5	Weighted mode	0.79 ( 0.44 - 1.42 )	0.472	0.86
Drugs for peptic ulcer and gastro-oesophageal reflux disease (GORD)	Diabetic retinopathy	2	IVW	0.4 ( 0.22 - 0.74 )	0.004	0.017
Drugs for peptic ulcer and gastro-oesophageal reflux disease (GORD)	Senile cataract	4	IVW	1.04 ( 0.91 - 1.2 )	0.546	0.809
Drugs for peptic ulcer and gastro-oesophageal reflux disease (GORD)	Senile cataract	4	MR Egger	0.18 ( 0.01 - 2.89 )	0.352	0.971
Drugs for peptic ulcer and gastro-oesophageal reflux disease (GORD)	Senile cataract	4	Weighted median	1.01 ( 0.85 - 1.18 )	0.947	0.987
Drugs for peptic ulcer and gastro-oesophageal reflux disease (GORD)	Senile cataract	4	Weighted mode	0.96 ( 0.77 - 1.21 )	0.776	0.95
Drugs used in diabetes	Diabetic maculopathy	51	IVW	1.17 ( 1.09 - 1.26 )	2.2e-05	2.0e-04
Drugs used in diabetes	Diabetic maculopathy	51	MR Egger	1.19 ( 0.89 - 1.58 )	0.242	0.931
Drugs used in diabetes	Diabetic maculopathy	51	Weighted median	1.16 ( 1.04 - 1.29 )	0.009	0.073
Drugs used in diabetes	Diabetic maculopathy	51	Weighted mode	1.18 ( 0.95 - 1.47 )	0.136	0.853
Drugs used in diabetes	Neovascular glaucoma	54	IVW	1.35 ( 1.2 - 1.52 )	9.8e-07	9.8e-06
Drugs used in diabetes	Neovascular glaucoma	54	MR Egger	1.64 ( 1.24 - 2.16 )	0.001	0.019
Drugs used in diabetes	Neovascular glaucoma	54	Weighted median	1.57 ( 1.33 - 1.86 )	1.1e-07	5.2e-06
Drugs used in diabetes	Neovascular glaucoma	54	Weighted mode	1.64 ( 1.32 - 2.03 )	3.9e-05	0.002
Drugs used in diabetes	Primary open-angle glaucoma	45	IVW	1.09 ( 1.04 - 1.15 )	5.6e-04	0.003
Drugs used in diabetes	Primary open-angle glaucoma	45	MR Egger	1.13 ( 1 - 1.28 )	0.056	0.399
Drugs used in diabetes	Primary open-angle glaucoma	45	Weighted median	1.13 ( 1.06 - 1.21 )	4.8e-04	0.006
Drugs used in diabetes	Primary open-angle glaucoma	45	Weighted mode	1.15 ( 1.05 - 1.25 )	0.004	0.051
Drugs used in diabetes	Diabetic retinopathy	51	IVW	1.08 ( 1.03 - 1.13 )	8.7e-04	0.005
Drugs used in diabetes	Diabetic retinopathy	51	MR Egger	1.06 ( 0.89 - 1.26 )	0.507	0.971
Drugs used in diabetes	Diabetic retinopathy	51	Weighted median	1.03 ( 0.96 - 1.1 )	0.441	0.684
Drugs used in diabetes	Diabetic retinopathy	51	Weighted mode	0.99 ( 0.87 - 1.12 )	0.858	0.957
Drugs used in diabetes	Senile cataract	50	IVW	1.08 ( 1.05 - 1.1 )	9.9e-11	3.6e-09
Drugs used in diabetes	Senile cataract	50	MR Egger	1.07 ( 1.01 - 1.14 )	0.019	0.258
Drugs used in diabetes	Senile cataract	50	Weighted median	1.07 ( 1.03 - 1.11 )	3.1e-04	0.004
Drugs used in diabetes	Senile cataract	50	Weighted mode	1.05 ( 1.01 - 1.1 )	0.021	0.222
Glucocorticoids	Diabetic maculopathy	11	IVW	1.22 ( 1.04 - 1.43 )	0.016	0.064
Glucocorticoids	Diabetic maculopathy	11	MR Egger	1.66 ( 0.86 - 3.18 )	0.164	0.85
Glucocorticoids	Diabetic maculopathy	11	Weighted median	1.23 ( 0.99 - 1.53 )	0.061	0.275
Glucocorticoids	Diabetic maculopathy	11	Weighted mode	1.23 ( 0.91 - 1.65 )	0.21	0.853
Glucocorticoids	Neovascular glaucoma	19	IVW	1.32 ( 1.07 - 1.63 )	0.009	0.04
Glucocorticoids	Neovascular glaucoma	19	MR Egger	2.18 ( 1.11 - 4.29 )	0.038	0.349
Glucocorticoids	Neovascular glaucoma	19	Weighted median	1.27 ( 0.96 - 1.68 )	0.089	0.331
Glucocorticoids	Neovascular glaucoma	19	Weighted mode	1.32 ( 0.74 - 2.34 )	0.361	0.853
Glucocorticoids	Primary open-angle glaucoma	19	IVW	1.08 ( 1 - 1.17 )	0.062	0.19
Glucocorticoids	Primary open-angle glaucoma	19	MR Egger	1.21 ( 0.92 - 1.6 )	0.19	0.912
Glucocorticoids	Primary open-angle glaucoma	19	Weighted median	1.08 ( 0.97 - 1.2 )	0.157	0.486
Glucocorticoids	Primary open-angle glaucoma	19	Weighted mode	1.15 ( 1 - 1.32 )	0.069	0.638
Glucocorticoids	Diabetic retinopathy	10	IVW	1.23 ( 1.11 - 1.36 )	1.0e-04	6.7e-04
Glucocorticoids	Diabetic retinopathy	10	MR Egger	1.31 ( 0.87 - 1.96 )	0.23	0.929
Glucocorticoids	Diabetic retinopathy	10	Weighted median	1.19 ( 1.03 - 1.36 )	0.018	0.111
Glucocorticoids	Diabetic retinopathy	10	Weighted mode	1.17 ( 0.99 - 1.39 )	0.106	0.755
Glucocorticoids	Senile cataract	18	IVW	1.08 ( 1.03 - 1.13 )	0.002	0.008
Glucocorticoids	Senile cataract	18	MR Egger	0.92 ( 0.76 - 1.12 )	0.437	0.971
Glucocorticoids	Senile cataract	18	Weighted median	1.05 ( 1 - 1.11 )	0.054	0.275
Glucocorticoids	Senile cataract	18	Weighted mode	1.04 ( 0.95 - 1.14 )	0.449	0.853
HMG CoA reductase inhibitors	Diabetic maculopathy	93	IVW	0.92 ( 0.85 - 1.01 )	0.079	0.212
HMG CoA reductase inhibitors	Diabetic maculopathy	93	MR Egger	0.87 ( 0.74 - 1.01 )	0.072	0.473
HMG CoA reductase inhibitors	Diabetic maculopathy	93	Weighted median	0.97 ( 0.84 - 1.11 )	0.636	0.864
HMG CoA reductase inhibitors	Diabetic maculopathy	93	Weighted mode	0.97 ( 0.82 - 1.14 )	0.677	0.95
HMG CoA reductase inhibitors	Neovascular glaucoma	94	IVW	1.01 ( 0.87 - 1.18 )	0.882	0.961
HMG CoA reductase inhibitors	Neovascular glaucoma	94	MR Egger	0.93 ( 0.7 - 1.22 )	0.585	0.971
HMG CoA reductase inhibitors	Neovascular glaucoma	94	Weighted median	1.01 ( 0.8 - 1.26 )	0.963	0.987
HMG CoA reductase inhibitors	Neovascular glaucoma	94	Weighted mode	1.02 ( 0.78 - 1.35 )	0.88	0.957
HMG CoA reductase inhibitors	Primary open-angle glaucoma	90	IVW	0.91 ( 0.86 - 0.97 )	0.003	0.016
HMG CoA reductase inhibitors	Primary open-angle glaucoma	90	MR Egger	0.84 ( 0.76 - 0.93 )	0.002	0.027
HMG CoA reductase inhibitors	Primary open-angle glaucoma	90	Weighted median	0.93 ( 0.85 - 1.02 )	0.116	0.385
HMG CoA reductase inhibitors	Primary open-angle glaucoma	90	Weighted mode	0.95 ( 0.85 - 1.06 )	0.331	0.853
HMG CoA reductase inhibitors	Diabetic retinopathy	86	IVW	0.88 ( 0.83 - 0.94 )	4.1e-05	2.8e-04
HMG CoA reductase inhibitors	Diabetic retinopathy	86	MR Egger	0.88 ( 0.78 - 0.98 )	0.029	0.304
HMG CoA reductase inhibitors	Diabetic retinopathy	86	Weighted median	0.9 ( 0.82 - 0.98 )	0.017	0.11
HMG CoA reductase inhibitors	Diabetic retinopathy	86	Weighted mode	0.96 ( 0.86 - 1.08 )	0.495	0.885
HMG CoA reductase inhibitors	Senile cataract	89	IVW	0.99 ( 0.95 - 1.02 )	0.551	0.809
HMG CoA reductase inhibitors	Senile cataract	89	MR Egger	1.01 ( 0.94 - 1.07 )	0.876	0.971
HMG CoA reductase inhibitors	Senile cataract	89	Weighted median	0.98 ( 0.93 - 1.02 )	0.333	0.603
HMG CoA reductase inhibitors	Senile cataract	89	Weighted mode	0.97 ( 0.91 - 1.04 )	0.424	0.853
Immunosuppressants	Diabetic maculopathy	2	IVW	2.6 ( 1.79 - 3.78 )	5.3e-07	5.9e-06
Immunosuppressants	Neovascular glaucoma	2	IVW	1.38 ( 1.19 - 1.6 )	2.5e-05	2.1e-04
Immunosuppressants	Primary open-angle glaucoma	2	IVW	1.07 ( 1.01 - 1.14 )	0.028	0.101
Immunosuppressants	Diabetic retinopathy	2	IVW	2.01 ( 1.44 - 2.81 )	4.1e-05	0.00028
Immunosuppressants	Senile cataract	2	IVW	1.1 ( 1.07 - 1.13 )	1.2e-09	2.1e-08
Opioids	Diabetic maculopathy	2	IVW	0.99 ( 0.61 - 1.63 )	0.977	0.977
Opioids	Neovascular glaucoma	2	IVW	1.26 ( 0.25 - 6.41 )	0.784	0.898
Opioids	Primary open-angle glaucoma	2	IVW	1.22 ( 0.89 - 1.68 )	0.22	0.475
Opioids	Diabetic retinopathy	2	IVW	1.12 ( 0.83 - 1.51 )	0.446	0.711
Opioids	Senile cataract	2	IVW	1.12 ( 0.83 - 1.5 )	0.458	0.716
Salicylic acid and derivatives	Diabetic maculopathy	10	IVW	0.95 ( 0.72 - 1.24 )	0.688	0.861
Salicylic acid and derivatives	Diabetic maculopathy	10	MR Egger	1.63 ( 0.74 - 3.61 )	0.26	0.931
Salicylic acid and derivatives	Diabetic maculopathy	10	Weighted median	1.01 ( 0.69 - 1.47 )	0.962	0.987
Salicylic acid and derivatives	Diabetic maculopathy	10	Weighted mode	1.19 ( 0.62 - 2.27 )	0.618	0.917
Salicylic acid and derivatives	Neovascular glaucoma	10	IVW	0.66 ( 0.42 - 1.03 )	0.066	0.19
Salicylic acid and derivatives	Neovascular glaucoma	10	MR Egger	0.65 ( 0.17 - 2.52 )	0.551	0.971
Salicylic acid and derivatives	Neovascular glaucoma	10	Weighted median	0.73 ( 0.4 - 1.3 )	0.283	0.589
Salicylic acid and derivatives	Neovascular glaucoma	10	Weighted mode	0.87 ( 0.33 - 2.24 )	0.773	0.95
Salicylic acid and derivatives	Primary open-angle glaucoma	9	IVW	0.83 ( 0.68 - 1.03 )	0.089	0.227
Salicylic acid and derivatives	Primary open-angle glaucoma	9	MR Egger	0.62 ( 0.32 - 1.2 )	0.197	0.912
Salicylic acid and derivatives	Primary open-angle glaucoma	9	Weighted median	0.84 ( 0.65 - 1.09 )	0.19	0.536
Salicylic acid and derivatives	Primary open-angle glaucoma	9	Weighted mode	0.96 ( 0.65 - 1.41 )	0.838	0.957
Salicylic acid and derivatives	Diabetic retinopathy	10	IVW	0.93 ( 0.79 - 1.09 )	0.372	0.66
Salicylic acid and derivatives	Diabetic retinopathy	10	MR Egger	1.09 ( 0.66 - 1.79 )	0.748	0.971
Salicylic acid and derivatives	Diabetic retinopathy	10	Weighted median	1.03 ( 0.83 - 1.28 )	0.759	0.922
Salicylic acid and derivatives	Diabetic retinopathy	10	Weighted mode	1.05 ( 0.79 - 1.39 )	0.768	0.95
Salicylic acid and derivatives	Senile cataract	9	IVW	1.06 ( 0.96 - 1.17 )	0.22	0.475
Salicylic acid and derivatives	Senile cataract	9	MR Egger	0.98 ( 0.71 - 1.37 )	0.93	0.971
Salicylic acid and derivatives	Senile cataract	9	Weighted median	1.12 ( 1 - 1.26 )	0.059	0.275
Salicylic acid and derivatives	Senile cataract	9	Weighted mode	1.18 ( 1 - 1.4 )	0.089	0.748
Thyroid preparations	Diabetic maculopathy	123	IVW	1.2 ( 1.14 - 1.27 )	3.8e-10	1.1e-08
Thyroid preparations	Diabetic maculopathy	123	MR Egger	1.29 ( 1.12 - 1.49 )	0.00049	0.012
Thyroid preparations	Diabetic maculopathy	123	Weighted median	1.21 ( 1.11 - 1.32 )	8.7e-06	1.6e-04
Thyroid preparations	Diabetic maculopathy	123	Weighted mode	1.25 ( 1.11 - 1.41 )	4.5e-04	0.011
Thyroid preparations	Neovascular glaucoma	128	IVW	1.02 ( 0.94 - 1.11 )	0.583	0.812
Thyroid preparations	Neovascular glaucoma	128	MR Egger	1.03 ( 0.87 - 1.22 )	0.739	0.971
Thyroid preparations	Neovascular glaucoma	128	Weighted median	1.02 ( 0.91 - 1.16 )	0.701	0.881
Thyroid preparations	Neovascular glaucoma	128	Weighted mode	1.02 ( 0.89 - 1.18 )	0.746	0.95
Thyroid preparations	Primary open-angle glaucoma	122	IVW	0.99 ( 0.96 - 1.03 )	0.737	0.881
Thyroid preparations	Primary open-angle glaucoma	122	MR Egger	0.99 ( 0.92 - 1.08 )	0.898	0.971
Thyroid preparations	Primary open-angle glaucoma	122	Weighted median	0.99 ( 0.94 - 1.05 )	0.85	0.964
Thyroid preparations	Primary open-angle glaucoma	122	Weighted mode	1.01 ( 0.94 - 1.08 )	0.82	0.956
Thyroid preparations	Diabetic retinopathy	121	IVW	1.14 ( 1.09 - 1.19 )	7.2e-10	1.6e-08
Thyroid preparations	Diabetic retinopathy	121	MR Egger	1.23 ( 1.11 - 1.36 )	0.00017	0.007
Thyroid preparations	Diabetic retinopathy	121	Weighted median	1.16 ( 1.09 - 1.22 )	3e-07	9.3e-06
Thyroid preparations	Diabetic retinopathy	121	Weighted mode	1.19 ( 1.09 - 1.31 )	0.00019	0.006
Thyroid preparations	Senile cataract	118	IVW	1.05 ( 1.03 - 1.06 )	7.3e-08	1.0e-06
Thyroid preparations	Senile cataract	118	MR Egger	1.08 ( 1.04 - 1.12 )	4.8e-05	0.005
Thyroid preparations	Senile cataract	118	Weighted median	1.05 ( 1.02 - 1.08 )	8.9e-04	0.009
Thyroid preparations	Senile cataract	118	Weighted mode	1.06 ( 1.02 - 1.09 )	0.003	0.049
Vasodilators used in cardiac diseases	Diabetic maculopathy	2	IVW	0.99 ( 0.76 - 1.3 )	0.966	0.975
Vasodilators used in cardiac diseases	Neovascular glaucoma	2	IVW	1.1 ( 0.69 - 1.74 )	0.696	0.861
Vasodilators used in cardiac diseases	Primary open-angle glaucoma	2	IVW	0.92 ( 0.77 - 1.1 )	0.344	0.642
Vasodilators used in cardiac diseases	Diabetic retinopathy	2	IVW	1.03 ( 0.87 - 1.2 )	0.754	0.892
