# Supplementary material for: Causal Association Between Commonly Used Medicines and Diabetes‐Related Eye Diseases: Univariable and Multivariable Mendelian Randomization Study
Source: J Diabetes Res. 2026 Apr 29;2026:6075025. doi: 10.1155/jdr/6075025 (PMC13129224; doi:10.1155/jdr/6075025)
Supplement: Supplementary file 2 — Supporting Information 2 Table S8: Exposure‐outcome corresponding confounding factors. [file JDR-2026-6075025-s002.xlsx]

## Sheet: Sheet1
Table S8. Exposure-Outcome Corresponding Confounding Factors.
Exposure	Outcome	N.SNPs	Methods	OR (95% CI)	P	FDR	Confounding factors	MVP ID
Adrenergics, inhalants	Senile cataract	45	IVW	1.12 ( 1.08 - 1.15 )	2.6e-11	1.4e-09	Asthma / COPD	Phe_495/Phe_496
Agents acting on the renin-angiotensin system	Senile cataract	158	IVW	1.08 ( 1.05 - 1.11 )	6.1e-09	9.6e-08	Hypertension	Phe_401_1
Antiglaucoma preparations and miotics	Primary open-angle glaucoma	9	IVW	1.84 ( 1.7 - 2 )	8.4e-50	9.2e-48	Glaucoma	Phe_365
Antiglaucoma preparations and miotics	Senile cataract	11	IVW	1.04 ( 1.02 - 1.07 )	0.00073	0.004	Glaucoma	Phe_365
Diuretic use measurement	Senile cataract	54	IVW	1.08 ( 1.04 - 1.12 )	3.5e-05	0.00028	Hypertension	Phe_401_1
Calcium channel blockers	Senile cataract	94	IVW	1.08 ( 1.05 - 1.11 )	2.4e-07	3e-06	Hypertension	Phe_401_1
Diuretics	Senile cataract	85	IVW	1.04 ( 1.01 - 1.07 )	0.006	0.025	Hypertension	Phe_401_1
Drugs for peptic ulcer and gastro-oesophageal reflux disease (GORD)	Diabetic maculopathy	2	IVW	0.25 ( 0.1 - 0.66 )	0.005	0.022	Gastro-oesophageal reflux disease (GERD)	Phe_530_11
Drugs for peptic ulcer and gastro-oesophageal reflux disease (GORD)	Diabetic retinopathy	2	IVW	0.4 ( 0.22 - 0.74 )	0.004	0.017	Gastro-oesophageal reflux disease (GERD)	Phe_530_11
Drugs used in diabetes	Diabetic maculopathy	51	IVW	1.17 ( 1.09 - 1.26 )	2.2e-05	0.0002	Type 2 Diabetes	Phe_250_2
Drugs used in diabetes	Neovascular glaucoma	54	IVW	1.35 ( 1.2 - 1.52 )	9.8e-07	9.8e-06	Type 2 Diabetes	Phe_250_2
Drugs used in diabetes	Primary open-angle glaucoma	45	IVW	1.09 ( 1.04 - 1.15 )	0.00056	0.003	Type 2 Diabetes	Phe_250_2
Drugs used in diabetes	Diabetic retinopathy	51	IVW	1.08 ( 1.03 - 1.13 )	0.00087	0.005	Type 2 Diabetes	Phe_250_2
Drugs used in diabetes	Senile cataract	50	IVW	1.08 ( 1.05 - 1.1 )	9.9e-11	3.6e-09	Type 2 Diabetes	Phe_250_2
Glucocorticoids	Neovascular glaucoma	19	IVW	1.32 ( 1.07 - 1.63 )	0.009	0.04	Rheumatoid arthritis	Phe_714_1
Glucocorticoids	Diabetic retinopathy	10	IVW	1.23 ( 1.11 - 1.36 )	0.0001	0.00067	Rheumatoid arthritis	Phe_714_1
Glucocorticoids	Senile cataract	18	IVW	1.08 ( 1.03 - 1.13 )	0.002	0.008	Rheumatoid arthritis	Phe_714_1
HMG CoA reductase inhibitors	Primary open-angle glaucoma	90	IVW	0.91 ( 0.86 - 0.97 )	0.003	0.016	Hyperlipidemia / High Cholesterol	Phe_272_1/Phe_272_11
HMG CoA reductase inhibitors	Diabetic retinopathy	86	IVW	0.88 ( 0.83 - 0.94 )	4.1e-05	0.00028	Hyperlipidemia / High Cholesterol	Phe_272_1/Phe_272_11
Thyroid preparations	Diabetic maculopathy	123	IVW	1.2 ( 1.14 - 1.27 )	3.8e-10	1.1e-08	Hypothyroidism	Phe_244
Thyroid preparations	Diabetic retinopathy	121	IVW	1.14 ( 1.09 - 1.19 )	7.2e-10	1.6e-08	Hypothyroidism	Phe_244
Thyroid preparations	Senile cataract	118	IVW	1.05 ( 1.03 - 1.06 )	7.3e-08	1e-06	Hypothyroidism	Phe_244
