# Supplementary material for: Causal Association Between Commonly Used Medicines and Diabetes‐Related Eye Diseases: Univariable and Multivariable Mendelian Randomization Study
Source: J Diabetes Res. 2026 Apr 29;2026:6075025. doi: 10.1155/jdr/6075025 (PMC13129224; doi:10.1155/jdr/6075025)
Supplement: Supplementary file 3 — Supporting Information 3 Table S9: Detailed GWAS data for confounding factors. [file JDR-2026-6075025-s003.xlsx]

## Sheet: Beta blocking agents_SNP_&_conf
Query	GWAS_Trait	PMID	RS_Number	Position_GRCh37	Alleles	R2	D'	Risk_Allele	Effect_Size_95_CI	Beta_or_OR	P_value
rs13125101	Systolic blood pressure (standard GWA)	37106081	rs6848130	chr4:81157098	C=0.267, T=0.733	0.251960918695328	0.505778795214894	NR	0.42214	0.31-0.54	3e-13
rs13125101	Mean arterial pressure	30487518	rs1902859	chr4:81157703	C=0.31, T=0.69	0.604137693872287	0.856109086285811	0.6674	0.5438	0.43-0.66	8e-20
rs13125101	Pulse pressure	30487518	rs1902859	chr4:81157703	C=0.31, T=0.69	0.604137693872287	0.856109086285811	0.6674	0.335	0.22-0.45	9e-09
rs13125101	Hypertension	30487518	rs1902859	chr4:81157703	C=0.31, T=0.69	0.604137693872287	0.856109086285811	0.6674	0.112	0.083-0.141	4e-14
rs13125101	Diastolic blood pressure	30487518	rs1902859	chr4:81157703	C=0.31, T=0.69	0.604137693872287	0.856109086285811	0.6674	0.4309	0.33-0.54	1e-15
rs13125101	Systolic blood pressure	30487518	rs1902859	chr4:81157703	C=0.31, T=0.69	0.604137693872287	0.856109086285811	0.67	0.7671	0.6-0.93	1e-19
rs13125101	Hypertension	25249183	rs1902859	chr4:81157703	C=0.31, T=0.69	0.604137693872287	0.856109086285811	0.41			8e-18
rs13125101	Systolic blood pressure	25249183	rs1902859	chr4:81157703	C=0.31, T=0.69	0.604137693872287	0.856109086285811	0.41	1.34	1.07-1.61	2e-22
rs13125101	Diastolic blood pressure	25249183	rs1902859	chr4:81157703	C=0.31, T=0.69	0.604137693872287	0.856109086285811	0.41	0.71	0.55-0.87	4e-20
rs13125101	Diastolic blood pressure	31217584	rs1902859	chr4:81157703	C=0.31, T=0.69	0.604137693872287	0.856109086285811	NR	0.609987	0.39-0.83	6e-08
rs13125101	Systolic blood pressure	30487518	rs13149993	chr4:81158545	A=0.3, G=0.7	0.659744419292947	0.873913770053476	0.33	0.7331	0.58-0.89	3e-20
rs13125101	Pulse pressure	30487518	rs13149993	chr4:81158545	A=0.3, G=0.7	0.659744419292947	0.873913770053476	0.3296	0.314	0.21-0.42	1e-08
rs13125101	Mean arterial pressure	30487518	rs13149993	chr4:81158545	A=0.3, G=0.7	0.659744419292947	0.873913770053476	0.3296	0.5243	0.41-0.63	1e-20
rs13125101	Diastolic blood pressure	30487518	rs13149993	chr4:81158545	A=0.3, G=0.7	0.659744419292947	0.873913770053476	0.3296	0.4191	0.32-0.52	2e-16
rs13125101	Hypertension	30487518	rs13149993	chr4:81158545	A=0.3, G=0.7	0.659744419292947	0.873913770053476	0.3296	0.1098	0.083-0.137	3e-15
rs13125101	Pulse pressure x alcohol consumption interaction (2df test)	29912962	rs13149993	chr4:81158545	A=0.3, G=0.7	0.659744419292947	0.873913770053476	0.33			8e-163
rs13125101	Mean arterial pressure	26390057	rs13149993	chr4:81158545	A=0.3, G=0.7	0.659744419292947	0.873913770053476	0.4038	0.7718	0.55-0.99	9e-12
rs13125101	Mean arterial pressure	26390057	rs13149993	chr4:81158545	A=0.3, G=0.7	0.659744419292947	0.873913770053476	0.2838	0.6454	0.41-0.89	1e-07
rs13125101	Mean arterial pressure	26390057	rs13149993	chr4:81158545	A=0.3, G=0.7	0.659744419292947	0.873913770053476	0.3421	0.5673	0.44-0.7	2e-17
rs13125101	Systolic blood pressure	39548300	rs7686601	chr4:81160632	C=0.531, G=0.469	0.296315413512216	0.840700044062569	NR	0.349	0.26-0.44	6e-10
rs13125101	ICD10 I10: Essential (primary) hypertension	37601966	rs2903657	chr4:81162884	A=0.311, G=0.689	0.710568210754033	0.930619217383923	0.42541	0.903	0.875-0.932	4e-10
rs13125101	Pulse pressure	28739976	rs1458038	chr4:81164723	C=0.731, T=0.269	0.955119072172139	0.979770151924953	0.302	0.252	0.15-0.35	1e-06
rs13125101	Systolic blood pressure	28739976	rs1458038	chr4:81164723	C=0.731, T=0.269	0.955119072172139	0.979770151924953	0.302	0.66	0.51-0.81	1e-16
rs13125101	Diastolic blood pressure	28871152	rs1458038	chr4:81164723	C=0.731, T=0.269	0.955119072172139	0.979770151924953	0.24	0.8		4e-07
rs13125101	Mean arterial pressure	28871152	rs1458038	chr4:81164723	C=0.731, T=0.269	0.955119072172139	0.979770151924953	0.24	0.97	0.62-1.32	5e-08
rs13125101	Systolic blood pressure	28871152	rs1458038	chr4:81164723	C=0.731, T=0.269	0.955119072172139	0.979770151924953	0.24	1.3		2e-07
rs13125101	Systolic blood pressure	30487518	rs1458038	chr4:81164723	C=0.731, T=0.269	0.955119072172139	0.979770151924953	0.34	0.8387	0.68-0.99	3e-26
rs13125101	Pulse pressure	30487518	rs1458038	chr4:81164723	C=0.731, T=0.269	0.955119072172139	0.979770151924953	0.3374	0.3576	0.25-0.47	6e-11
rs13125101	Diastolic blood pressure	27736895	rs1458038	chr4:81164723	C=0.731, T=0.269	0.955119072172139	0.979770151924953	0.23	0.71	0.46-0.96	1e-07
rs13125101	Systolic blood pressure	27736895	rs1458038	chr4:81164723	C=0.731, T=0.269	0.955119072172139	0.979770151924953	0.23	1.37	0.94-1.8	9e-10
rs13125101	Mean arterial pressure	30487518	rs1458038	chr4:81164723	C=0.731, T=0.269	0.955119072172139	0.979770151924953	0.3374	0.6017	0.49-0.71	4e-27
rs13125101	Diastolic blood pressure	30487518	rs1458038	chr4:81164723	C=0.731, T=0.269	0.955119072172139	0.979770151924953	0.3374	0.4836	0.38-0.58	9e-22
rs13125101	Hypertension	30487518	rs1458038	chr4:81164723	C=0.731, T=0.269	0.955119072172139	0.979770151924953	0.3374	0.1288	0.1-0.16	2e-20
rs13125101	LDL cholesterol levels	32203549	rs1458038	chr4:81164723	C=0.731, T=0.269	0.955119072172139	0.979770151924953	0.70861	0.0185934	0.014-0.023	7e-16
rs13125101	Apolipoprotein B levels	32203549	rs1458038	chr4:81164723	C=0.731, T=0.269	0.955119072172139	0.979770151924953	0.708532	0.0165547	0.012-0.021	6e-13
rs13125101	Systolic blood pressure (cigarette smoking interaction)	29455858	rs1458038	chr4:81164723	C=0.731, T=0.269	0.955119072172139	0.979770151924953	NR			1e-80
rs13125101	Diastolic blood pressure (cigarette smoking interaction)	29455858	rs1458038	chr4:81164723	C=0.731, T=0.269	0.955119072172139	0.979770151924953	NR			7e-80
rs13125101	Hematocrit	32888493	rs1458038	chr4:81164723	C=0.731, T=0.269	0.955119072172139	0.979770151924953	0.292607	0.024162	0.02-0.028	1e-32
rs13125101	Preeclampsia (maternal genotype effect)	33239696	rs1458038	chr4:81164723	C=0.731, T=0.269	0.955119072172139	0.979770151924953	0.3288	1.11	1.07-1.15	1e-08
rs13125101	Diastolic blood pressure	28739976	rs1458038	chr4:81164723	C=0.731, T=0.269	0.955119072172139	0.979770151924953	0.302	0.403	0.31-0.5	8e-17
rs13125101	Atrial fibrillation	29892015	rs1458038	chr4:81164723	C=0.731, T=0.269	0.955119072172139	0.979770151924953	0.3	1.04	1.02-1.05	7e-06
rs13125101	Estimated glomerular filtration rate	31152163	rs1458038	chr4:81164723	C=0.731, T=0.269	0.955119072172139	0.979770151924953	0.2993	0.0032	0.0024-0.004	9e-29
rs13125101	Blood pressure	21909110	rs1458038	chr4:81164723	C=0.731, T=0.269	0.955119072172139	0.979770151924953	0.3	0.403	0.30-0.51	3e-14
rs13125101	Systolic blood pressure	21909115	rs1458038	chr4:81164723	C=0.731, T=0.269	0.955119072172139	0.979770151924953	0.29	0.706		2e-23
rs13125101	Diastolic blood pressure	21909115	rs1458038	chr4:81164723	C=0.731, T=0.269	0.955119072172139	0.979770151924953	0.29	0.457		9e-25
rs13125101	Diastolic blood pressure	27618452	rs1458038	chr4:81164723	C=0.731, T=0.269	0.955119072172139	0.979770151924953	0.659	0.392	0.31-0.47	7e-23
rs13125101	Systolic blood pressure	26390057	rs1458038	chr4:81164723	C=0.731, T=0.269	0.955119072172139	0.979770151924953	0.2828	0.9734	0.62-1.32	5e-08
rs13125101	Systolic blood pressure	26390057	rs1458038	chr4:81164723	C=0.731, T=0.269	0.955119072172139	0.979770151924953	0.429	0.9738	0.61-1.33	1e-07
rs13125101	Diastolic blood pressure	26390057	rs1458038	chr4:81164723	C=0.731, T=0.269	0.955119072172139	0.979770151924953	0.3362	0.4717	0.35-0.59	2e-14
rs13125101	Diastolic blood pressure	26390057	rs1458038	chr4:81164723	C=0.731, T=0.269	0.955119072172139	0.979770151924953	0.4297	0.6098	0.39-0.83	3e-08
rs13125101	Diastolic blood pressure	26390057	rs1458038	chr4:81164723	C=0.731, T=0.269	0.955119072172139	0.979770151924953	0.2835	0.5935	0.4-0.79	1e-09
rs13125101	Systolic blood pressure	27618452	rs1458038	chr4:81164723	C=0.731, T=0.269	0.955119072172139	0.979770151924953	0.659	0.659	0.53-0.79	5e-24
rs13125101	Direct low density lipoprotein levels (UKB data field 30780)	39789286	rs1458038	chr4:81164723	C=0.731, T=0.269	0.955119072172139	0.979770151924953	0.293165	0.0152714	0.011-0.02	1e-11
rs13125101	Atrial fibrillation	30061737	rs1458038	chr4:81164723	C=0.731, T=0.269	0.955119072172139	0.979770151924953	0.309	1.04	1.03-1.06	2e-09
rs13125101	Hypertension	32709000	rs1458038	chr4:81164723	C=0.731, T=0.269	0.955119072172139	0.979770151924953	0.39	1.26	1.21-1.33	3e-22
rs13125101	Atrial fibrillation/atrial flutter	34594039	rs1458038	chr4:81164723	C=0.731, T=0.269	0.955119072172139	0.979770151924953	NR	0.0649	0.045-0.084	1e-10
rs13125101	Estimated glomerular filtration rate (creatinine)	34272381	rs1458038	chr4:81164723	C=0.731, T=0.269	0.955119072172139	0.979770151924953	0.7043	0.0031	0.0025-0.0037	7e-26
rs13125101	Gout	39406924	rs1458038	chr4:81164723	C=0.731, T=0.269	0.955119072172139	0.979770151924953	0.2898	0.960501	0.95-0.97	2e-13
rs13125101	Gout	39406924	rs1458038	chr4:81164723	C=0.731, T=0.269	0.955119072172139	0.979770151924953	0.2882	0.953706	0.94-0.97	2e-13
rs13125101	Atrial fibrillation (MTAG)	39537608	rs1458038	chr4:81164723	C=0.731, T=0.269	0.955119072172139	0.979770151924953	NR	0.00910009	0.0061-0.0121	3e-09
rs13125101	Diastolic blood pressure	31217584	rs1458038	chr4:81164723	C=0.731, T=0.269	0.955119072172139	0.979770151924953	NR	0.712035	0.48-0.94	1e-09
rs13125101	Systolic blood pressure	31217584	rs1458038	chr4:81164723	C=0.731, T=0.269	0.955119072172139	0.979770151924953	NR	1.029	0.67-1.38	1e-08
rs13125101	Atrial fibrillation (MTAG)	35872910	rs1458038	chr4:81164723	C=0.731, T=0.269	0.955119072172139	0.979770151924953	NR	0.009	0.0051-0.0129	1e-09
rs13125101	Mean arterial pressure x depressive symptoms interaction (2df test)	34734193	rs1458038	chr4:81164723	C=0.731, T=0.269	0.955119072172139	0.979770151924953	NR			9e-17
rs13125101	LDL (standard GWA)	37106081	rs1458038	chr4:81164723	C=0.731, T=0.269	0.955119072172139	0.979770151924953	NR	0.015607	0.01-0.021	2e-09
rs13125101	Blood urea nitrogen (BUN, maximum, inv-norm transformed)	39024449	rs1458038	chr4:81164723	C=0.731, T=0.269	0.955119072172139	0.979770151924953	0.7502	0.01822	0.013-0.023	1e-11
rs13125101	Diastolic blood pressure	38459180	rs1458038	chr4:81164723	C=0.731, T=0.269	0.955119072172139	0.979770151924953	NR	0.04	0.032-0.048	4e-29
rs13125101	Diastolic blood pressure	38459180	rs1458038	chr4:81164723	C=0.731, T=0.269	0.955119072172139	0.979770151924953	NR	0.04	0.032-0.048	4e-34
rs13125101	Diastolic blood pressure	38459180	rs1458038	chr4:81164723	C=0.731, T=0.269	0.955119072172139	0.979770151924953	NR	0.04	0.034-0.046	1e-59
rs13125101	creatinine (maximum, inv-norm transformed)	39024449	rs1458038	chr4:81164723	C=0.731, T=0.269	0.955119072172139	0.979770151924953	0.7496	0.03189	0.026-0.038	4e-28
rs13125101	estimated glomerular filtration rate (eGFR, minimum, inv-norm transformed)	39024449	rs1458038	chr4:81164723	C=0.731, T=0.269	0.955119072172139	0.979770151924953	0.7497	0.03013	0.024-0.036	8e-25
rs13125101	Biological Father: High blood pressure	39024449	rs1458038	chr4:81164723	C=0.731, T=0.269	0.955119072172139	0.979770151924953	0.7378	0.04533	0.034-0.057	1e-12
rs13125101	estimated glomerular filtration rate (eGFR, minimum, inv-norm transformed)	39024449	rs1458038	chr4:81164723	C=0.731, T=0.269	0.955119072172139	0.979770151924953	0.7077	0.03539	0.03-0.04	2e-42
rs13125101	hemoglobin (mean, inv-norm transformed)	39024449	rs1458038	chr4:81164723	C=0.731, T=0.269	0.955119072172139	0.979770151924953	0.7076	0.02068	0.015-0.026	3e-14
rs13125101	Blood urea nitrogen (BUN, maximum, inv-norm transformed)	39024449	rs1458038	chr4:81164723	C=0.731, T=0.269	0.955119072172139	0.979770151924953	0.7077	0.02059	0.016-0.025	8e-17
rs13125101	hematocrit (mean, inv-norm transformed)	39024449	rs1458038	chr4:81164723	C=0.731, T=0.269	0.955119072172139	0.979770151924953	0.7076	0.01985	0.014-0.025	1e-12
rs13125101	Gout (combined type)	32238385	rs11099097	chr4:81167309	C=0.735, T=0.265	0.955059779284714	0.989733541519967	0.67	1.36	1.21-1.53	3e-07
rs13125101	Diastolic blood pressure x alcohol consumption (light vs heavy) interaction (2df test)	29912962	rs11099097	chr4:81167309	C=0.735, T=0.265	0.955059779284714	0.989733541519967	0.28			8e-15
rs13125101	Systolic blood pressure x alcohol consumption (light vs heavy) interaction (2df test)	29912962	rs11099097	chr4:81167309	C=0.735, T=0.265	0.955059779284714	0.989733541519967	0.28			1e-14
rs13125101	Systolic blood pressure x alcohol consumption interaction (2df test)	29912962	rs11099097	chr4:81167309	C=0.735, T=0.265	0.955059779284714	0.989733541519967	0.28			2e-46
rs13125101	Mean arterial pressure x alcohol consumption (light vs heavy) interaction (2df test)	29912962	rs11099097	chr4:81167309	C=0.735, T=0.265	0.955059779284714	0.989733541519967	0.28			3e-16
rs13125101	Hypertension	37947095	rs11099097	chr4:81167309	C=0.735, T=0.265	0.955059779284714	0.989733541519967	NR			2e-48
rs13125101	LDL cholesterol	34594039	rs11099097	chr4:81167309	C=0.735, T=0.265	0.955059779284714	0.989733541519967	NR	0.0183	0.014-0.023	4e-15
rs13125101	Coronary artery disease	32469254	rs11099097	chr4:81167309	C=0.735, T=0.265	0.955059779284714	0.989733541519967	0.29	1.05	1.04-1.06	4e-09
rs13125101	Diastolic blood pressure (UKB data field 4079)	39789286	rs11099097	chr4:81167309	C=0.735, T=0.265	0.955059779284714	0.989733541519967	0.292812	0.0293887	0.025-0.034	6e-42
rs13125101	Systolic blood pressure (UKB data field 4080)	39789286	rs11099097	chr4:81167309	C=0.735, T=0.265	0.955059779284714	0.989733541519967	0.292812	0.0312904	0.027-0.036	6e-53
rs13125101	Systolic blood pressure	38459180	rs11099097	chr4:81167309	C=0.735, T=0.265	0.955059779284714	0.989733541519967	NR	0.04	0.034-0.046	5e-48
rs13125101	Systolic blood pressure	38459180	rs11099097	chr4:81167309	C=0.735, T=0.265	0.955059779284714	0.989733541519967	NR	0.03	0.022-0.038	9e-22
rs13125101	Systolic blood pressure	38459180	rs11099097	chr4:81167309	C=0.735, T=0.265	0.955059779284714	0.989733541519967	NR	0.04	0.032-0.048	4e-29
rs13125101	Systolic blood pressure	30487518	rs11099098	chr4:81169912	G=0.729, T=0.271	0.984964098657432	0.994954257282722	0.34	0.857	0.7-1.01	4e-27
rs13125101	Pulse pressure	30487518	rs11099098	chr4:81169912	G=0.729, T=0.271	0.984964098657432	0.994954257282722	0.3389	0.367	0.26-0.47	2e-11
rs13125101	Mean arterial pressure	30487518	rs11099098	chr4:81169912	G=0.729, T=0.271	0.984964098657432	0.994954257282722	0.3389	0.614	0.5-0.72	8e-28
rs13125101	Diastolic blood pressure	30487518	rs11099098	chr4:81169912	G=0.729, T=0.271	0.984964098657432	0.994954257282722	0.3389	0.4929	0.39-0.59	3e-22
rs13125101	Hypertension	30487518	rs11099098	chr4:81169912	G=0.729, T=0.271	0.984964098657432	0.994954257282722	0.3389	0.132	0.1-0.16	2e-21
rs13125101	Hematocrit	32888494	rs11099098	chr4:81169912	G=0.729, T=0.271	0.984964098657432	0.994954257282722	0.292735	0.0230909	0.018-0.028	2e-21
rs13125101	Urate levels	31985003	rs11099098	chr4:81169912	G=0.729, T=0.271	0.984964098657432	0.994954257282722	NR	0.034	0.022-0.046/	3e-09
rs13125101	Urate levels	23263486	rs11099098	chr4:81169912	G=0.729, T=0.271	0.984964098657432	0.994954257282722	0.29	0.029	0.017-0.041/	7e-07
rs13125101	Blood pressure	24954895	rs11099098	chr4:81169912	G=0.729, T=0.271	0.984964098657432	0.994954257282722	NR	0.52	0.32-0.72	9e-08
rs13125101	Blood pressure	24954895	rs11099098	chr4:81169912	G=0.729, T=0.271	0.984964098657432	0.994954257282722	NR	0.97	0.7-1.24	2e-11
rs13125101	Haemoglobin concentration (UKB data field 30020)	39789286	rs11099098	chr4:81169912	G=0.729, T=0.271	0.984964098657432	0.994954257282722	0.29373	0.0153964	0.012-0.019	2e-18
rs13125101	Diastolic blood pressure	31217584	rs11099098	chr4:81169912	G=0.729, T=0.271	0.984964098657432	0.994954257282722	NR	0.729153	0.5-0.96	9e-10
rs13125101	Systolic blood pressure	31217584	rs11099098	chr4:81169912	G=0.729, T=0.271	0.984964098657432	0.994954257282722	NR	1.06921	0.71-1.43	6e-09
rs13125101	Systolic blood pressure x depressive symptoms interaction (2df test)	34734193	rs11099098	chr4:81169912	G=0.729, T=0.271	0.984964098657432	0.994954257282722	NR			2e-13
rs13125101	Cardioembolic stroke (MTAG)	35872910	rs11099098	chr4:81169912	G=0.729, T=0.271	0.984964098657432	0.994954257282722	NR	5.58		2e-08
rs13125101	Atrial fibrillation	36653681	rs11099098	chr4:81169912	G=0.729, T=0.271	0.984964098657432	0.994954257282722	0.3168	0.0488	0.037-0.061	4e-15
rs13125101	Atrial fibrillation	40645996	rs11099098	chr4:81169912	G=0.729, T=0.271	0.984964098657432	0.994954257282722	0.3066	0.0468	0.039-0.054	4e-35
rs13125101	Blood urea nitrogen (BUN, mean, inv-norm transformed)	39024449	rs11099098	chr4:81169912	G=0.729, T=0.271	0.984964098657432	0.994954257282722	0.7557	0.02382	0.018-0.03	4e-16
rs13125101	chloride (maximum, inv-norm transformed)	39024449	rs11099098	chr4:81169912	G=0.729, T=0.271	0.984964098657432	0.994954257282722	0.755	0.02413	0.018-0.03	8e-17
rs13125101	Renal failure (PheCode 585)	39024449	rs11099098	chr4:81169912	G=0.729, T=0.271	0.984964098657432	0.994954257282722	0.711	0.04321	0.031-0.055	6e-14
rs13125101	Chronic Kidney Disease, Stage III (PheCode 585.33)	39024449	rs11099098	chr4:81169912	G=0.729, T=0.271	0.984964098657432	0.994954257282722	0.7109	0.05904	0.043-0.075	7e-14
rs13125101	Atrial fibrillation and flutter (PheCode 427.2)	39024449	rs11099098	chr4:81169912	G=0.729, T=0.271	0.984964098657432	0.994954257282722	0.711	0.04601	0.033-0.059	6e-15
rs13125101	hemoglobin (maximum, inv-norm transformed)	39024449	rs11099098	chr4:81169912	G=0.729, T=0.271	0.984964098657432	0.994954257282722	0.7557	0.02094	0.015-0.027	9e-12
rs13125101	heart rate (HR, minimum, inv-normal transformed)	39024449	rs11099098	chr4:81169912	G=0.729, T=0.271	0.984964098657432	0.994954257282722	0.7555	0.0221	0.016-0.028	7e-13
rs13125101	Red blood cell count	30595370	rs13125101	chr4:81174592	A=0.27, G=0.73	1	1	NR			2e-25
rs13125101	Cardiovascular disease	30595370	rs13125101	chr4:81174592	A=0.27, G=0.73	1	1	NR			1e-80
rs13125101	Systolic blood pressure	30595370	rs13125101	chr4:81174592	A=0.27, G=0.73	1	1	NR			3e-114
rs13125101	Hematocrit	32888493	rs13125101	chr4:81174592	A=0.27, G=0.73	1	1	0.296756			3e-32
rs13125101	Hemoglobin concentration	32888493	rs13125101	chr4:81174592	A=0.27, G=0.73	1	1	0.293239	0.023799	0.02-0.028	6e-32
rs13125101	Hemoglobin concentration	32888493	rs13125101	chr4:81174592	A=0.27, G=0.73	1	1	0.298049			2e-31
rs13125101	Mean arterial pressure x alcohol consumption interaction (2df test)	29912962	rs13125101	chr4:81174592	A=0.27, G=0.73	1	1	0.31			1e-33
rs13125101	Red blood cell count	32888494	rs13125101	chr4:81174592	A=0.27, G=0.73	1	1	0.292705	0.0253472	0.021-0.03	2e-25
rs13125101	Red blood cell erythrocyte count (UKB data field 30010)	39789286	rs13125101	chr4:81174592	A=0.27, G=0.73	1	1	0.293673	0.0182661	0.015-0.022	2e-25
rs13125101	Diastolic blood pressure (MTAG)	39537608	rs13125101	chr4:81174592	A=0.27, G=0.73	1	1	NR	0.046648	0.043-0.05	8e-139
rs13125101	Hypertension (confirmatory factor analysis Factor 12)	38965376	rs13125101	chr4:81174592	A=0.27, G=0.73	1	1	NR			5e-49
rs13125101	Medication use (beta blocking agents)	31015401	rs13125101	chr4:81174592	A=0.27, G=0.73	1	1	0.288018	0.0971121	0.079-0.115	2e-26
rs13125101	Diastolic blood pressure	31217584	rs13125101	chr4:81174592	A=0.27, G=0.73	1	1	NR	0.718586	0.49-0.95	8e-10
rs13125101	Systolic blood pressure	31217584	rs13125101	chr4:81174592	A=0.27, G=0.73	1	1	NR	1.06008	0.71-1.41	4e-09
rs13125101	Medication use (HMG CoA reductase inhibitors)	31015401	rs13125101	chr4:81174592	A=0.27, G=0.73	1	1	0.292467	0.0368697	0.025-0.049	2e-09
rs13125101	Medication use (agents acting on the renin-angiotensin system)	31015401	rs13125101	chr4:81174592	A=0.27, G=0.73	1	1	0.2921	0.117786	0.1-0.13	4e-70
rs13125101	Atrial fibrillation	40645996	rs13125101	chr4:81174592	A=0.27, G=0.73	1	1	0.3027	0.0469	0.04-0.054	3e-38
rs13125101	Takes medication for high blood pressure?	39024449	rs13125101	chr4:81174592	A=0.27, G=0.73	1	1	0.7428	0.09769	0.086-0.109	6e-50
rs13125101	Bicarbonate (maximum, inv-norm transformed)	39024449	rs13125101	chr4:81174592	A=0.27, G=0.73	1	1	0.7541	0.02409	0.018-0.03	1e-15
rs13125101	Bicarbonate (mean, inv-norm transformed)	39024449	rs13125101	chr4:81174592	A=0.27, G=0.73	1	1	0.7541	0.02488	0.019-0.031	1e-15
rs13125101	Pulse pressure	38689001	rs13125101	chr4:81174592	A=0.27, G=0.73	1	1	NR	0.2811	0.24-0.32	7e-50
rs13125101	chloride (mean, inv-norm transformed)	39024449	rs13125101	chr4:81174592	A=0.27, G=0.73	1	1	0.7541	0.02835	0.022-0.034	6e-20
rs13125101	High blood pressure / hypertension	39024449	rs13125101	chr4:81174592	A=0.27, G=0.73	1	1	0.7428	0.1066	0.095-0.118	2e-57
rs13125101	Systolic blood pressure	38689001	rs13125101	chr4:81174592	A=0.27, G=0.73	1	1	NR	0.6991	0.65-0.75	1e-152
rs13125101	Diastolic blood pressure	38689001	rs13125101	chr4:81174592	A=0.27, G=0.73	1	1	NR	0.4524	0.42-0.48	7e-165
rs13125101	Chronic renal failure [CKD] (PheCode 585.3)	39024449	rs13125101	chr4:81174592	A=0.27, G=0.73	1	1	0.7137	0.05269	0.039-0.067	4e-15
rs13125101	diastolic blood pressure (DBP, mean, inv-normal transformed)	39024449	rs13125101	chr4:81174592	A=0.27, G=0.73	1	1	0.7546	0.04585	0.04-0.052	8e-49
rs13125101	systolic blood pressure (SBP, mean, inv-normal transformed)	39024449	rs13125101	chr4:81174592	A=0.27, G=0.73	1	1	0.9138	0.0543	0.039-0.07	3e-12
rs13125101	diastolic blood pressure (DBP, mean, inv-normal transformed)	39024449	rs13125101	chr4:81174592	A=0.27, G=0.73	1	1	0.9138	0.05353	0.038-0.069	7e-12
rs13125101	estimated glomerular filtration rate (eGFR, maximum, inv-norm transformed)	39024449	rs13125101	chr4:81174592	A=0.27, G=0.73	1	1	0.7139	0.03993	0.035-0.045	2e-47
rs13125101	Blood urea nitrogen (BUN, minimum, inv-norm transformed)	39024449	rs13125101	chr4:81174592	A=0.27, G=0.73	1	1	0.7139	0.02443	0.019-0.03	9e-20
rs13125101	High blood pressure / hypertension	39024449	rs13125101	chr4:81174592	A=0.27, G=0.73	1	1	0.7142	0.1078	0.096-0.12	1e-92
rs13125101	diastolic blood pressure (DBP, mean, inv-normal transformed)	39024449	rs13125101	chr4:81174592	A=0.27, G=0.73	1	1	0.7138	0.04665	0.041-0.052	3e-65
rs13125101	estimated glomerular filtration rate (eGFR, mean, inv-norm transformed)	39024449	rs13125101	chr4:81174592	A=0.27, G=0.73	1	1	0.7139	0.04178	0.036-0.047	2e-53
rs13125101	Blood urea nitrogen (BUN, mean, inv-norm transformed)	39024449	rs13125101	chr4:81174592	A=0.27, G=0.73	1	1	0.7139	0.02708	0.022-0.032	2e-25
rs13125101	potassium (maximum, inv-norm transformed)	39024449	rs13125101	chr4:81174592	A=0.27, G=0.73	1	1	0.7546	0.02431	0.019-0.03	2e-18
rs13125101	potassium (minimum, inv-norm transformed)	39024449	rs13125101	chr4:81174592	A=0.27, G=0.73	1	1	0.7547	0.02814	0.023-0.034	2e-23
rs13125101	Atrial fibrillation and flutter (PheCode 427.2)	39024449	rs13125101	chr4:81174592	A=0.27, G=0.73	1	1	0.7536	0.04953	0.036-0.063	1e-11
rs13125101	Hypertension (PheCode 401)	39024449	rs13125101	chr4:81174592	A=0.27, G=0.73	1	1	0.7536	0.1034	0.092-0.115	1e-53
rs13125101	Atrial fibrillation (PheCode 427.21)	39024449	rs13125101	chr4:81174592	A=0.27, G=0.73	1	1	0.7536	0.05058	0.037-0.064	8e-12
rs13125101	Mean arterial pressure	30487518	rs10857147	chr4:81181072	A=0.736, T=0.264	0.950122882397792	0.989694945811395	0.6987	0.7414	0.62-0.86	8e-33
rs13125101	Pulse pressure	30487518	rs10857147	chr4:81181072	A=0.736, T=0.264	0.950122882397792	0.989694945811395	0.6987	0.4391	0.32-0.56	5e-13
rs13125101	Pulse pressure	30578418	rs10857147	chr4:81181072	A=0.736, T=0.264	0.950122882397792	0.989694945811395	0.7235	0.2136	0.16-0.27	2e-14
rs13125101	Hypertension	30487518	rs10857147	chr4:81181072	A=0.736, T=0.264	0.950122882397792	0.989694945811395	0.6987	0.1584	0.13-0.19	2e-23
rs13125101	Systolic blood pressure	30487518	rs10857147	chr4:81181072	A=0.736, T=0.264	0.950122882397792	0.989694945811395	0.7	1.0317	0.86-1.2	9e-32
rs13125101	Diastolic blood pressure	30487518	rs10857147	chr4:81181072	A=0.736, T=0.264	0.950122882397792	0.989694945811395	0.6987	0.5962	0.49-0.71	2e-26
rs13125101	Systolic blood pressure	30578418	rs10857147	chr4:81181072	A=0.736, T=0.264	0.950122882397792	0.989694945811395	0.7239	0.6298	0.56-0.7	3e-64
rs13125101	Red blood cell count	27863252	rs10857147	chr4:81181072	A=0.736, T=0.264	0.950122882397792	0.989694945811395	0.2905	0.0251228	0.017-0.033	1e-10
rs13125101	Coronary artery disease (myocardial infarction, percutaneous transluminal coronary angioplasty, coronary artery bypass grafting, angina or chromic ischemic heart disease)	28714975	rs10857147	chr4:81181072	A=0.736, T=0.264	0.950122882397792	0.989694945811395	0.269	1.054	1.036-1.073	6e-09
rs13125101	Coronary artery disease	29212778	rs10857147	chr4:81181072	A=0.736, T=0.264	0.950122882397792	0.989694945811395	0.722	0.055	0.041-0.069	1e-14
rs13125101	Coronary artery disease	29212778	rs10857147	chr4:81181072	A=0.736, T=0.264	0.950122882397792	0.989694945811395	0.7208	0.0491	0.037-0.062	1e-14
rs13125101	Coronary artery disease	29212778	rs10857147	chr4:81181072	A=0.736, T=0.264	0.950122882397792	0.989694945811395	0.7222	0.0553	0.041-0.069	1e-14
rs13125101	Creatinine levels	29403010	rs10857147	chr4:81181072	A=0.736, T=0.264	0.950122882397792	0.989694945811395	NR	0.03533	0.027-0.044	2e-16
rs13125101	Serum uric acid levels	29403010	rs10857147	chr4:81181072	A=0.736, T=0.264	0.950122882397792	0.989694945811395	NR	0.03117	0.021-0.041	3e-10
rs13125101	Systolic blood pressure	29403010	rs10857147	chr4:81181072	A=0.736, T=0.264	0.950122882397792	0.989694945811395	NR	0.04658	0.038-0.055	1e-25
rs13125101	Diastolic blood pressure	29403010	rs10857147	chr4:81181072	A=0.736, T=0.264	0.950122882397792	0.989694945811395	NR	0.04337	0.035-0.052	2e-22
rs13125101	Mean arterial pressure	29403010	rs10857147	chr4:81181072	A=0.736, T=0.264	0.950122882397792	0.989694945811395	NR	0.04877	0.04-0.058	2e-27
rs13125101	Pulse pressure	29403010	rs10857147	chr4:81181072	A=0.736, T=0.264	0.950122882397792	0.989694945811395	NR	0.02734	0.019-0.036	7e-10
rs13125101	Estimated glomerular filtration rate	31451708	rs10857147	chr4:81181072	A=0.736, T=0.264	0.950122882397792	0.989694945811395	0.7094	0.0032	0.0024-0.004	7e-16
rs13125101	Hemoglobin	32888494	rs10857147	chr4:81181072	A=0.736, T=0.264	0.950122882397792	0.989694945811395	0.290839	0.0225558	0.018-0.027	3e-20
rs13125101	Medication use (HMG CoA reductase inhibitors)	34594039	rs10857147	chr4:81181072	A=0.736, T=0.264	0.950122882397792	0.989694945811395	NR	0.0326	0.022-0.043	7e-10
rs13125101	Serum creatinine levels	34594039	rs10857147	chr4:81181072	A=0.736, T=0.264	0.950122882397792	0.989694945811395	NR	0.0188	0.015-0.022	2e-26
rs13125101	Total cholesterol levels	34594039	rs10857147	chr4:81181072	A=0.736, T=0.264	0.950122882397792	0.989694945811395	NR	0.0143	0.01-0.018	3e-11
rs13125101	Red blood cell count	34594039	rs10857147	chr4:81181072	A=0.736, T=0.264	0.950122882397792	0.989694945811395	NR	0.0189	0.015-0.023	9e-24
rs13125101	Blood urea nitrogen levels	34594039	rs10857147	chr4:81181072	A=0.736, T=0.264	0.950122882397792	0.989694945811395	NR	0.0124	0.0083-0.0165	3e-09
rs13125101	Coronary artery disease or fibrinogen levels (pleiotropy)	35285134	rs10857147	chr4:81181072	A=0.736, T=0.264	0.950122882397792	0.989694945811395	NR			2e-11
rs13125101	Coronary artery disease or factor XI levels (pleiotropy)	35285134	rs10857147	chr4:81181072	A=0.736, T=0.264	0.950122882397792	0.989694945811395	NR			6e-13
rs13125101	Hemoglobin	34594039	rs10857147	chr4:81181072	A=0.736, T=0.264	0.950122882397792	0.989694945811395	NR	0.0143	0.011-0.018	9e-16
rs13125101	Hematocrit	34594039	rs10857147	chr4:81181072	A=0.736, T=0.264	0.950122882397792	0.989694945811395	NR	0.0145	0.011-0.018	1e-15
rs13125101	Mean arterial pressure	34594039	rs10857147	chr4:81181072	A=0.736, T=0.264	0.950122882397792	0.989694945811395	NR	0.0382	0.034-0.042	2e-74
rs13125101	Coronary artery disease or von Willebrand factor levels (pleiotropy)	35285134	rs10857147	chr4:81181072	A=0.736, T=0.264	0.950122882397792	0.989694945811395	NR			2e-11
rs13125101	Medication use (beta blocking agents)	34594039	rs10857147	chr4:81181072	A=0.736, T=0.264	0.950122882397792	0.989694945811395	NR	0.0844	0.07-0.099	5e-31
rs13125101	Coronary artery disease or factor VII levels (pleiotropy)	35285134	rs10857147	chr4:81181072	A=0.736, T=0.264	0.950122882397792	0.989694945811395	NR			8e-12
rs13125101	Coronary artery disease or factor VIII levels (pleiotropy)	35285134	rs10857147	chr4:81181072	A=0.736, T=0.264	0.950122882397792	0.989694945811395	NR			2e-11
rs13125101	Pulse pressure	34594039	rs10857147	chr4:81181072	A=0.736, T=0.264	0.950122882397792	0.989694945811395	NR	0.024	0.02-0.028	1e-33
rs13125101	Serum uric acid levels	34594039	rs10857147	chr4:81181072	A=0.736, T=0.264	0.950122882397792	0.989694945811395	NR	0.0182	0.014-0.022	6e-21
rs13125101	Myocardial infarction	33532862	rs10857147	chr4:81181072	A=0.736, T=0.264	0.950122882397792	0.989694945811395	0.270595	1.06	1.04-1.07	2e-10
rs13125101	Coronary artery disease	28714974	rs10857147	chr4:81181072	A=0.736, T=0.264	0.950122882397792	0.989694945811395	0.29	1.06	1.04-1.08	3e-08
rs13125101	Blood urea nitrogen levels	34594039	rs10857147	chr4:81181072	A=0.736, T=0.264	0.950122882397792	0.989694945811395	0.297877	0.0228241	0.016-0.03	6e-10
rs13125101	Diastolic blood pressure	34594039	rs10857147	chr4:81181072	A=0.736, T=0.264	0.950122882397792	0.989694945811395	0.297119	0.0397968	0.032-0.047	2e-25
rs13125101	Serum creatinine levels	34594039	rs10857147	chr4:81181072	A=0.736, T=0.264	0.950122882397792	0.989694945811395	0.297726	0.0262306	0.02-0.032	4e-17
rs13125101	Mean arterial pressure	34594039	rs10857147	chr4:81181072	A=0.736, T=0.264	0.950122882397792	0.989694945811395	0.297115	0.0440383	0.037-0.051	8e-32
rs13125101	Systolic blood pressure	34594039	rs10857147	chr4:81181072	A=0.736, T=0.264	0.950122882397792	0.989694945811395	0.297126	0.0426388	0.035-0.05	2e-31
rs13125101	Serum uric acid levels	34594039	rs10857147	chr4:81181072	A=0.736, T=0.264	0.950122882397792	0.989694945811395	0.297381	0.0287361	0.021-0.036	5e-14
rs13125101	Medication use (antithrombotic agents)	34594039	rs10857147	chr4:81181072	A=0.736, T=0.264	0.950122882397792	0.989694945811395	0.297055	0.0478355	0.031-0.065	3e-08
rs13125101	Estimated glomerular filtration rate (creatinine)	34272381	rs10857147	chr4:81181072	A=0.736, T=0.264	0.950122882397792	0.989694945811395	0.703238439528495	0.00348	0.003-0.004	2e-38
rs13125101	Estimated glomerular filtration rate (cystatin c)	34272381	rs10857147	chr4:81181072	A=0.736, T=0.264	0.950122882397792	0.989694945811395	0.7112	0.0029	0.0019-0.0039	9e-09
rs13125101	Blood urea nitrogen levels	34272381	rs10857147	chr4:81181072	A=0.736, T=0.264	0.950122882397792	0.989694945811395	0.7098	0.0029	0.0019-0.0039	7e-08
rs13125101	Coronary artery disease	36474045	rs10857147	chr4:81181072	A=0.736, T=0.264	0.950122882397792	0.989694945811395	0.707	0.959	0.949-0.97	5e-14
rs13125101	BMI and adiposity (confirmatory factor analysis Factor 7)	38965376	rs10857147	chr4:81181072	A=0.736, T=0.264	0.950122882397792	0.989694945811395	NR			2e-13
rs13125101	Serum uric acid levels	30993211	rs10857147	chr4:81181072	A=0.736, T=0.264	0.950122882397792	0.989694945811395	0.699	0.032	0.022-0.042	1e-11
rs13125101	Medication use (calcium channel blockers)	31015401	rs10857147	chr4:81181072	A=0.736, T=0.264	0.950122882397792	0.989694945811395	0.286785	0.113139	0.096-0.131	7e-37
rs13125101	Medication use (diuretics)	31015401	rs10857147	chr4:81181072	A=0.736, T=0.264	0.950122882397792	0.989694945811395	0.286176	0.104208	0.087-0.121	1e-32
rs13125101	Urate levels	31578528	rs10857147	chr4:81181072	A=0.736, T=0.264	0.950122882397792	0.989694945811395	0.712	0.0283	0.021-0.035/	2e-15
rs13125101	Urate levels	31578528	rs10857147	chr4:81181072	A=0.736, T=0.264	0.950122882397792	0.989694945811395	0.6924	0.0382	0.025-0.051/	1e-08
rs13125101	Urate levels	31578528	rs10857147	chr4:81181072	A=0.736, T=0.264	0.950122882397792	0.989694945811395	0.713	0.024332	0.016-0.033/	2e-08
rs13125101	Urate levels	31578528	rs10857147	chr4:81181072	A=0.736, T=0.264	0.950122882397792	0.989694945811395	0.2933	0.0272	0.016-0.038/	2e-06
rs13125101	Urate levels	31578528	rs10857147	chr4:81181072	A=0.736, T=0.264	0.950122882397792	0.989694945811395	0.2914	0.0326	0.023-0.043/	2e-10
rs13125101	Pulse pressure	35762941	rs10857147	chr4:81181072	A=0.736, T=0.264	0.950122882397792	0.989694945811395	NR	0.2835	0.23-0.34	2e-23
rs13125101	Hypertensive heart and/or renal disease (PheCode 401.2)	40465716	rs10857147	chr4:81181072	A=0.736, T=0.264	0.950122882397792	0.989694945811395	NR			3e-35
rs13125101	Creatinine levels in bottom 99% of individuals by creatinine levels	39927731	rs10857147	chr4:81181072	A=0.736, T=0.264	0.950122882397792	0.989694945811395	NR	0.216893	0.17-0.27	2e-16
rs13125101	Blood urea nitrogen (BUN, minimum, inv-norm transformed)	39024449	rs10857147	chr4:81181072	A=0.736, T=0.264	0.950122882397792	0.989694945811395	0.7511	0.02134	0.016-0.027	2e-13
rs13125101	chloride (minimum, inv-norm transformed)	39024449	rs10857147	chr4:81181072	A=0.736, T=0.264	0.950122882397792	0.989694945811395	0.7505	0.02145	0.016-0.027	1e-12
rs13125101	Hypertension	35652341	rs10857147	chr4:81181072	A=0.736, T=0.264	0.950122882397792	0.989694945811395	NR	0.11	0.11-0.11	4e-121
rs13125101	Creatinine levels	38116116	rs10857147	chr4:81181072	A=0.736, T=0.264	0.950122882397792	0.989694945811395	NR			2e-11
rs13125101	Serum urate levels	38658550	rs10857147	chr4:81181072	A=0.736, T=0.264	0.950122882397792	0.989694945811395	NR	0.0223	0.017-0.027	1e-18
rs13125101	Serum urate levels	38658550	rs10857147	chr4:81181072	A=0.736, T=0.264	0.950122882397792	0.989694945811395	NR	0.0273	0.019-0.035	7e-12
rs13125101	Myocardial infarction	38072966	rs10857147	chr4:81181072	A=0.736, T=0.264	0.950122882397792	0.989694945811395	NR	0.9509		2e-09
rs13125101	Cardiac dysrhythmias (PheCode 427)	39024449	rs10857147	chr4:81181072	A=0.736, T=0.264	0.950122882397792	0.989694945811395	0.7179	0.03424	0.024-0.045	5e-12
rs13125101	estimated glomerular filtration rate (eGFR, mean, inv-norm transformed)	39024449	rs10857147	chr4:81181072	A=0.736, T=0.264	0.950122882397792	0.989694945811395	0.7507	0.0353	0.029-0.041	9e-30
rs13125101	estimated glomerular filtration rate (eGFR, maximum, inv-norm transformed)	39024449	rs10857147	chr4:81181072	A=0.736, T=0.264	0.950122882397792	0.989694945811395	0.7507	0.03426	0.028-0.04	1e-28
rs13125101	creatinine (mean, inv-norm transformed)	39024449	rs10857147	chr4:81181072	A=0.736, T=0.264	0.950122882397792	0.989694945811395	0.7506	0.03763	0.032-0.044	2e-35
rs13125101	creatinine (minimum, inv-norm transformed)	39024449	rs10857147	chr4:81181072	A=0.736, T=0.264	0.950122882397792	0.989694945811395	0.7507	0.03832	0.032-0.044	3e-36
rs13125101	red blood cell count (RBC, maximum, inv-norm transformed)	39024449	rs10857147	chr4:81181072	A=0.736, T=0.264	0.950122882397792	0.989694945811395	0.7179	0.024	0.018-0.03	3e-16
rs13125101	Hypopotassemia (PheCode 276.14)	39024449	rs10857147	chr4:81181072	A=0.736, T=0.264	0.950122882397792	0.989694945811395	0.7515	0.07	0.052-0.088	9e-13
rs13125101	Pulse pressure	30487518	rs12509595	chr4:81182554	C=0.267, T=0.733	0.964973773532418	0.989809872066286	0.6993	0.3625	0.27-0.45	9e-15
rs13125101	Pulse pressure	27841878	rs12509595	chr4:81182554	C=0.267, T=0.733	0.964973773532418	0.989809872066286	NR	0.23		3e-16
rs13125101	Systolic blood pressure	27841878	rs12509595	chr4:81182554	C=0.267, T=0.733	0.964973773532418	0.989809872066286	NR	0.54		2e-19
rs13125101	Systolic blood pressure	27841878	rs12509595	chr4:81182554	C=0.267, T=0.733	0.964973773532418	0.989809872066286	NR	0.469		9e-13
rs13125101	Diastolic blood pressure	27841878	rs12509595	chr4:81182554	C=0.267, T=0.733	0.964973773532418	0.989809872066286	NR	0.427		2e-61
rs13125101	Systolic blood pressure	27841878	rs12509595	chr4:81182554	C=0.267, T=0.733	0.964973773532418	0.989809872066286	NR	0.657		9e-55
rs13125101	Diastolic blood pressure	27841878	rs12509595	chr4:81182554	C=0.267, T=0.733	0.964973773532418	0.989809872066286	NR	0.394		4e-24
rs13125101	Diastolic blood pressure	27841878	rs12509595	chr4:81182554	C=0.267, T=0.733	0.964973773532418	0.989809872066286	NR	0.363		2e-17
rs13125101	Red blood cell count	32888493	rs12509595	chr4:81182554	C=0.267, T=0.733	0.964973773532418	0.989809872066286	0.290519			5e-45
rs13125101	Estimated glomerular filtration rate	30604766	rs12509595	chr4:81182554	C=0.267, T=0.733	0.964973773532418	0.989809872066286	0.721	0.398	0.19-0.6//1.732	5e-16
rs13125101	Estimated glomerular filtration rate	31152163	rs12509595	chr4:81182554	C=0.267, T=0.733	0.964973773532418	0.989809872066286	0.7001	0.0035	0.0029-0.0041	2e-37
rs13125101	Blood urea nitrogen levels	29403010	rs12509595	chr4:81182554	C=0.267, T=0.733	0.964973773532418	0.989809872066286	NR	0.02227	0.015-0.03	2e-08
rs13125101	Red blood cell count	29403010	rs12509595	chr4:81182554	C=0.267, T=0.733	0.964973773532418	0.989809872066286	NR	0.02663	0.017-0.036	2e-08
rs13125101	Glomerular filtration rate	29403010	rs12509595	chr4:81182554	C=0.267, T=0.733	0.964973773532418	0.989809872066286	NR	0.03192	0.024-0.04	2e-14
rs13125101	Potassium levels	29403010	rs12509595	chr4:81182554	C=0.267, T=0.733	0.964973773532418	0.989809872066286	NR	0.04125	0.033-0.05	1e-21
rs13125101	Blood urea nitrogen levels	31152163	rs12509595	chr4:81182554	C=0.267, T=0.733	0.964973773532418	0.989809872066286	0.7028	0.005	0.0034-0.0066	3e-10
rs13125101	Estimated glomerular filtration rate	31152163	rs12509595	chr4:81182554	C=0.267, T=0.733	0.964973773532418	0.989809872066286	0.68	0.0042	0.0028-0.0056	9e-09
rs13125101	Chronic kidney disease	31152163	rs12509595	chr4:81182554	C=0.267, T=0.733	0.964973773532418	0.989809872066286	0.7	1.0692	1.0508-1.0881	5e-14
rs13125101	Estimated glomerular filtration rate	31451708	rs12509595	chr4:81182554	C=0.267, T=0.733	0.964973773532418	0.989809872066286	0.7	0.0035	0.0029-0.0041	2e-20
rs13125101	Systolic blood pressure x alcohol consumption interaction (2df test)	29912962	rs12509595	chr4:81182554	C=0.267, T=0.733	0.964973773532418	0.989809872066286	0.7			2e-73
rs13125101	Diastolic blood pressure x alcohol consumption interaction (2df test)	29912962	rs12509595	chr4:81182554	C=0.267, T=0.733	0.964973773532418	0.989809872066286	0.7			3e-65
rs13125101	Mean arterial pressure x alcohol consumption interaction (2df test)	29912962	rs12509595	chr4:81182554	C=0.267, T=0.733	0.964973773532418	0.989809872066286	0.71			6e-11
rs13125101	Hematocrit	27863252	rs12509595	chr4:81182554	C=0.267, T=0.733	0.964973773532418	0.989809872066286	0.2917	0.0232684	0.016-0.031	2e-09
rs13125101	Medication use (agents acting on the renin-angiotensin system)	34594039	rs12509595	chr4:81182554	C=0.267, T=0.733	0.964973773532418	0.989809872066286	NR	0.0975	0.087-0.108	2e-74
rs13125101	Pulse pressure (BMI unadjusted)	39048560	rs12509595	chr4:81182554	C=0.267, T=0.733	0.964973773532418	0.989809872066286	0.6	0.6511	0.52-0.78	6e-23
rs13125101	Pulse pressure (BMI adjusted)	39048560	rs12509595	chr4:81182554	C=0.267, T=0.733	0.964973773532418	0.989809872066286	0.6	0.6632	0.54-0.79	9e-25
rs13125101	Systolic blood pressure (BMI adjusted)	39048560	rs12509595	chr4:81182554	C=0.267, T=0.733	0.964973773532418	0.989809872066286	0.6	1.7549	1.57-1.94	4e-76
rs13125101	Systolic blood pressure (BMI unadjusted)	39048560	rs12509595	chr4:81182554	C=0.267, T=0.733	0.964973773532418	0.989809872066286	0.6	1.7265	1.53-1.92	5e-67
rs13125101	Medication use (antithrombotic agents)	34594039	rs12509595	chr4:81182554	C=0.267, T=0.733	0.964973773532418	0.989809872066286	NR	0.0324	0.021-0.043	8e-09
rs13125101	Medication use (diuretics)	34594039	rs12509595	chr4:81182554	C=0.267, T=0.733	0.964973773532418	0.989809872066286	NR	0.0712	0.058-0.085	1e-24
rs13125101	Medication use (calcium channel blockers)	34594039	rs12509595	chr4:81182554	C=0.267, T=0.733	0.964973773532418	0.989809872066286	NR	0.086	0.074-0.098	1e-42
rs13125101	Systolic blood pressure	34594039	rs12509595	chr4:81182554	C=0.267, T=0.733	0.964973773532418	0.989809872066286	NR	0.0374	0.033-0.041	6e-75
rs13125101	Estimated glomerular filtration rate (creatinine)	35710981	rs12509595	chr4:81182554	C=0.267, T=0.733	0.964973773532418	0.989809872066286	0.2904	13.415		5e-41
rs13125101	Diastolic blood pressure	39134668	rs12509595	chr4:81182554	C=0.267, T=0.733	0.964973773532418	0.989809872066286	NR	0.0429369	0.038-0.047	4e-79
rs13125101	Ischemic stroke	34594039	rs12509595	chr4:81182554	C=0.267, T=0.733	0.964973773532418	0.989809872066286	0.296733	0.0662372	0.043-0.089	1e-08
rs13125101	Medication use (agents acting on the renin-angiotensin system)	34594039	rs12509595	chr4:81182554	C=0.267, T=0.733	0.964973773532418	0.989809872066286	0.298793	0.061647	0.044-0.079	9e-12
rs13125101	Medication use (calcium channel blockers)	34594039	rs12509595	chr4:81182554	C=0.267, T=0.733	0.964973773532418	0.989809872066286	0.298793	0.0603959	0.043-0.078	1e-11
rs13125101	Pulse pressure	34594039	rs12509595	chr4:81182554	C=0.267, T=0.733	0.964973773532418	0.989809872066286	0.298874	0.0259344	0.019-0.033	2e-12
rs13125101	Ischemic stroke	34594039	rs12509595	chr4:81182554	C=0.267, T=0.733	0.964973773532418	0.989809872066286	NR	0.0577	0.04-0.076	3e-10
rs13125101	Hypertension	39789286	rs12509595	chr4:81182554	C=0.267, T=0.733	0.964973773532418	0.989809872066286	0.293462	0.105091	0.094-0.116	1e-88
rs13125101	Systolic blood pressure (MTAG)	39537608	rs12509595	chr4:81182554	C=0.267, T=0.733	0.964973773532418	0.989809872066286	NR	0.0459344	0.042-0.05	8e-133
rs13125101	Estimated glomerular filtration rate	31015462	rs12509595	chr4:81182554	C=0.267, T=0.733	0.964973773532418	0.989809872066286	0.2921	7.405		1e-13
rs13125101	Diastolic blood pressure	35762941	rs12509595	chr4:81182554	C=0.267, T=0.733	0.964973773532418	0.989809872066286	NR	0.4928	0.45-0.54	1e-101
rs13125101	Systolic blood pressure	35762941	rs12509595	chr4:81182554	C=0.267, T=0.733	0.964973773532418	0.989809872066286	NR	0.7856	0.71-0.86	2e-86
rs13125101	Systolic blood pressure	39134668	rs12509595	chr4:81182554	C=0.267, T=0.733	0.964973773532418	0.989809872066286	NR	0.0428656	0.039-0.047	9e-91
rs13125101	Medication use for hypertension (number of purchases)	36653479	rs12509595	chr4:81182554	C=0.267, T=0.733	0.964973773532418	0.989809872066286	NR	0.028656	0.026-0.032	2e-82
rs13125101	Fibroblast growth factor 5 levels	37563310	rs12509595	chr4:81182554	C=0.267, T=0.733	0.964973773532418	0.989809872066286	0.7	0.532	0.51-0.56	0
rs13125101	Atrial fibrillation	40050429	rs12509595	chr4:81182554	C=0.267, T=0.733	0.964973773532418	0.989809872066286	0.307	1.04	1.03-1.05	1e-20
rs13125101	Heart failure	40195560	rs12509595	chr4:81182554	C=0.267, T=0.733	0.964973773532418	0.989809872066286	0.7102	0.0221	0.015-0.03	9e-09
rs13125101	Left ventricular end systole anterospetal wall thickness	38036550	rs12509595	chr4:81182554	C=0.267, T=0.733	0.964973773532418	0.989809872066286	NR	0.04	0.02-0.06	3e-08
rs13125101	Diastolic blood pressure	38116116	rs12509595	chr4:81182554	C=0.267, T=0.733	0.964973773532418	0.989809872066286	NR			3e-59
rs13125101	Red blood cell count	38116116	rs12509595	chr4:81182554	C=0.267, T=0.733	0.964973773532418	0.989809872066286	NR			7e-09
rs13125101	Essential hypertension (PheCode 401.1)	39024449	rs12509595	chr4:81182554	C=0.267, T=0.733	0.964973773532418	0.989809872066286	0.7135	0.1011	0.089-0.113	2e-83
rs13125101	Hypertension (PheCode 401)	39024449	rs12509595	chr4:81182554	C=0.267, T=0.733	0.964973773532418	0.989809872066286	0.7134	0.1002	0.088-0.112	3e-80
rs13125101	diastolic blood pressure (DBP, maximum, inv-normal transformed)	39024449	rs12509595	chr4:81182554	C=0.267, T=0.733	0.964973773532418	0.989809872066286	0.7551	0.04402	0.038-0.05	7e-47
rs13125101	potassium (mean, inv-norm transformed)	39024449	rs12509595	chr4:81182554	C=0.267, T=0.733	0.964973773532418	0.989809872066286	0.7137	0.03578	0.03-0.041	1e-39
rs13125101	potassium (minimum, inv-norm transformed)	39024449	rs12509595	chr4:81182554	C=0.267, T=0.733	0.964973773532418	0.989809872066286	0.7137	0.02778	0.022-0.033	4e-24
rs13125101	systolic blood pressure (SBP, maximum, inv-normal transformed)	39024449	rs12509595	chr4:81182554	C=0.267, T=0.733	0.964973773532418	0.989809872066286	0.7137	0.03505	0.03-0.04	4e-39
rs13125101	systolic blood pressure (SBP, mean, inv-normal transformed)	39024449	rs12509595	chr4:81182554	C=0.267, T=0.733	0.964973773532418	0.989809872066286	0.7137	0.03781	0.032-0.043	1e-41
rs13125101	diastolic blood pressure (DBP, maximum, inv-normal transformed)	39024449	rs12509595	chr4:81182554	C=0.267, T=0.733	0.964973773532418	0.989809872066286	0.7137	0.04419	0.039-0.05	5e-58
rs13125101	Bicarbonate (maximum, inv-norm transformed)	39024449	rs12509595	chr4:81182554	C=0.267, T=0.733	0.964973773532418	0.989809872066286	0.7137	0.02212	0.017-0.028	8e-15
rs13125101	chloride (mean, inv-norm transformed)	39024449	rs12509595	chr4:81182554	C=0.267, T=0.733	0.964973773532418	0.989809872066286	0.7137	0.0263	0.021-0.032	1e-19
rs13125101	chloride (minimum, inv-norm transformed)	39024449	rs12509595	chr4:81182554	C=0.267, T=0.733	0.964973773532418	0.989809872066286	0.7137	0.02118	0.016-0.027	1e-13
rs13125101	Takes medication for high blood pressure?	39024449	rs12509595	chr4:81182554	C=0.267, T=0.733	0.964973773532418	0.989809872066286	0.7141	0.1004	0.089-0.112	3e-82
rs13125101	potassium (mean, inv-norm transformed)	39024449	rs12509595	chr4:81182554	C=0.267, T=0.733	0.964973773532418	0.989809872066286	0.7552	0.03557	0.03-0.041	1e-34
rs13125101	systolic blood pressure (SBP, mean, inv-normal transformed)	39024449	rs12509595	chr4:81182554	C=0.267, T=0.733	0.964973773532418	0.989809872066286	0.7551	0.03788	0.032-0.044	7e-33
rs13125101	systolic blood pressure (SBP, maximum, inv-normal transformed)	39024449	rs12509595	chr4:81182554	C=0.267, T=0.733	0.964973773532418	0.989809872066286	0.7551	0.03477	0.029-0.041	3e-30
rs13125101	Essential hypertension (PheCode 401.1)	39024449	rs12509595	chr4:81182554	C=0.267, T=0.733	0.964973773532418	0.989809872066286	0.7542	0.1046	0.093-0.116	5e-55
rs13125101	Mean arterial pressure	30487518	rs16998073	chr4:81184341	A=0.732, T=0.268	0.960028172228049	0.984771419921284	0.6993	0.6823	0.59-0.78	1e-44
rs13125101	Pulse pressure	30487518	rs16998073	chr4:81184341	A=0.732, T=0.268	0.960028172228049	0.984771419921284	0.6993	0.4057	0.29-0.52	2e-12
rs13125101	Systolic blood pressure	30487518	rs16998073	chr4:81184341	A=0.732, T=0.268	0.960028172228049	0.984771419921284	0.6993	0.925	0.79-1.06	6e-41
rs13125101	Hypertension	30487518	rs16998073	chr4:81184341	A=0.732, T=0.268	0.960028172228049	0.984771419921284	0.6991	0.1444	0.12-0.17	3e-29
rs13125101	Diastolic blood pressure	30487518	rs16998073	chr4:81184341	A=0.732, T=0.268	0.960028172228049	0.984771419921284	0.6993	0.5654	0.48-0.65	3e-38
rs13125101	Pulse pressure	27841878	rs16998073	chr4:81184341	A=0.732, T=0.268	0.960028172228049	0.984771419921284	NR	0.23		1e-15
rs13125101	Systolic blood pressure	27841878	rs16998073	chr4:81184341	A=0.732, T=0.268	0.960028172228049	0.984771419921284	NR	0.535		4e-19
rs13125101	Systolic blood pressure	27841878	rs16998073	chr4:81184341	A=0.732, T=0.268	0.960028172228049	0.984771419921284	NR	0.471		1e-12
rs13125101	Systolic blood pressure	27841878	rs16998073	chr4:81184341	A=0.732, T=0.268	0.960028172228049	0.984771419921284	NR	0.66		2e-53
rs13125101	Diastolic blood pressure	27841878	rs16998073	chr4:81184341	A=0.732, T=0.268	0.960028172228049	0.984771419921284	NR	0.426		1e-59
rs13125101	Diastolic blood pressure	27841878	rs16998073	chr4:81184341	A=0.732, T=0.268	0.960028172228049	0.984771419921284	NR	0.364		2e-17
rs13125101	Diastolic blood pressure	27841878	rs16998073	chr4:81184341	A=0.732, T=0.268	0.960028172228049	0.984771419921284	NR	0.392		9e-24
rs13125101	Red blood cell count	32888493	rs16998073	chr4:81184341	A=0.732, T=0.268	0.960028172228049	0.984771419921284	0.292449	0.026576	0.023-0.031	5e-39
rs13125101	Hypertension	31879980	rs16998073	chr4:81184341	A=0.732, T=0.268	0.960028172228049	0.984771419921284	NR	0.0773208		2e-30
rs13125101	Mean arterial pressure	27618448	rs16998073	chr4:81184341	A=0.732, T=0.268	0.960028172228049	0.984771419921284	0.263443451851534	0.416782	0.32-0.52	9e-16
rs13125101	Diastolic blood pressure	27618447	rs16998073	chr4:81184341	A=0.732, T=0.268	0.960028172228049	0.984771419921284	0.6896	0.0359		3e-23
rs13125101	Estimated glomerular filtration rate in non-diabetics	31451708	rs16998073	chr4:81184341	A=0.732, T=0.268	0.960028172228049	0.984771419921284	0.726	0.358	0.24-0.47	7e-10
rs13125101	Diastolic blood pressure x alcohol consumption (light vs heavy) interaction (2df test)	29912962	rs16998073	chr4:81184341	A=0.732, T=0.268	0.960028172228049	0.984771419921284	0.71			2e-14
rs13125101	Systolic blood pressure x alcohol consumption (light vs heavy) interaction (2df test)	29912962	rs16998073	chr4:81184341	A=0.732, T=0.268	0.960028172228049	0.984771419921284	0.71			5e-13
rs13125101	Mean arterial pressure x alcohol consumption (light vs heavy) interaction (2df test)	29912962	rs16998073	chr4:81184341	A=0.732, T=0.268	0.960028172228049	0.984771419921284	0.71			3e-15
rs13125101	Diastolic blood pressure	19430483	rs16998073	chr4:81184341	A=0.732, T=0.268	0.960028172228049	0.984771419921284	0.21	0.5	0.40-0.60	1e-21
rs13125101	Fibroblast growth factor 5 levels	32641083	rs16998073	chr4:81184341	A=0.732, T=0.268	0.960028172228049	0.984771419921284	0.29815	0.49947	0.4-0.6	6e-22
rs13125101	Coronary artery disease	33020668	rs16998073	chr4:81184341	A=0.732, T=0.268	0.960028172228049	0.984771419921284	NR	0.0474688	0.037-0.058	6e-19
rs13125101	Creatinine levels (UKB data field 30700)	39789286	rs16998073	chr4:81184341	A=0.732, T=0.268	0.960028172228049	0.984771419921284	0.293319	0.0160158	0.012-0.02	5e-20
rs13125101	Diastolic blood pressure	34594039	rs16998073	chr4:81184341	A=0.732, T=0.268	0.960028172228049	0.984771419921284	NR	0.035	0.031-0.039	9e-60
rs13125101	Diastolic blood pressure (BMI adjusted)	39048560	rs16998073	chr4:81184341	A=0.732, T=0.268	0.960028172228049	0.984771419921284	0.6	1.0872	0.98-1.19	2e-93
rs13125101	Mean arterial pressure (BMI unadjusted)	39048560	rs16998073	chr4:81184341	A=0.732, T=0.268	0.960028172228049	0.984771419921284	0.6	1.2847	1.16-1.41	9e-85
rs13125101	Mean arterial pressure (BMI adjusted)	39048560	rs16998073	chr4:81184341	A=0.732, T=0.268	0.960028172228049	0.984771419921284	0.6	1.306	1.18-1.43	3e-96
rs13125101	Diastolic blood pressure (BMI unadjusted)	39048560	rs16998073	chr4:81184341	A=0.732, T=0.268	0.960028172228049	0.984771419921284	0.6	1.0706	0.96-1.18	6e-84
rs13125101	FGF5 protein levels	38565889	rs16998073	chr4:81184341	A=0.732, T=0.268	0.960028172228049	0.984771419921284	NR	0.5854	0.5-0.67	8e-34
rs13125101	Hypertension	32709000	rs16998073	chr4:81184341	A=0.732, T=0.268	0.960028172228049	0.984771419921284	0.47	1.29	1.23-1.35	8e-25
rs13125101	Red blood cell count	34594039	rs16998073	chr4:81184341	A=0.732, T=0.268	0.960028172228049	0.984771419921284	0.300333	0.0207252	0.014-0.027	1e-09
rs13125101	Stable angina pectoris	34594039	rs16998073	chr4:81184341	A=0.732, T=0.268	0.960028172228049	0.984771419921284	NR	0.053	0.035-0.071	5e-09
rs13125101	Myocardial infarction	34594039	rs16998073	chr4:81184341	A=0.732, T=0.268	0.960028172228049	0.984771419921284	NR	0.0662	0.048-0.085	2e-12
rs13125101	Biological age (BioAge)	34427645	rs16998073	chr4:81184341	A=0.732, T=0.268	0.960028172228049	0.984771419921284	0.416	0.099	0.081-0.117	6e-26
rs13125101	Serum urate levels	39406924	rs16998073	chr4:81184341	A=0.732, T=0.268	0.960028172228049	0.984771419921284	0.7071	0.0197	0.015-0.025	5e-15
rs13125101	Hypertension	34026292	rs16998073	chr4:81184341	A=0.732, T=0.268	0.960028172228049	0.984771419921284	NR	1.273		2e-10
rs13125101	Hypertension	33893285	rs16998073	chr4:81184341	A=0.732, T=0.268	0.960028172228049	0.984771419921284	0.290471	1.09		3e-09
rs13125101	Serum uric acid levels	30993211	rs16998073	chr4:81184341	A=0.732, T=0.268	0.960028172228049	0.984771419921284	0.808	0.025	0.014-0.036	5e-06
rs13125101	Diastolic blood pressure	31217584	rs16998073	chr4:81184341	A=0.732, T=0.268	0.960028172228049	0.984771419921284	NR	0.707334	0.48-0.93	5e-10
rs13125101	Systolic blood pressure	31217584	rs16998073	chr4:81184341	A=0.732, T=0.268	0.960028172228049	0.984771419921284	NR	1.00099	0.66-1.34	1e-08
rs13125101	Ascending thoracic aortic diameter	34837083	rs16998073	chr4:81184341	A=0.732, T=0.268	0.960028172228049	0.984771419921284	0.71			4e-08
rs13125101	Mean arterial pressure	36329257	rs16998073	chr4:81184341	A=0.732, T=0.268	0.960028172228049	0.984771419921284	NR	0.810004		4e-47
rs13125101	Systolic blood pressure	36329257	rs16998073	chr4:81184341	A=0.732, T=0.268	0.960028172228049	0.984771419921284	NR	1.10137		2e-44
rs13125101	Diastolic blood pressure	36329257	rs16998073	chr4:81184341	A=0.732, T=0.268	0.960028172228049	0.984771419921284	NR	0.703528		6e-43
rs13125101	Pulse pressure	36329257	rs16998073	chr4:81184341	A=0.732, T=0.268	0.960028172228049	0.984771419921284	NR	0.362945		5e-12
rs13125101	Creatinine levels	36329257	rs16998073	chr4:81184341	A=0.732, T=0.268	0.960028172228049	0.984771419921284	NR	0.0046667		3e-12
rs13125101	Hypertension	36329257	rs16998073	chr4:81184341	A=0.732, T=0.268	0.960028172228049	0.984771419921284	NR	0.188557		3e-26
rs13125101	Uric acid levels (1KG-JEWEL7K)	39702642	rs16998073	chr4:81184341	A=0.732, T=0.268	0.960028172228049	0.984771419921284	NR	0.0289	0.02-0.038	6e-10
rs13125101	Hypertension (PheCode 401)	40465716	rs16998073	chr4:81184341	A=0.732, T=0.268	0.960028172228049	0.984771419921284	NR			2e-50
rs13125101	Essential hypertension (PheCode 401.1)	40465716	rs16998073	chr4:81184341	A=0.732, T=0.268	0.960028172228049	0.984771419921284	NR			2e-47
rs13125101	Hypertensive heart disease (PheCode 401.21)	40465716	rs16998073	chr4:81184341	A=0.732, T=0.268	0.960028172228049	0.984771419921284	NR			1e-35
rs13125101	Other hypertensive complications (PheCode 401.3)	40465716	rs16998073	chr4:81184341	A=0.732, T=0.268	0.960028172228049	0.984771419921284	NR			1e-20
rs13125101	Cryptic phenotype that captures autosomal dominant polycystic kidney disease severity	35760791	rs16998073	chr4:81184341	A=0.732, T=0.268	0.960028172228049	0.984771419921284	NR	0.013	0.01-0.016	5e-24
rs13125101	Hemoglobin concentration	35964923	rs16998073	chr4:81184341	A=0.732, T=0.268	0.960028172228049	0.984771419921284	0.2912	0.02061		1e-08
rs13125101	Diastolic blood pressure	35652341	rs16998073	chr4:81184341	A=0.732, T=0.268	0.960028172228049	0.984771419921284	NR	0.47	0.47-0.47	6e-115
rs13125101	Systolic blood pressure	35652341	rs16998073	chr4:81184341	A=0.732, T=0.268	0.960028172228049	0.984771419921284	NR	0.71	0.65-0.77	5e-111
rs13125101	ICD10 O13: Gestational hypertension	40069456	rs16998073	chr4:81184341	A=0.732, T=0.268	0.960028172228049	0.984771419921284	NR	0.88	0.85-0.91	4e-14
rs13125101	ICD10 O14: Pre-eclampsia	40069456	rs16998073	chr4:81184341	A=0.732, T=0.268	0.960028172228049	0.984771419921284	NR	0.88	0.85-0.92	1e-10
rs13125101	Preeclampsia or eclampsia	37248299	rs16998073	chr4:81184341	A=0.732, T=0.268	0.960028172228049	0.984771419921284	NR	1.11		2e-15
rs13125101	Gestational hypertension	37248299	rs16998073	chr4:81184341	A=0.732, T=0.268	0.960028172228049	0.984771419921284	NR	1.12		2e-11
rs13125101	Preeclampsia (maternal genotype effect)	37285119	rs16998073	chr4:81184341	A=0.732, T=0.268	0.960028172228049	0.984771419921284	0.32	1.12	1.09-1.15	1e-15
rs13125101	Preeclampsia or other maternal hypertension (maternal genotype effect)	37285119	rs16998073	chr4:81184341	A=0.732, T=0.268	0.960028172228049	0.984771419921284	0.33	1.14	1.11-1.17	6e-19
rs13125101	Preeclampsia or small for gestational age infant (maternal genotype effect)	37285119	rs16998073	chr4:81184341	A=0.732, T=0.268	0.960028172228049	0.984771419921284	0.33	0.09		9e-09
rs13125101	Serum urate levels	38658550	rs16998073	chr4:81184341	A=0.732, T=0.268	0.960028172228049	0.984771419921284	NR	0.0196	0.014-0.025	2e-11
rs13125101	Systolic blood pressure	38116116	rs16998073	chr4:81184341	A=0.732, T=0.268	0.960028172228049	0.984771419921284	NR			2e-61
rs13125101	red blood cell count (RBC, mean, inv-norm transformed)	39024449	rs16998073	chr4:81184341	A=0.732, T=0.268	0.960028172228049	0.984771419921284	0.7084	0.02001	0.015-0.025	6e-13
rs13125101	creatinine (minimum, inv-norm transformed)	39024449	rs16998073	chr4:81184341	A=0.732, T=0.268	0.960028172228049	0.984771419921284	0.7084	0.04374	0.038-0.049	6e-58
rs13125101	Bicarbonate (mean, inv-norm transformed)	39024449	rs16998073	chr4:81184341	A=0.732, T=0.268	0.960028172228049	0.984771419921284	0.7084	0.02235	0.017-0.028	2e-15
rs13125101	hematocrit (maximum, inv-norm transformed)	39024449	rs16998073	chr4:81184341	A=0.732, T=0.268	0.960028172228049	0.984771419921284	0.7084	0.02247	0.017-0.028	8e-16
rs13125101	creatinine (maximum, inv-norm transformed)	39024449	rs16998073	chr4:81184341	A=0.732, T=0.268	0.960028172228049	0.984771419921284	0.7084	0.03888	0.034-0.044	6e-48
rs13125101	hemoglobin (maximum, inv-norm transformed)	39024449	rs16998073	chr4:81184341	A=0.732, T=0.268	0.960028172228049	0.984771419921284	0.7084	0.02292	0.018-0.028	4e-17
rs13125101	Chronic renal failure [CKD] (PheCode 585.3)	39024449	rs16998073	chr4:81184341	A=0.732, T=0.268	0.960028172228049	0.984771419921284	0.7437	0.04704	0.033-0.061	5e-12
rs13125101	creatinine (mean, inv-norm transformed)	39024449	rs16998073	chr4:81184341	A=0.732, T=0.268	0.960028172228049	0.984771419921284	0.7084	0.04462	0.039-0.05	1e-61
rs13125101	Hypertension complicating pregnancy	36553520	rs35954793	chr4:81188513	A=0.197, C=0.803	0.572894044092661	0.93077918146038	NR			6e-09
rs13125101	Balding type 1	30595370	rs3796604	chr4:81192258	C=0.597, G=0.403	0.365606332822315	0.815381227366154	NR			1e-49
rs13125101	Monobrow	27182965	rs3796606	chr4:81194090	A=0.595, G=0.405	0.362051022008273	0.81476480408524	NR	0.023	0.016-0.030	6e-10
rs13125101	Body mass index	36581621	rs3796606	chr4:81194090	A=0.595, G=0.405	0.362051022008273	0.81476480408524	NR	0.0093	0.0064-0.0122	4e-10
rs13125101	Height	36224396	rs3796606	chr4:81194090	A=0.595, G=0.405	0.362051022008273	0.81476480408524	0.5389	0.008	0.0068-0.0092	7e-36
rs13125101	Male-pattern baldness	29146897	rs7680591	chr4:81197949	A=0.408, T=0.592	0.356783869877804	0.813832412159495	NR	0.147336	0.12-0.18	5e-25
rs13125101	Male-pattern baldness	28196072	rs7680591	chr4:81197949	A=0.408, T=0.592	0.356783869877804	0.813832412159495	NR	0.0668975		1e-26
rs13125101	Hair color	30595370	rs1458046	chr4:81199966	A=0.393, G=0.607	0.378270845585867	0.812349571579859	NR			8e-30
rs13125101	Blond vs. brown/black hair color	30531825	rs1458046	chr4:81199966	A=0.393, G=0.607	0.378270845585867	0.812349571579859	0.4044	1.072		8e-19
rs13125101	PR interval	32439900	rs36034102	chr4:81202048	G=0.756, T=0.244	0.747009969491382	0.927275760440416	0.2688	0.4428	0.29-0.59	5e-09
rs13125101	PR interval	32439900	rs36034102	chr4:81202048	G=0.756, T=0.244	0.747009969491382	0.927275760440416	0.27	0.43	0.29-0.57	4e-09
rs13125101	Hypertension	32709000	rs36034102	chr4:81202048	G=0.756, T=0.244	0.747009969491382	0.927275760440416	0.35	1.22	1.15-1.29	3e-12
rs13125101	Angina pectoris	34594039	rs36034102	chr4:81202048	G=0.756, T=0.244	0.747009969491382	0.927275760440416	NR	0.0523	0.034-0.07	1e-08
rs13125101	Descending aorta maximum area (MTAG)	35922433	rs36034102	chr4:81202048	G=0.756, T=0.244	0.747009969491382	0.927275760440416	0.73	3.4		2e-08
rs13125101	Descending aorta maximum area	35922433	rs36034102	chr4:81202048	G=0.756, T=0.244	0.747009969491382	0.927275760440416	0.73	3.53		6e-09
rs13125101	Diastolic blood pressure x depressive symptoms interaction (2df test)	34734193	rs36034102	chr4:81202048	G=0.756, T=0.244	0.747009969491382	0.927275760440416	NR			1e-08
rs13125101	Left ventricular mass indexed by body surface area	36944631	rs36034102	chr4:81202048	G=0.756, T=0.244	0.747009969491382	0.927275760440416	0.73	0.44	0.28-0.6	1e-07
rs13125101	Mean arterial pressure	30487518	rs17004869	chr4:81205033	A=0.956, T=0.044	0.123425461660756	1	0.8721	0.7476	0.56-0.94	1e-14
rs13125101	Hypertension	30487518	rs17004869	chr4:81205033	A=0.956, T=0.044	0.123425461660756	1	0.8721	0.1695	0.12-0.22	7e-12
rs13125101	Systolic blood pressure	30487518	rs17004869	chr4:81205033	A=0.956, T=0.044	0.123425461660756	1	0.87	0.9834	0.71-1.25	8e-13
rs13125101	Diastolic blood pressure	30487518	rs17004869	chr4:81205033	A=0.956, T=0.044	0.123425461660756	1	0.8721	0.631	0.46-0.8	6e-13
rs13125101	Systolic blood pressure	28135244	rs17004869	chr4:81205033	A=0.956, T=0.044	0.123425461660756	1	0.0497722	0.7206	0.49-0.95	1e-09
rs13125101	Mean corpuscular volume	34594039	rs17004869	chr4:81205033	A=0.956, T=0.044	0.123425461660756	1	0.109236	0.0333365	0.021-0.045	5e-08
rs13125101	FGF5 protein levels	39789286	rs17004869	chr4:81205033	A=0.956, T=0.044	0.123425461660756	1	0.0484318	0.407869	0.38-0.43	6e-236
rs13125101	Early-onset ischemic stroke	36240095	rs17004869	chr4:81205033	A=0.956, T=0.044	0.123425461660756	1	NR	1.152		2e-07
rs13125101	Male-pattern baldness	30573740	rs7681907	chr4:81205868	A=0.397, G=0.603	0.359834293438597	0.798926737086927	0.415367	0.0504594	0.044-0.057	6e-51
rs13125101	Male-pattern baldness	27182965	rs4690116	chr4:81206377	A=0.405, T=0.595	0.345775836476699	0.796241284493764	NR	1.14155	1.09-1.19	6e-09
rs13125101	Male-pattern baldness	28196072	rs4690116	chr4:81206377	A=0.405, T=0.595	0.345775836476699	0.796241284493764	NR	0.07		1e-25
rs13125101	Male-pattern baldness	28272467	rs982804	chr4:81207039	C=0.409, T=0.591	0.338954821009625	0.794871478002966	0.42	0.13	0.091-0.169	2e-09
rs13125101	Height (maximum, inv-normal transformed)	39024449	rs982804	chr4:81207039	C=0.409, T=0.591	0.338954821009625	0.794871478002966	0.4972	0.02743	0.02-0.035	6e-12
rs13125101	height (mean, inv-normal transformed)	39024449	rs982804	chr4:81207039	C=0.409, T=0.591	0.338954821009625	0.794871478002966	0.4972	0.02717	0.019-0.035	2e-11
rs13125101	Height (maximum, inv-normal transformed)	39024449	rs982804	chr4:81207039	C=0.409, T=0.591	0.338954821009625	0.794871478002966	0.1637	0.05993	0.046-0.074	1e-16
rs13125101	height (mean, inv-normal transformed)	39024449	rs982804	chr4:81207039	C=0.409, T=0.591	0.338954821009625	0.794871478002966	0.1637	0.06079	0.047-0.075	3e-17
rs13125101	height (minimum, inv-normal transformed)	39024449	rs982804	chr4:81207039	C=0.409, T=0.591	0.338954821009625	0.794871478002966	0.1637	0.05441	0.041-0.068	7e-15
rs13125101	Descending thoracic aortic diameter	34837083	rs3733336	chr4:81207963	A=0.653, G=0.347	0.431070699538496	0.786082012713761	0.64	0.034		5e-09
rs13125101	Descending aorta diameter	37019578	rs3733336	chr4:81207963	A=0.653, G=0.347	0.431070699538496	0.786082012713761	0.63967	0.0361796	0.024-0.048	1e-09
rs7310615	Rheumatoid arthritis or type 1 diabetes	37377963	rs886125	chr12:111365324	A=0.46, G=0.54	0.137115737547304	0.374011417376573	NR			1e-08
rs7310615	Non-HDL cholesterol levels	34887591	rs876311	chr12:111366866	C=0.504, G=0.496	0.14991602547456	0.418452289193772	NR			5e-10
rs7310615	Low density lipoprotein cholesterol levels	34887591	rs4766519	chr12:111370980	C=0.488, T=0.512	0.170550081205847	0.432345863413825	0.521336	0.0112003	0.0084-0.014	8e-12
rs7310615	Estimated glomerular filtration rate (cystatin c)	39256582	rs4766519	chr12:111370980	C=0.488, T=0.512	0.170550081205847	0.432345863413825	NR	0.0256867		2e-36
rs7310615	Colorectal cancer x menopausal hormone therapy interaction	35512400	rs4766519	chr12:111370980	C=0.488, T=0.512	0.170550081205847	0.432345863413825	NR			2e-06
rs7310615	Estimated glomerular filtration rate (creatinine, cystatin c)	39256582	rs4766519	chr12:111370980	C=0.488, T=0.512	0.170550081205847	0.432345863413825	NR	0.018312	0.014-0.022	5e-19
rs7310615	Parental longevity (combined parental attained age, Martingale residuals)	29227965	rs4426183	chr12:111373404	C=0.573, T=0.427	0.172034668166106	0.447730612950635	0.428782	0.0153237	0.011-0.02	2e-11
rs7310615	Hemoglobin concentration	35964923	rs1056620	chr12:111375172	C=0.447, T=0.553	0.153207122669672	0.405790995456423	0.4504	0.02351		2e-12
rs7310615	Total cholesterol levels	34887591	rs12580337	chr12:111377530	C=0.49, T=0.51	0.16747080929762	0.430132786857933	0.516958	0.0111417	0.0085-0.0138	6e-12
rs7310615	Low density lipoprotein cholesterol levels	34887591	rs12311973	chr12:111407366	G=0.491, T=0.509	0.169207603431086	0.433218149038462	NR			4e-14
rs7310615	Total cholesterol levels	34887591	rs12311973	chr12:111407366	G=0.491, T=0.509	0.169207603431086	0.433218149038462	NR			6e-14
rs7310615	Colorectal cancer x menopausal hormone therapy interaction	35512400	rs12425324	chr12:111407697	A=0.508, G=0.492	0.167674058385471	0.432108986903507	NR			6e-07
rs7310615	Colorectal cancer x menopausal hormone therapy interaction (2df test)	35512400	rs12425324	chr12:111407697	A=0.508, G=0.492	0.167674058385471	0.432108986903507	NR			2e-06
rs7310615	Diastolic blood pressure	35762941	rs7968960	chr12:111426615	A=0.669, C=0.331	0.308189443920446	0.736081806713777	NR	0.2881	0.24-0.33	2e-36
rs7310615	Omega-6 fatty acid levels	40545721	rs7968960	chr12:111426615	A=0.669, C=0.331	0.308189443920446	0.736081806713777	NR			8e-09
rs7310615	Linoleic acid levels	40545721	rs7968960	chr12:111426615	A=0.669, C=0.331	0.308189443920446	0.736081806713777	NR			3e-08
rs7310615	Polyunsaturated fatty acid levels	40545721	rs7968960	chr12:111426615	A=0.669, C=0.331	0.308189443920446	0.736081806713777	NR			4e-08
rs7310615	Systolic blood pressure	35762941	rs10849925	chr12:111495518	A=0.656, G=0.344	0.325736801877024	0.73518920428906	NR	0.3351	0.26-0.41	5e-18
rs7310615	Myocardial infarction	38072966	rs10849925	chr12:111495518	A=0.656, G=0.344	0.325736801877024	0.73518920428906	NR	0.958		3e-07
rs7310615	Triglyceride percentage of total lipids in intermediate-density lipoprotein	40307439	rs4378452	chr12:111504033	C=0.346, T=0.654	0.329977407482303	0.736711105413836	0.351854	0.0182655	0.012-0.025	1e-08
rs7310615	Hemoglobin concentration	35964923	rs4378452	chr12:111504033	C=0.346, T=0.654	0.329977407482303	0.736711105413836	0.3529	0.03383		4e-18
rs7310615	Hemoglobin concentration	35964923	rs4378452	chr12:111504033	C=0.346, T=0.654	0.329977407482303	0.736711105413836	0.3519	0.03072		6e-19
rs7310615	Serum urate levels	38658550	rs4378452	chr12:111504033	C=0.346, T=0.654	0.329977407482303	0.736711105413836	NR	0.0223	0.017-0.028	2e-15
rs7310615	Blood osmolality (transformed sodium)	28360221	rs10774613	chr12:111546165	C=0.424, T=0.576	0.251416593706794	0.544570488320869	0.56	0.03		2e-06
rs7310615	Breast cancer	32424353	rs11065822	chr12:111600134	G=0.651, T=0.349	0.341259817894098	0.744288755441172	0.63	1.04167	1.02-1.05	6e-09
rs7310615	Alzheimer's disease or gastroesophageal reflux disease	35851147	rs11065822	chr12:111600134	G=0.651, T=0.349	0.341259817894098	0.744288755441172	NR			4e-07
rs7310615	Diastolic blood pressure x depressive symptoms interaction (2df test)	34734193	rs11065822	chr12:111600134	G=0.651, T=0.349	0.341259817894098	0.744288755441172	NR			2e-08
rs7310615	Breast cancer or COVID-19 infection (pleiotropy)	37636041	rs11065822	chr12:111600134	G=0.651, T=0.349	0.341259817894098	0.744288755441172	NR			1e-09
rs7310615	Myocardial infarction	38072966	rs11065822	chr12:111600134	G=0.651, T=0.349	0.341259817894098	0.744288755441172	NR	0.9558		1e-07
rs7310615	HOMA-B (corrected for HOMA-IR)	30369944	rs10744770	chr12:111662578	A=0.229, G=0.771	0.123315701894446	0.691583054626533	0.21	23.4		1e-07
rs7310615	HOMA-B (corrected for HOMA-IR)	30369944	rs4766451	chr12:111670682	G=0.764, T=0.236	0.12824008484716	0.691622489090844	0.22	23.46		2e-07
rs7310615	Coronary heart disease	23364394	rs886126	chr12:111679214	C=0.764, T=0.236	0.124898662100247	0.682552562299398	0.66	1.14	1.08-1.20	1e-06
rs7310615	Nonsyndromic cleft lip with cleft palate	28232668	rs4766453	chr12:111692124	C=0.757, T=0.243	0.150768189966119	0.735708280790248	0.47	1.14		8e-06
rs7310615	Hypertension	37947095	rs4766453	chr12:111692124	C=0.757, T=0.243	0.150768189966119	0.735708280790248	NR			1e-08
rs7310615	Estimated glomerular filtration rate	37919891	rs4766453	chr12:111692124	C=0.757, T=0.243	0.150768189966119	0.735708280790248	NR	0.3651	0.23-0.5	5e-08
rs7310615	Estimated glomerular filtration rate	31152163	rs2339717	chr12:111696528	C=0.274, T=0.726	0.155889541341583	0.688467731945993	0.6345	0.0022	0.0016-0.0028	9e-08
rs7310615	Estimated glomerular filtration rate	31152163	rs2339717	chr12:111696528	C=0.274, T=0.726	0.155889541341583	0.688467731945993	0.3497	0.0045	0.0031-0.0059	3e-10
rs7310615	Estimated glomerular filtration rate	37919891	rs2339717	chr12:111696528	C=0.274, T=0.726	0.155889541341583	0.688467731945993	NR	0.416	0.27-0.57	5e-08
rs7310615	Blood urea nitrogen levels	37919891	rs2339717	chr12:111696528	C=0.274, T=0.726	0.155889541341583	0.688467731945993	NR	0.0099	0.0066-0.0132	8e-09
rs7310615	Systolic blood pressure (standard GWA)	37106081	rs2339717	chr12:111696528	C=0.274, T=0.726	0.155889541341583	0.688467731945993	NR	0.33853	0.22-0.46	2e-08
rs7310615	Cigarettes smoked per day	36477530	rs2339717	chr12:111696528	C=0.274, T=0.726	0.155889541341583	0.688467731945993	0.66589	0.0284	0.019-0.037	5e-10
rs7310615	Height	36224396	rs6490029	chr12:111698457	A=0.242, G=0.758	0.145931464892383	0.725774682564806	0.7184	0.0101	0.0087-0.0115	1e-43
rs7310615	Chronic renal failure [CKD] (PheCode 585.3)	40465716	rs916682	chr12:111699146	A=0.756, G=0.244	0.148430646869825	0.728013256584685	NR	0.0716	0.045-0.099	2e-07
rs7310615	Triglyceride levels	34887591	rs2339718	chr12:111702646	A=0.737, G=0.263	0.159526019746257	0.716094178358329	NR			5e-13
rs7310615	Triglyceride levels	34887591	rs2009170	chr12:111703313	C=0.263, T=0.737	0.159526019746257	0.716094178358329	0.254725	0.0127277	0.0096-0.0158	1e-10
rs7310615	Idiopathic osteonecrosis of the femoral head	29118346	rs3858704	chr12:111705893	A=0.729, G=0.271	0.170018286638808	0.724413762875301	0.672	1.33		3e-12
rs7310615	Estimated glomerular filtration rate	37919891	rs3858704	chr12:111705893	A=0.729, G=0.271	0.170018286638808	0.724413762875301	NR	0.4615	0.31-0.62	5e-09
rs7310615	Blood urea nitrogen levels	37919891	rs3858704	chr12:111705893	A=0.729, G=0.271	0.170018286638808	0.724413762875301	NR	0.0107	0.0072-0.0142	2e-09
rs7310615	Copper levels	35501403	rs3858704	chr12:111705893	A=0.729, G=0.271	0.170018286638808	0.724413762875301	NR			2e-09
rs7310615	Coronary artery disease	32469254	rs3858704	chr12:111705893	A=0.729, G=0.271	0.170018286638808	0.724413762875301	0.66	1.06	0.96-1.17	3e-13
rs7310615	Atrial fibrillation	28416822	rs4766566	chr12:111706877	C=0.731, T=0.269	0.171065450622097	0.7303119185038	0.68	1.11	1.062-1.162	7e-06
rs7310615	Platelet count	29403010	rs4766566	chr12:111706877	C=0.731, T=0.269	0.171065450622097	0.7303119185038	NR	0.03172	0.023-0.041	2e-12
rs7310615	Gout	27899376	rs4766566	chr12:111706877	C=0.731, T=0.269	0.171065450622097	0.7303119185038	0.633	1.51	1.38-1.65	4e-20
rs7310615	Renal underexcretion gout	27899376	rs4766566	chr12:111706877	C=0.731, T=0.269	0.171065450622097	0.7303119185038	0.633	1.6	1.44-1.78	2e-18
rs7310615	Renal overload gout	27899376	rs4766566	chr12:111706877	C=0.731, T=0.269	0.171065450622097	0.7303119185038	0.633	1.59	1.43-1.78	8e-17
rs7310615	Serum copper levels	35501403	rs4766566	chr12:111706877	C=0.731, T=0.269	0.171065450622097	0.7303119185038	0.329	0.191	0.12-0.26	4e-08
rs7310615	Coronary artery disease	32469254	rs4766566	chr12:111706877	C=0.731, T=0.269	0.171065450622097	0.7303119185038	0.33	1.24	1.19-1.29	2e-25
rs7310615	Serum uric acid levels	30993211	rs4766566	chr12:111706877	C=0.731, T=0.269	0.171065450622097	0.7303119185038	0.6755	0.0558	0.048-0.064	7e-40
rs7310615	Hair color	30595370	rs1265564	chr12:111708458	A=0.569, C=0.431	0.585118167700473	0.819043050725507	NR			1e-07
rs7310615	Systolic blood pressure x alcohol consumption interaction (2df test)	29912962	rs1265564	chr12:111708458	A=0.569, C=0.431	0.585118167700473	0.819043050725507	0.59			2e-13
rs7310615	Mean arterial pressure x alcohol consumption interaction (2df test)	29912962	rs1265564	chr12:111708458	A=0.569, C=0.431	0.585118167700473	0.819043050725507	0.59			2e-08
rs7310615	Parental longevity (combined parental attained age, Martingale residuals)	29227965	rs1265564	chr12:111708458	A=0.569, C=0.431	0.585118167700473	0.819043050725507	0.557672	0.0133386	0.0088-0.0178	6e-09
rs7310615	Type 1 diabetes	22293688	rs1265564	chr12:111708458	A=0.569, C=0.431	0.585118167700473	0.819043050725507	NR	1.45	1.28-1.67	1e-16
rs7310615	Age of onset of type 1 diabetes	38453145	rs1265564	chr12:111708458	A=0.569, C=0.431	0.585118167700473	0.819043050725507	NR	0.15	0.091-0.209	1e-07
rs7310615	HbA1c or polycystic ovary syndrome (pleiotropy)	35771237	rs1265564	chr12:111708458	A=0.569, C=0.431	0.585118167700473	0.819043050725507	0.58			3e-13
rs7310615	Diastolic blood pressure x depressive symptoms interaction (2df test)	34734193	rs1265564	chr12:111708458	A=0.569, C=0.431	0.585118167700473	0.819043050725507	NR			3e-11
rs7310615	Blood cell traits latent factor 10 (platelet)	40220762	rs1265564	chr12:111708458	A=0.569, C=0.431	0.585118167700473	0.819043050725507	NR			1e-10
rs7310615	Polyunsaturated fatty acid levels	40545721	rs1265564	chr12:111708458	A=0.569, C=0.431	0.585118167700473	0.819043050725507	NR			3e-08
rs7310615	Systolic blood pressure	39548300	rs1265564	chr12:111708458	A=0.569, C=0.431	0.585118167700473	0.819043050725507	NR	0.352	0.26-0.44	3e-09
rs7310615	Myocardial infarction	38072966	rs1237851118	chr12:111708458	A=0.569, C=0.431	0.585118167700473	0.819043050725507	NR	0.94		2e-14
rs7310615	Omega-6 fatty acid levels	40545721	rs1265564	chr12:111708458	A=0.569, C=0.431	0.585118167700473	0.819043050725507	NR			2e-11
rs7310615	Polyunsaturated fatty acid levels	40545721	rs1265564	chr12:111708458	A=0.569, C=0.431	0.585118167700473	0.819043050725507	NR			7e-10
rs7310615	Linoleic acid levels	40545721	rs1265564	chr12:111708458	A=0.569, C=0.431	0.585118167700473	0.819043050725507	NR			2e-10
rs7310615	Omega-6 fatty acid levels	40545721	rs1265564	chr12:111708458	A=0.569, C=0.431	0.585118167700473	0.819043050725507	NR			3e-09
rs7310615	Composite immunoglobulin trait (IgA x IgG/IgM)	28628107	rs1265565	chr12:111715197	C=0.624, T=0.376	0.473080266709097	0.826862178163293	0.3392	0.07		3e-08
rs7310615	Cystatin C plasma levels	34899825	rs1265565	chr12:111715197	C=0.624, T=0.376	0.473080266709097	0.826862178163293	NR			4e-129
rs7310615	Diastolic blood pressure x depressive symptoms interaction (2df test)	34734193	rs1265565	chr12:111715197	C=0.624, T=0.376	0.473080266709097	0.826862178163293	NR			8e-09
rs7310615	Diastolic blood pressure	35762941	rs1265565	chr12:111715197	C=0.624, T=0.376	0.473080266709097	0.826862178163293	NR	0.3635	0.32-0.41	4e-58
rs7310615	CSF1 protein levels	39794498	rs1265565	chr12:111715197	C=0.624, T=0.376	0.473080266709097	0.826862178163293	0.339409999999999	0.0398153	0.027-0.052	6e-10
rs7310615	Hemoglobin concentration	35964923	rs1265565	chr12:111715197	C=0.624, T=0.376	0.473080266709097	0.826862178163293	0.3771	0.04427		1e-30
rs7310615	Venous thromboembolism	36777996	rs1265565	chr12:111715197	C=0.624, T=0.376	0.473080266709097	0.826862178163293	0.3331	0.059281	0.04-0.078	1e-09
rs7310615	Hemoglobin concentration	35964923	rs1265565	chr12:111715197	C=0.624, T=0.376	0.473080266709097	0.826862178163293	0.3756	0.03878		6e-30
rs7310615	DLL1/TGFBR2 protein level ratio	38412862	rs1265566	chr12:111716376	C=0.316, T=0.684	0.222042011351649	0.743132828038488	NR	0.0709831	0.057-0.085	5e-23
rs7310615	CD27/TGFBR2 protein level ratio	38412862	rs1265566	chr12:111716376	C=0.316, T=0.684	0.222042011351649	0.743132828038488	NR	0.0663964	0.052-0.081	2e-19
rs7310615	COMP/ICAM1 protein level ratio	38412862	rs1265566	chr12:111716376	C=0.316, T=0.684	0.222042011351649	0.743132828038488	NR	0.0665605	0.052-0.081	5e-20
rs7310615	IL18BP/ROR1 protein level ratio	38412862	rs1265566	chr12:111716376	C=0.316, T=0.684	0.222042011351649	0.743132828038488	NR	0.0828554	0.069-0.097	7e-30
rs7310615	TNFRSF1A/TNFRSF1B protein level ratio	38412862	rs1265566	chr12:111716376	C=0.316, T=0.684	0.222042011351649	0.743132828038488	NR	0.0755608	0.061-0.09	1e-24
rs7310615	Non-albumin protein levels	33462484	rs1265566	chr12:111716376	C=0.316, T=0.684	0.222042011351649	0.743132828038488	NR	0.0176	0.012-0.023	4e-11
rs7310615	Total bilirubin levels	33462484	rs1265566	chr12:111716376	C=0.316, T=0.684	0.222042011351649	0.743132828038488	NR	0.0212	0.016-0.026	1e-16
rs7310615	High density lipoprotein cholesterol levels	33462484	rs1265566	chr12:111716376	C=0.316, T=0.684	0.222042011351649	0.743132828038488	NR	0.0169	0.012-0.022	2e-10
rs7310615	Cystatin C levels	33462484	rs1265566	chr12:111716376	C=0.316, T=0.684	0.222042011351649	0.743132828038488	NR	0.0388	0.034-0.044	2e-52
rs7310615	Direct bilirubin levels	33462484	rs1265566	chr12:111716376	C=0.316, T=0.684	0.222042011351649	0.743132828038488	NR	0.0209	0.015-0.026	4e-14
rs7310615	Serum phosphate levels	33462484	rs1265566	chr12:111716376	C=0.316, T=0.684	0.222042011351649	0.743132828038488	NR	0.0186	0.013-0.024	3e-12
rs7310615	Sex hormone-binding globulin levels	33462484	rs1265566	chr12:111716376	C=0.316, T=0.684	0.222042011351649	0.743132828038488	NR	0.0161	0.011-0.021	2e-09
rs7310615	Diastolic blood pressure (MTAG)	39537608	rs7963641	chr12:111716718	A=0.182, G=0.818	0.103030156982893	0.729835131474476	NR	0.0286329	0.024-0.033	9e-39
rs7310615	Reaction time	29844566	rs3847952	chr12:111746678	G=0.264, T=0.736	0.183303984949945	0.765648094595463	NR	0.0099741	0.0064-0.0136	5e-08
rs7310615	Systolic blood pressure	39134668	rs4766507	chr12:111754048	C=0.23, T=0.77	0.148996923938763	0.758056758056758	NR	0.0254326	0.021-0.03	3e-27
rs7310615	Smoking initiation	36477530	rs7973950	chr12:111756403	A=0.312, T=0.688	0.232355963000636	0.767243725842452	0.331	0.00926	0.0074-0.0111	5e-23
rs7310615	Gastric cancer	30281874	rs6490061	chr12:111773345	C=0.215, T=0.785	0.164174167998857	0.830820671098449	NR	1.10497		3e-08
rs7310615	Platelet count	39414775	rs7398343	chr12:111774068	A=0.78, C=0.22	0.170605558440992	0.834648257725181	NR	0.05	0.036-0.064	1e-13
rs7310615	Excessive alcohol consumption	33093602	rs3803167	chr12:111785586	C=0.244, T=0.756	0.237573675533274	0.921036106750392	NR			5e-08
rs7310615	Hypertension	31879980	rs10849937	chr12:111792427	A=0.786, G=0.214	0.195805737483963	0.910017889087657	NR	0.0519123		7e-12
rs7310615	Diastolic blood pressure	38459180	rs10849937	chr12:111792427	A=0.786, G=0.214	0.195805737483963	0.910017889087657	NR	0.03	0.024-0.036	6e-33
rs7310615	Diastolic blood pressure	38459180	rs10849937	chr12:111792427	A=0.786, G=0.214	0.195805737483963	0.910017889087657	NR	0.04	0.032-0.048	2e-23
rs7310615	Platelet count	27863252	rs3809272	chr12:111800258	A=0.305, G=0.695	0.255611203774734	0.81795150199059	0.3039	0.0945364	0.087-0.102	4e-126
rs7310615	Total testosterone levels	32042192	rs3809272	chr12:111800258	A=0.305, G=0.695	0.255611203774734	0.81795150199059	0.697024	0.0195579	0.013-0.026	4e-10
rs7310615	CD74/TNFRSF21 protein level ratio	38412862	rs3809272	chr12:111800258	A=0.305, G=0.695	0.255611203774734	0.81795150199059	NR	0.0893772	0.075-0.104	4e-35
rs7310615	CD74/JAM2 protein level ratio	38412862	rs3809272	chr12:111800258	A=0.305, G=0.695	0.255611203774734	0.81795150199059	NR	0.111544	0.097-0.126	3e-51
rs7310615	HLAE/IL15 protein level ratio	38412862	rs3809272	chr12:111800258	A=0.305, G=0.695	0.255611203774734	0.81795150199059	NR	0.0911389	0.077-0.106	1e-34
rs7310615	ADA2/COMP protein level ratio	38412862	rs3809272	chr12:111800258	A=0.305, G=0.695	0.255611203774734	0.81795150199059	NR	0.104202	0.09-0.119	5e-45
rs7310615	NRCAM/NTRK2 protein level ratio	38412862	rs3809272	chr12:111800258	A=0.305, G=0.695	0.255611203774734	0.81795150199059	NR	0.0740591	0.06-0.089	1e-23
rs7310615	BSG/TNFRSF4 protein level ratio	38412862	rs3809272	chr12:111800258	A=0.305, G=0.695	0.255611203774734	0.81795150199059	NR	0.0894249	0.075-0.104	1e-34
rs7310615	CD160/CXCL16 protein level ratio	38412862	rs3809272	chr12:111800258	A=0.305, G=0.695	0.255611203774734	0.81795150199059	NR	0.119645	0.11-0.13	8e-58
rs7310615	EFEMP1/IL18BP protein level ratio	38412862	rs3809272	chr12:111800258	A=0.305, G=0.695	0.255611203774734	0.81795150199059	NR	0.0919703	0.078-0.106	3e-38
rs7310615	JAM2/TNFRSF14 protein level ratio	38412862	rs3809272	chr12:111800258	A=0.305, G=0.695	0.255611203774734	0.81795150199059	NR	0.0823162	0.068-0.097	6e-28
rs7310615	IL15/IL18BP protein level ratio	38412862	rs3809272	chr12:111800258	A=0.305, G=0.695	0.255611203774734	0.81795150199059	NR	0.097517	0.083-0.112	3e-39
rs7310615	AXL/MCAM protein level ratio	38412862	rs3809272	chr12:111800258	A=0.305, G=0.695	0.255611203774734	0.81795150199059	NR	0.0689625	0.055-0.083	2e-21
rs7310615	Mitochondrial DNA levels	33385171	rs3809272	chr12:111800258	A=0.305, G=0.695	0.255611203774734	0.81795150199059	0.3052	0.02337	0.018-0.029	7e-17
rs7310615	Vertical cup-disc ratio	34077760	rs3809272	chr12:111800258	A=0.305, G=0.695	0.255611203774734	0.81795150199059	NR	0.0282	0.017-0.039	1e-08
rs7310615	ADGRE5/GAS6 protein level ratio	38412862	rs3809272	chr12:111800258	A=0.305, G=0.695	0.255611203774734	0.81795150199059	NR	0.0844073	0.07-0.098	2e-32
rs7310615	Testosterone levels	40229599	rs3809272	chr12:111800258	A=0.305, G=0.695	0.255611203774734	0.81795150199059	0.302	0.0202	0.015-0.026	1e-12
rs7310615	Testosterone levels	40229599	rs3809272	chr12:111800258	A=0.305, G=0.695	0.255611203774734	0.81795150199059	0.303	0.0208	0.015-0.026	4e-13
rs7310615	Blood cell traits latent factor 10 (platelet)	40220762	rs3809272	chr12:111800258	A=0.305, G=0.695	0.255611203774734	0.81795150199059	NR			5e-17
rs7310615	High fluorescence immature platelet fraction	37596262	rs3809272	chr12:111800258	A=0.305, G=0.695	0.255611203774734	0.81795150199059	0.3064	0.0486424	0.033-0.064	4e-10
rs7310615	Mean arterial pressure x depressive symptoms interaction (2df test)	34734193	rs7398796	chr12:111814155	C=0.294, T=0.706	0.326723850638388	0.949165511665512	NR			2e-10
rs7310615	Mean platelet volume during first trimester of pregnancy	38064665	rs10774621	chr12:111817367	A=0.216, G=0.784	0.207217973192548	0.930658946787979	0.304847	0.0528	0.036-0.07	1e-09
rs7310615	Gestational thrombocytopenia	38064665	rs10774621	chr12:111817367	A=0.216, G=0.784	0.207217973192548	0.930658946787979	0.304847	1.17	1.12-1.22	4e-12
rs7310615	Vitiligo	27723757	rs10774624	chr12:111833788	A=0.53, G=0.47	0.887651516729094	0.951604368114687	0.5048	1.26936	1.2-1.33	6e-23
rs7310615	Eosinophil counts	30595370	rs10774624	chr12:111833788	A=0.53, G=0.47	0.887651516729094	0.951604368114687	NR			1e-300
rs7310615	Systolic blood pressure	30578418	rs10774624	chr12:111833788	A=0.53, G=0.47	0.887651516729094	0.951604368114687	0.6576	0.481	0.38-0.59	3e-19
rs7310615	Interferon gamma-induced protein 10 levels	27989323	rs10774624	chr12:111833788	A=0.53, G=0.47	0.887651516729094	0.951604368114687	NR	0.1069	0.06-0.154	7e-06
rs7310615	Monokine induced by gamma interferon levels	27989323	rs10774624	chr12:111833788	A=0.53, G=0.47	0.887651516729094	0.951604368114687	NR	0.1056	0.059-0.152	9e-06
rs7310615	Rheumatoid arthritis	24390342	rs10774624	chr12:111833788	A=0.53, G=0.47	0.887651516729094	0.951604368114687	0.5	1.09	1.06-1.13	7e-09
rs7310615	Preeclampsia (maternal genotype effect)	33239696	rs10774624	chr12:111833788	A=0.53, G=0.47	0.887651516729094	0.951604368114687	0.4	1.11	1.07-1.15	2e-08
rs7310615	Intraocular pressure	29785010	rs10774624	chr12:111833788	A=0.53, G=0.47	0.887651516729094	0.951604368114687	0.485	0.082	0.057-0.107	3e-10
rs7310615	Rheumatoid arthritis	30423114	rs10774624	chr12:111833788	A=0.53, G=0.47	0.887651516729094	0.951604368114687	0.51	0.08647	0.054-0.119	2e-07
rs7310615	Rheumatoid arthritis	30423114	rs10774624	chr12:111833788	A=0.53, G=0.47	0.887651516729094	0.951604368114687	NR	0.17559	-0.49006	8e-08
rs7310615	Total cholesterol levels in HDL	38448586	rs10774624	chr12:111833788	A=0.53, G=0.47	0.887651516729094	0.951604368114687	0.5483	0.0334	0.025-0.042	2e-15
rs7310615	Total cholesterol in HDL2	38448586	rs10774624	chr12:111833788	A=0.53, G=0.47	0.887651516729094	0.951604368114687	0.5483	0.0316	0.023-0.04	6e-14
rs7310615	DNAJC6 protein levels	39789286	rs10774624	chr12:111833788	A=0.53, G=0.47	0.887651516729094	0.951604368114687	0.512633	0.0400855	0.028-0.052	8e-12
rs7310615	DFFA protein levels	39789286	rs10774624	chr12:111833788	A=0.53, G=0.47	0.887651516729094	0.951604368114687	0.512633	0.0456808	0.033-0.058	5e-14
rs7310615	C-X-C motif chemokine 16 levels	33067605	rs10774624	chr12:111833788	A=0.53, G=0.47	0.887651516729094	0.951604368114687	0.53	0.0718		6e-19
rs7310615	Interleukin-27 levels	33067605	rs10774624	chr12:111833788	A=0.53, G=0.47	0.887651516729094	0.951604368114687	0.53	0.0739		8e-19
rs7310615	Peripheral artery disease in non diabetes	34601942	rs10774624	chr12:111833788	A=0.53, G=0.47	0.887651516729094	0.951604368114687	0.49	1.14	1.1-1.19	2e-09
rs7310615	CASC3 protein levels	39789286	rs10774624	chr12:111833788	A=0.53, G=0.47	0.887651516729094	0.951604368114687	0.512633	0.0421741	0.03-0.055	1e-11
rs7310615	CASP8 protein levels	39789286	rs10774624	chr12:111833788	A=0.53, G=0.47	0.887651516729094	0.951604368114687	0.512633	0.043647	0.032-0.056	2e-13
rs7310615	ATP6V1G1 protein levels	39789286	rs10774624	chr12:111833788	A=0.53, G=0.47	0.887651516729094	0.951604368114687	0.512633	0.0411598	0.029-0.053	1e-11
rs7310615	Glycated hemoglobin levels	34059833	rs10774624	chr12:111833788	A=0.53, G=0.47	0.887651516729094	0.951604368114687	0.5231	0.0093	0.0068-0.0118	4e-14
rs7310615	Stroke (MTAG)	39537608	rs10774624	chr12:111833788	A=0.53, G=0.47	0.887651516729094	0.951604368114687	NR	0.0144599	0.01-0.019	2e-11
rs7310615	TNFSF12 protein levels	39789286	rs10774624	chr12:111833788	A=0.53, G=0.47	0.887651516729094	0.951604368114687	0.512633	0.0339404	0.023-0.044	9e-13
rs7310615	USP25 protein levels	39789286	rs10774624	chr12:111833788	A=0.53, G=0.47	0.887651516729094	0.951604368114687	0.512633	0.0411197	0.029-0.053	1e-11
rs7310615	UBE2L6 protein levels	39789286	rs10774624	chr12:111833788	A=0.53, G=0.47	0.887651516729094	0.951604368114687	0.512633	0.0576881	0.046-0.07	8e-23
rs7310615	UBXN1 protein levels	39789286	rs10774624	chr12:111833788	A=0.53, G=0.47	0.887651516729094	0.951604368114687	0.512633	0.04237	0.03-0.055	7e-12
rs7310615	TYMP protein levels	39789286	rs10774624	chr12:111833788	A=0.53, G=0.47	0.887651516729094	0.951604368114687	0.512633	0.052608	0.041-0.065	2e-19
rs7310615	GLOD4 protein levels	39789286	rs10774624	chr12:111833788	A=0.53, G=0.47	0.887651516729094	0.951604368114687	0.512633	0.043937	0.032-0.056	2e-13
rs7310615	TALDO1 protein levels	39789286	rs10774624	chr12:111833788	A=0.53, G=0.47	0.887651516729094	0.951604368114687	0.512633	0.0431651	0.031-0.055	5e-13
rs7310615	Number of non-cancer illnesses (standard GWA)	37106081	rs10774624	chr12:111833788	A=0.53, G=0.47	0.887651516729094	0.951604368114687	NR	0.034248	0.024-0.044	1e-11
rs7310615	HNRNPUL1 protein levels	39789286	rs10774624	chr12:111833788	A=0.53, G=0.47	0.887651516729094	0.951604368114687	0.512633	0.0591062	0.047-0.071	1e-23
rs7310615	JAM2 protein levels	39789286	rs10774624	chr12:111833788	A=0.53, G=0.47	0.887651516729094	0.951604368114687	0.512633	0.0399729	0.029-0.051	2e-14
rs7310615	KLRK1 protein levels	39789286	rs10774624	chr12:111833788	A=0.53, G=0.47	0.887651516729094	0.951604368114687	0.512633	0.0710243	0.059-0.083	1e-39
rs7310615	HMCN2 protein levels	39789286	rs10774624	chr12:111833788	A=0.53, G=0.47	0.887651516729094	0.951604368114687	0.512633	0.0394181	0.029-0.05	7e-15
rs7310615	IGBP1 protein levels	39789286	rs10774624	chr12:111833788	A=0.53, G=0.47	0.887651516729094	0.951604368114687	0.512633	0.0428982	0.031-0.055	4e-12
rs7310615	KIR2DL2 protein levels	39789286	rs10774624	chr12:111833788	A=0.53, G=0.47	0.887651516729094	0.951604368114687	0.512633	0.0584254	0.048-0.069	1e-32
rs7310615	STAMBP protein levels	39789286	rs10774624	chr12:111833788	A=0.53, G=0.47	0.887651516729094	0.951604368114687	0.512633	0.0409663	0.029-0.053	1e-11
rs7310615	Kynurenine levels	36357675	rs10774624	chr12:111833788	A=0.53, G=0.47	0.887651516729094	0.951604368114687	0.5143	0.110889	0.091-0.131	1e-27
rs7310615	Nicotinamide levels	36357675	rs10774624	chr12:111833788	A=0.53, G=0.47	0.887651516729094	0.951604368114687	0.5144	0.0570896	0.037-0.077	2e-08
rs7310615	Orotidine levels	36357675	rs10774624	chr12:111833788	A=0.53, G=0.47	0.887651516729094	0.951604368114687	0.5143	0.0670967	0.047-0.087	6e-11
rs7310615	NMI protein levels	39789286	rs10774624	chr12:111833788	A=0.53, G=0.47	0.887651516729094	0.951604368114687	0.512633	0.0412364	0.03-0.053	8e-14
rs7310615	NAGK protein levels	39789286	rs10774624	chr12:111833788	A=0.53, G=0.47	0.887651516729094	0.951604368114687	0.512633	0.0446534	0.033-0.056	6e-15
rs7310615	RWDD1 protein levels	39789286	rs10774624	chr12:111833788	A=0.53, G=0.47	0.887651516729094	0.951604368114687	0.512633	0.0408578	0.029-0.053	8e-12
rs7310615	SCARA5 protein levels	39789286	rs10774624	chr12:111833788	A=0.53, G=0.47	0.887651516729094	0.951604368114687	0.512633	0.0355516	0.025-0.046	1e-13
rs7310615	Heart failure	36376295	rs10774624	chr12:111833788	A=0.53, G=0.47	0.887651516729094	0.951604368114687	0.5505	0.0344588	0.026-0.043	2e-14
rs7310615	X-12127 levels	36357675	rs10774624	chr12:111833788	A=0.53, G=0.47	0.887651516729094	0.951604368114687	0.5138	0.0497444	0.029-0.07	2e-06
rs7310615	chloride (minimum, inv-norm transformed)	39024449	rs10774624	chr12:111833788	A=0.53, G=0.47	0.887651516729094	0.951604368114687	0.3917	0.02123	0.016-0.027	1e-13
rs7310615	Preeclampsia or eclampsia	37248299	rs10774624	chr12:111833788	A=0.53, G=0.47	0.887651516729094	0.951604368114687	NR	1.09		1e-11
rs7310615	Heart failure	36777996	rs10774624	chr12:111833788	A=0.53, G=0.47	0.887651516729094	0.951604368114687	0.5909	0.043648	0.029-0.058	5e-09
rs7310615	Phospholipids in small LDL (UKB data field 23546)	36764567	rs10774624	chr12:111833788	A=0.53, G=0.47	0.887651516729094	0.951604368114687	0.488553	0.0310724	0.022-0.04	9e-11
rs7310615	Preeclampsia (maternal genotype effect)	37285119	rs10774624	chr12:111833788	A=0.53, G=0.47	0.887651516729094	0.951604368114687	0.59	0.92	0.89-0.94	3e-10
rs7310615	Elevated white blood cell count (PheCode 288.2)	39024449	rs10774624	chr12:111833788	A=0.53, G=0.47	0.887651516729094	0.951604368114687	0.3952	0.08641	0.06-0.112	3e-12
rs7310615	Other venous embolism and thrombosis (PheCode 452)	39024449	rs10774624	chr12:111833788	A=0.53, G=0.47	0.887651516729094	0.951604368114687	0.4916	0.05932	0.041-0.078	2e-11
rs7310615	Atherosclerosis of the extremities (PheCode 440.2)	39024449	rs10774624	chr12:111833788	A=0.53, G=0.47	0.887651516729094	0.951604368114687	0.4915	0.09911	0.075-0.123	2e-17
rs7310615	platelet count (mean, inv-norm transformed)	39024449	rs10774624	chr12:111833788	A=0.53, G=0.47	0.887651516729094	0.951604368114687	0.4917	0.119	0.11-0.12	9.88131291682493e-324
rs7310615	Linoleic acid levels	40545721	rs10774624	chr12:111833788	A=0.53, G=0.47	0.887651516729094	0.951604368114687	NR			4e-08
rs7310615	eosinophil (absolute count, minimum, inv-norm transformed)	39024449	rs10774624	chr12:111833788	A=0.53, G=0.47	0.887651516729094	0.951604368114687	0.3091	0.06816	0.053-0.083	1e-19
rs7310615	Omega-6 fatty acid levels	40545721	rs10774624	chr12:111833788	A=0.53, G=0.47	0.887651516729094	0.951604368114687	NR			1e-09
rs7310615	eosinophil (absolute count, mean, inv-norm transformed)	39024449	rs10774624	chr12:111833788	A=0.53, G=0.47	0.887651516729094	0.951604368114687	0.4923	0.1277	0.12-0.13	9.88131291682493e-324
rs7310615	Systolic blood pressure x smoking status (ever vs never) interaction (2df test)	29455858	rs4375492	chr12:111835990	A=0.78, G=0.22	0.235463120616707	0.980546853850021	NR			5e-08
rs7310615	Diastolic blood pressure x smoking status (ever vs never) interaction (2df test)	29455858	rs4375492	chr12:111835990	A=0.78, G=0.22	0.235463120616707	0.980546853850021	NR			1e-26
rs7310615	Diastolic blood pressure x smoking status (current vs non-current) interaction (2df test)	29455858	rs4375492	chr12:111835990	A=0.78, G=0.22	0.235463120616707	0.980546853850021	NR			3e-23
rs7310615	Systolic blood pressure x smoking status (ever vs never) interaction (2df test)	29455858	rs4375492	chr12:111835990	A=0.78, G=0.22	0.235463120616707	0.980546853850021	NR			2e-19
rs7310615	Diastolic blood pressure x smoking status (ever vs never) interaction (2df test)	29455858	rs4375492	chr12:111835990	A=0.78, G=0.22	0.235463120616707	0.980546853850021	NR			8e-13
rs7310615	Diastolic blood pressure x smoking status (current vs non-current) interaction (2df test)	29455858	rs4375492	chr12:111835990	A=0.78, G=0.22	0.235463120616707	0.980546853850021	NR			6e-12
rs7310615	Systolic blood pressure x smoking status (current vs non-current) interaction (2df test)	29455858	rs4375492	chr12:111835990	A=0.78, G=0.22	0.235463120616707	0.980546853850021	NR			1e-07
rs7310615	Systolic blood pressure x smoking status (current vs non-current) interaction (2df test)	29455858	rs4375492	chr12:111835990	A=0.78, G=0.22	0.235463120616707	0.980546853850021	NR			1e-16
rs7310615	Platelet distribution width	32888494	rs3742003	chr12:111844218	A=0.204, G=0.796	0.222630633641034	1	0.211145	0.0347805	0.029-0.04	2e-36
rs7310615	Platelet count	34107879	rs3742003	chr12:111844218	A=0.204, G=0.796	0.222630633641034	1	0.3294	0.0531	0.03-0.076	6e-06
rs7310615	Platelet count	34107879	rs3742003	chr12:111844218	A=0.204, G=0.796	0.222630633641034	1	0.6279	0.061	0.042-0.08	7e-10
rs7310615	mean platelet volume (MPV, mean, inv-norm transformed)	39024449	rs3742003	chr12:111844218	A=0.204, G=0.796	0.222630633641034	1	0.6765	0.02913	0.022-0.037	3e-14
rs7310615	mean platelet volume (MPV, maximum, inv-norm transformed)	39024449	rs3742003	chr12:111844218	A=0.204, G=0.796	0.222630633641034	1	0.6765	0.03213	0.025-0.04	2e-17
rs7310615	Mean corpuscular hemoglobin	27863252	rs3803170	chr12:111847740	A=0.794, G=0.206	0.22070908039182	0.989615591064866	0.2099	0.0257729	0.017-0.034	4e-09
rs7310615	Platelet count during first trimester of pregnancy	38064665	rs3803170	chr12:111847740	A=0.794, G=0.206	0.22070908039182	0.989615591064866	0.074619	0.1649	0.14-0.19	6e-44
rs7310615	Platelet count during second trimester of pregnancy	38064665	rs3803170	chr12:111847740	A=0.794, G=0.206	0.22070908039182	0.989615591064866	0.07461899999999999	0.1418	0.12-0.16	4e-33
rs7310615	Platelet count during third trimester of pregnancy	38064665	rs3803170	chr12:111847740	A=0.794, G=0.206	0.22070908039182	0.989615591064866	0.07461899999999999	0.1231	0.1-0.146	3e-25
rs7310615	Platelet-to-lymphocyte ratio	34469753	rs7309325	chr12:111849515	G=0.796, T=0.204	0.222630633641034	1	0.79			3e-45
rs7310615	Platelet count during postpartum period	38064665	rs7309325	chr12:111849515	G=0.796, T=0.204	0.222630633641034	1	0.07562199999999997	0.1198	0.088-0.152	2e-13
rs7310615	Reaction time (standard GWA)	37106081	rs7309325	chr12:111849515	G=0.796, T=0.204	0.222630633641034	1	NR	2.0193	1.3-2.74	3e-08
rs7310615	Platelet count	37538507	rs7309325	chr12:111849515	G=0.796, T=0.204	0.222630633641034	1	0.5900000000000001	0.077	0.057-0.097	3e-14
rs7310615	Cholesteryl esters to total lipids ratio in very large VLDL	35213538	rs530225620	chr12:111855296	A=0.107, T=0.893	0.104619103998145	1	0.883896	0.0408666	0.028-0.054	8e-10
rs7310615	Cholesterol to total lipids ratio in very large VLDL	35213538	rs530225620	chr12:111855296	A=0.107, T=0.893	0.104619103998145	1	0.883896	0.041354	0.028-0.054	5e-10
rs7310615	Free cholesterol to total lipids ratio in very large VLDL	35213538	rs530225620	chr12:111855296	A=0.107, T=0.893	0.104619103998145	1	0.883896	0.0375204	0.024-0.051	2e-08
rs7310615	Triglycerides to total lipids ratio in very large VLDL	35213538	rs530225620	chr12:111855296	A=0.107, T=0.893	0.104619103998145	1	0.883896	0.0432689	0.03-0.056	1e-10
rs7310615	Ankylosing spondylitis	23749187	rs11065898	chr12:111862575	C=0.79, T=0.21	0.230876060882374	1	0.216	1.11		5e-08
rs7310615	Ankylosing spondylitis	23749187	rs11065898	chr12:111862575	C=0.79, T=0.21	0.230876060882374	1	0.216	1.13		2e-07
rs7310615	Hip circumference adjusted for BMI	34021172	rs11065898	chr12:111862575	C=0.79, T=0.21	0.230876060882374	1	NR	0.0201346	0.014-0.027	3e-09
rs7310615	Principal component-derived dietary pattern 11	32193382	rs11065898	chr12:111862575	C=0.79, T=0.21	0.230876060882374	1	0.775922	0.021309	0.015-0.027	3e-12
rs7310615	Personality traits or cognitive traits (multivariate analysis)	37365406	rs10849947	chr12:111864684	C=0.204, T=0.796	0.222630633641034	1	NR			2e-10
rs7310615	HDL cholesterol levels x alcohol consumption (drinkers vs non-drinkers) interaction (2df)	30698716	rs7310615	chr12:111865049	C=0.465, G=0.535	1	1	NR			5e-07
rs7310615	LDL cholesterol levels x alcohol consumption (drinkers vs non-drinkers) interaction (2df)	30698716	rs7310615	chr12:111865049	C=0.465, G=0.535	1	1	NR			1e-08
rs7310615	HDL cholesterol levels x alcohol consumption (regular vs non-regular drinkers) interaction (2df)	30698716	rs7310615	chr12:111865049	C=0.465, G=0.535	1	1	NR			3e-07
rs7310615	HDL cholesterol levels x alcohol consumption (regular vs non-regular drinkers) interaction (2df)	30698716	rs7310615	chr12:111865049	C=0.465, G=0.535	1	1	NR			6e-06
rs7310615	HDL cholesterol levels in current drinkers	30698716	rs7310615	chr12:111865049	C=0.465, G=0.535	1	1	NR	0.005		3e-06
rs7310615	LDL cholesterol levels x alcohol consumption (drinkers vs non-drinkers) interaction (2df)	30698716	rs7310615	chr12:111865049	C=0.465, G=0.535	1	1	NR			2e-12
rs7310615	LDL cholesterol levels x alcohol consumption (regular vs non-regular drinkers) interaction (2df)	30698716	rs7310615	chr12:111865049	C=0.465, G=0.535	1	1	NR			2e-08
rs7310615	LDL cholesterol levels x alcohol consumption (regular vs non-regular drinkers) interaction (2df)	30698716	rs7310615	chr12:111865049	C=0.465, G=0.535	1	1	NR			2e-11
rs7310615	Autoimmune traits	30595370	rs7310615	chr12:111865049	C=0.465, G=0.535	1	1	NR			2e-76
rs7310615	HDL cholesterol levels x alcohol consumption (drinkers vs non-drinkers) interaction (2df)	30698716	rs7310615	chr12:111865049	C=0.465, G=0.535	1	1	NR			2e-09
rs7310615	White matter microstructure (mode of anisotropy)	31666681	rs7310615	chr12:111865049	C=0.465, G=0.535	1	1	NR			3e-08
rs7310615	Systolic blood pressure x alcohol consumption (light vs heavy) interaction (2df test)	29912962	rs7310615	chr12:111865049	C=0.465, G=0.535	1	1	0.5			4e-14
rs7310615	Systolic blood pressure x alcohol consumption interaction (2df test)	29912962	rs7310615	chr12:111865049	C=0.465, G=0.535	1	1	0.49			3e-30
rs7310615	Mean arterial pressure x alcohol consumption interaction (2df test)	29912962	rs7310615	chr12:111865049	C=0.465, G=0.535	1	1	0.45			2e-20
rs7310615	Diastolic blood pressure x alcohol consumption interaction (2df test)	29912962	rs7310615	chr12:111865049	C=0.465, G=0.535	1	1	0.49			7e-58
rs7310615	Mean arterial pressure x alcohol consumption (light vs heavy) interaction (2df test)	29912962	rs7310615	chr12:111865049	C=0.465, G=0.535	1	1	0.5			5e-20
rs7310615	Mean arterial pressure x alcohol consumption interaction (2df test)	29912962	rs7310615	chr12:111865049	C=0.465, G=0.535	1	1	0.49			3e-16
rs7310615	Fibrinogen levels	26561523	rs7310615	chr12:111865049	C=0.465, G=0.535	1	1	0.5	0.0069		2e-13
rs7310615	Left ventricular end-diastolic volume	32382064	rs7310615	chr12:111865049	C=0.465, G=0.535	1	1	NR			5e-16
rs7310615	Medication use (agents acting on the renin-angiotensin system)	34594039	rs7310615	chr12:111865049	C=0.465, G=0.535	1	1	NR	0.0657	0.054-0.078	3e-27
rs7310615	Total cholines levels	38448586	rs7310615	chr12:111865049	C=0.465, G=0.535	1	1	0.4518	0.0371	0.029-0.045	2e-18
rs7310615	Total fatty acids	38448586	rs7310615	chr12:111865049	C=0.465, G=0.535	1	1	0.4518	0.027	0.019-0.035	2e-10
rs7310615	Total phosphoglycerides levels	38448586	rs7310615	chr12:111865049	C=0.465, G=0.535	1	1	0.4518	0.035	0.027-0.043	1e-16
rs7310615	Concentration of very large HDL particles	38448586	rs7310615	chr12:111865049	C=0.465, G=0.535	1	1	0.4521	0.0339	0.026-0.042	1e-15
rs7310615	Fibrinogen levels or factor VII levels (pleiotropy)	35285134	rs7310615	chr12:111865049	C=0.465, G=0.535	1	1	NR			1e-14
rs7310615	Basophil count	34594039	rs7310615	chr12:111865049	C=0.465, G=0.535	1	1	NR	0.0137	0.0098-0.0176	2e-11
rs7310615	Phospholipids in very large HDL	38448586	rs7310615	chr12:111865049	C=0.465, G=0.535	1	1	0.4519	0.0302	0.022-0.038	7e-13
rs7310615	Coronary artery disease or fibrinogen levels (pleiotropy)	35285134	rs7310615	chr12:111865049	C=0.465, G=0.535	1	1	NR			8e-35
rs7310615	Total lipids in very large HDL	38448586	rs7310615	chr12:111865049	C=0.465, G=0.535	1	1	0.4521	0.0344	0.026-0.043	3e-16
rs7310615	Sphingomyelins levels	38448586	rs7310615	chr12:111865049	C=0.465, G=0.535	1	1	0.4502	0.0438	0.035-0.052	3e-23
rs7310615	Mean diameter of HDL particles	38448586	rs7310615	chr12:111865049	C=0.465, G=0.535	1	1	0.4519	0.029	0.021-0.037	6e-12
rs7310615	Phosphatidylcholine and other choline levels	38448586	rs7310615	chr12:111865049	C=0.465, G=0.535	1	1	0.4512	0.0348	0.026-0.043	8e-16
rs7310615	Polyunsaturated fatty acids	38448586	rs7310615	chr12:111865049	C=0.465, G=0.535	1	1	0.4518	0.0383	0.03-0.047	1e-19
rs7310615	Omega-6 fatty acids levels	38448586	rs7310615	chr12:111865049	C=0.465, G=0.535	1	1	0.4518	0.0384	0.03-0.047	1e-19
rs7310615	Eosinophil counts	34594039	rs7310615	chr12:111865049	C=0.465, G=0.535	1	1	NR	0.0652	0.062-0.069	4e-298
rs7310615	Hemoglobin	34594039	rs7310615	chr12:111865049	C=0.465, G=0.535	1	1	NR	0.0494	0.046-0.053	1e-148
rs7310615	Apolipoprotein A-I levels	38448586	rs7310615	chr12:111865049	C=0.465, G=0.535	1	1	0.4519	0.0383	0.03-0.047	1e-19
rs7310615	Free cholesterol levels	38448586	rs7310615	chr12:111865049	C=0.465, G=0.535	1	1	0.4518	0.0355	0.027-0.044	5e-17
rs7310615	Hemoglobin A1c levels	34594039	rs7310615	chr12:111865049	C=0.465, G=0.535	1	1	NR	0.0286	0.024-0.033	6e-35
rs7310615	Thyroid stimulating hormone levels	39067062	rs7310615	chr12:111865049	C=0.465, G=0.535	1	1	NR	0.04	0.032-0.048	4e-20
rs7310615	CLEC4D protein levels	39789286	rs7310615	chr12:111865049	C=0.465, G=0.535	1	1	0.515973	0.04569	0.034-0.057	5e-18
rs7310615	Linoleic acid (18:2) levels	38448586	rs7310615	chr12:111865049	C=0.465, G=0.535	1	1	0.4518	0.0378	0.03-0.046	4e-19
rs7310615	Lymphocyte count	34594039	rs7310615	chr12:111865049	C=0.465, G=0.535	1	1	NR	0.0822	0.077-0.087	7e-260
rs7310615	CSF2RB protein levels	39789286	rs7310615	chr12:111865049	C=0.465, G=0.535	1	1	0.515973	0.0308514	0.022-0.04	8e-14
rs7310615	Monocyte count	34594039	rs7310615	chr12:111865049	C=0.465, G=0.535	1	1	NR	0.0418	0.037-0.046	5e-72
rs7310615	Direct low density lipoprotein levels (UKB data field 30780)	39789286	rs7310615	chr12:111865049	C=0.465, G=0.535	1	1	0.51823	0.0261378	0.022-0.03	8e-37
rs7310615	CSF2RA protein levels	39789286	rs7310615	chr12:111865049	C=0.465, G=0.535	1	1	0.515973	0.0434244	0.031-0.056	3e-12
rs7310615	Medication use (diuretics)	34594039	rs7310615	chr12:111865049	C=0.465, G=0.535	1	1	NR	0.0644	0.049-0.08	5e-16
rs7310615	Medication use (beta blocking agents)	34594039	rs7310615	chr12:111865049	C=0.465, G=0.535	1	1	NR	0.0797	0.063-0.096	8e-22
rs7310615	Venous thromboembolism or fibrinogen levels (pleiotropy)	35285134	rs7310615	chr12:111865049	C=0.465, G=0.535	1	1	NR			6e-19
rs7310615	Total bilirubin levels	34594039	rs7310615	chr12:111865049	C=0.465, G=0.535	1	1	NR	0.0367	0.032-0.041	2e-56
rs7310615	Myeloproliferative neoplasms	33057200	rs7310615	chr12:111865049	C=0.465, G=0.535	1	1	0.4768	1.27	1.21-1.34	3e-19
rs7310615	Serum levels of protein THPO	35078996	rs7310615	chr12:111865049	C=0.465, G=0.535	1	1	0.3845	0.164514	0.13-0.2	5e-17
rs7310615	Hypertension	39789286	rs7310615	chr12:111865049	C=0.465, G=0.535	1	1	0.518237	0.0620773	0.052-0.072	3e-38
rs7310615	BMI at birth	35315439	rs7310615	chr12:111865049	C=0.465, G=0.535	1	1	0.45479	0.0498278	0.033-0.067	7e-09
rs7310615	Diastolic blood pressure (UKB data field 4079)	39789286	rs7310615	chr12:111865049	C=0.465, G=0.535	1	1	0.518231	0.0339173	0.03-0.038	4e-66
rs7310615	CANT1 protein levels	39789286	rs7310615	chr12:111865049	C=0.465, G=0.535	1	1	0.515973	0.038371	0.027-0.05	6e-12
rs7310615	CCL17 protein levels	39789286	rs7310615	chr12:111865049	C=0.465, G=0.535	1	1	0.515973	0.0402388	0.029-0.051	1e-15
rs7310615	CD2AP protein levels	39789286	rs7310615	chr12:111865049	C=0.465, G=0.535	1	1	0.515973	0.0410721	0.03-0.053	3e-13
rs7310615	Edge-level brain connectivity (multivariate analysis)	36800424	rs7310615	chr12:111865049	C=0.465, G=0.535	1	1	0.480023	6.82467		9e-12
rs7310615	Node-level brain connectivity (multivariate analysis)	36800424	rs7310615	chr12:111865049	C=0.465, G=0.535	1	1	0.480023	6.51188		7e-11
rs7310615	LDL x depression interaction (2df test)	40537477	rs7310615	chr12:111865049	C=0.465, G=0.535	1	1	0.3789	0.03362	-1.93688	1e-08
rs7310615	BMI and adiposity (confirmatory factor analysis Factor 7)	38965376	rs7310615	chr12:111865049	C=0.465, G=0.535	1	1	NR			1e-19
rs7310615	Medication use (diuretics)	31015401	rs7310615	chr12:111865049	C=0.465, G=0.535	1	1	0.48155	0.0643791	0.049-0.08	5e-16
rs7310615	Medication use (beta blocking agents)	31015401	rs7310615	chr12:111865049	C=0.465, G=0.535	1	1	0.482401	0.0797056	0.063-0.096	8e-22
rs7310615	Medication use (agents acting on the renin-angiotensin system)	31015401	rs7310615	chr12:111865049	C=0.465, G=0.535	1	1	0.484183	0.0657325	0.054-0.078	3e-27
rs7310615	Impedance of whole body (UKB data field 23106)	39789286	rs7310615	chr12:111865049	C=0.465, G=0.535	1	1	0.518231	0.0119855	0.009-0.015	3e-17
rs7310615	F11R protein levels	39789286	rs7310615	chr12:111865049	C=0.465, G=0.535	1	1	0.515973	0.0417425	0.03-0.054	3e-13
rs7310615	EPO protein levels	39789286	rs7310615	chr12:111865049	C=0.465, G=0.535	1	1	0.515973	0.0394445	0.028-0.051	9e-13
rs7310615	ESM1 protein levels	39789286	rs7310615	chr12:111865049	C=0.465, G=0.535	1	1	0.515973	0.057284	0.046-0.068	2e-28
rs7310615	TNFRSF10C protein levels	39789286	rs7310615	chr12:111865049	C=0.465, G=0.535	1	1	0.515973	0.0332572	0.024-0.042	4e-15
rs7310615	IL15 protein levels	39789286	rs7310615	chr12:111865049	C=0.465, G=0.535	1	1	0.515973	0.0777911	0.066-0.089	2e-48
rs7310615	KDR protein levels	39789286	rs7310615	chr12:111865049	C=0.465, G=0.535	1	1	0.515973	0.0328784	0.023-0.043	3e-13
rs7310615	MMP12 protein levels	39789286	rs7310615	chr12:111865049	C=0.465, G=0.535	1	1	0.515973	0.0348687	0.025-0.044	2e-15
rs7310615	LRRN1 protein levels	39789286	rs7310615	chr12:111865049	C=0.465, G=0.535	1	1	0.515973	0.033604	0.023-0.044	2e-12
rs7310615	PILRB protein levels	39789286	rs7310615	chr12:111865049	C=0.465, G=0.535	1	1	0.515973	0.0197465	0.015-0.024	1e-29
rs7310615	PILRA protein levels	39789286	rs7310615	chr12:111865049	C=0.465, G=0.535	1	1	0.515973	0.0219548	0.017-0.027	5e-32
rs7310615	Dyslexia	36266505	rs7310615	chr12:111865049	C=0.465, G=0.535	1	1	0.5	1.047	1.032-1.061	1e-10
rs7310615	monocyte (absolute count, minimum, inv-norm transformed)	39024449	rs7310615	chr12:111865049	C=0.465, G=0.535	1	1	0.4908	0.04278	0.036-0.049	8e-39
rs7310615	Heart attack	39024449	rs7310615	chr12:111865049	C=0.465, G=0.535	1	1	0.4172	0.05597	0.039-0.073	1e-11
rs7310615	monocyte (absolute count, maximum, inv-norm transformed)	39024449	rs7310615	chr12:111865049	C=0.465, G=0.535	1	1	0.4908	0.04536	0.039-0.052	3e-46
rs7310615	TNF-beta levels	37563310	rs7310615	chr12:111865049	C=0.465, G=0.535	1	1	0.48	0.136	0.11-0.16	6e-24
rs7310615	Hepatocyte growth factor levels	39794498	rs7310615	chr12:111865049	C=0.465, G=0.535	1	1	0.37607	0.0394673	0.028-0.051	8e-11
rs7310615	Interleukin-1 receptor antagonist protein levels	39794498	rs7310615	chr12:111865049	C=0.465, G=0.535	1	1	0.37607	0.038344	0.026-0.051	7e-10
rs7310615	CXCL12 protein levels	39794498	rs7310615	chr12:111865049	C=0.465, G=0.535	1	1	0.37607	0.0417299	0.028-0.055	3e-09
rs7310615	Blood cell traits latent factor 9 (white cell)	40220762	rs7310615	chr12:111865049	C=0.465, G=0.535	1	1	NR			4e-11
rs7310615	High blood pressure / hypertension	39024449	rs7310615	chr12:111865049	C=0.465, G=0.535	1	1	0.4172	0.05209	0.04-0.065	1e-17
rs7310615	Takes medication for high blood pressure?	39024449	rs7310615	chr12:111865049	C=0.465, G=0.535	1	1	0.4172	0.04917	0.037-0.062	5e-16
rs7310615	Endometrial cancer	40633141	rs7310615	chr12:111865049	C=0.465, G=0.535	1	1	0.47	0.91	0.89-0.94	3e-12
rs7310615	Vascular cell adhesion protein 1 levels	34648354	rs7310615	chr12:111865049	C=0.465, G=0.535	1	1	0.47	0.16	0.13-0.19	2e-31
rs7310615	Adenosine deaminase CECR1 levels	34648354	rs7310615	chr12:111865049	C=0.465, G=0.535	1	1	0.47	0.102	0.075-0.129	1e-13
rs7310615	Diastolic blood pressure	38459180	rs7310615	chr12:111865049	C=0.465, G=0.535	1	1	NR	0.05	0.046-0.054	3e-88
rs7310615	Serum urate levels	38658550	rs7310615	chr12:111865049	C=0.465, G=0.535	1	1	NR	0.0374	0.032-0.043	5e-42
rs7310615	Diastolic blood pressure	38459180	rs7310615	chr12:111865049	C=0.465, G=0.535	1	1	NR	0.05	0.044-0.056	3e-58
rs7310615	lymphocyte (fraction, maximum, inv-norm transformed)	39024449	rs7310615	chr12:111865049	C=0.465, G=0.535	1	1	0.3888	0.04402	0.038-0.05	6e-45
rs7310615	lymphocyte (fraction, mean, inv-norm transformed)	39024449	rs7310615	chr12:111865049	C=0.465, G=0.535	1	1	0.3888	0.04189	0.036-0.048	4e-42
rs7310615	lymphocyte (fraction, minimum, inv-norm transformed)	39024449	rs7310615	chr12:111865049	C=0.465, G=0.535	1	1	0.3888	0.02514	0.02-0.031	3e-19
rs7310615	lymphocyte (absolute count, maximum, inv-norm transformed)	39024449	rs7310615	chr12:111865049	C=0.465, G=0.535	1	1	0.3889	0.09835	0.091-0.105	6e-166
rs7310615	Ischemic heart disease (PheCode 411)	39024449	rs7310615	chr12:111865049	C=0.465, G=0.535	1	1	0.49	0.03587	0.026-0.046	5e-18
rs7310615	Hypothyroidism (PheCode 244)	39024449	rs7310615	chr12:111865049	C=0.465, G=0.535	1	1	0.3901	0.1318	0.12-0.15	1e-83
rs7310615	neutrophil (fraction, maximum, inv-norm transformed)	39024449	rs7310615	chr12:111865049	C=0.465, G=0.535	1	1	0.4907	0.03699	0.031-0.043	3e-37
rs7310615	neutrophil (fraction, mean, inv-norm transformed)	39024449	rs7310615	chr12:111865049	C=0.465, G=0.535	1	1	0.4907	0.06076	0.055-0.067	3e-87
rs7310615	monocyte (absolute count, mean, inv-norm transformed)	39024449	rs7310615	chr12:111865049	C=0.465, G=0.535	1	1	0.4908	0.05923	0.053-0.066	3e-71
rs7310615	platelet count (maximum, inv-norm transformed)	39024449	rs7310615	chr12:111865049	C=0.465, G=0.535	1	1	0.49	0.1097	0.1-0.12	9.88131291682493e-324
rs7310615	diastolic blood pressure (DBP, maximum, inv-normal transformed)	39024449	rs7310615	chr12:111865049	C=0.465, G=0.535	1	1	0.3881	0.02839	0.023-0.034	7e-23
rs7310615	neutrophil (fraction, minimum, inv-norm transformed)	39024449	rs7310615	chr12:111865049	C=0.465, G=0.535	1	1	0.4907	0.05763	0.052-0.064	5e-78
rs7310615	Linoleic acid levels	40545721	rs7310615	chr12:111865049	C=0.465, G=0.535	1	1	NR			2e-18
rs7310615	Sodium (mean, inv-norm transformed)	39024449	rs7310615	chr12:111865049	C=0.465, G=0.535	1	1	0.4901	0.02952	0.024-0.035	2e-30
rs7310615	Linoleic acid to total fatty acids percentage	40545721	rs7310615	chr12:111865049	C=0.465, G=0.535	1	1	NR			5e-08
rs7310615	systolic blood pressure (SBP, maximum, inv-normal transformed)	39024449	rs7310615	chr12:111865049	C=0.465, G=0.535	1	1	0.49	0.02227	0.017-0.027	7e-20
rs7310615	diastolic blood pressure (DBP, maximum, inv-normal transformed)	39024449	rs7310615	chr12:111865049	C=0.465, G=0.535	1	1	0.49	0.02735	0.022-0.032	1e-27
rs7310615	chloride (mean, inv-norm transformed)	39024449	rs7310615	chr12:111865049	C=0.465, G=0.535	1	1	0.4899	0.01987	0.015-0.025	5e-14
rs7310615	High blood pressure / hypertension	39024449	rs7310615	chr12:111865049	C=0.465, G=0.535	1	1	0.4902	0.05166	0.041-0.062	2e-26
rs7310615	Thyroid problems	39024449	rs7310615	chr12:111865049	C=0.465, G=0.535	1	1	0.4902	0.136	0.12-0.15	7e-63
rs7310615	lymphocyte (fraction, minimum, inv-norm transformed)	39024449	rs7310615	chr12:111865049	C=0.465, G=0.535	1	1	0.4909	0.02523	0.02-0.03	5e-21
rs7310615	lymphocyte (fraction, maximum, inv-norm transformed)	39024449	rs7310615	chr12:111865049	C=0.465, G=0.535	1	1	0.4909	0.04385	0.038-0.049	3e-53
rs7310615	lymphocyte (absolute count, maximum, inv-norm transformed)	39024449	rs7310615	chr12:111865049	C=0.465, G=0.535	1	1	0.08544	0.06908	0.049-0.089	1e-11
rs7310615	lymphocyte (absolute count, maximum, inv-norm transformed)	39024449	rs7310615	chr12:111865049	C=0.465, G=0.535	1	1	0.4911	0.1038	0.097-0.11	5e-221
rs7310615	lymphocyte (absolute count, mean, inv-norm transformed)	39024449	rs7310615	chr12:111865049	C=0.465, G=0.535	1	1	0.08544	0.07299	0.053-0.093	6e-13
rs7310615	lymphocyte (fraction, mean, inv-norm transformed)	39024449	rs7310615	chr12:111865049	C=0.465, G=0.535	1	1	0.4909	0.04173	0.036-0.047	3e-50
rs7310615	chloride (minimum, inv-norm transformed)	39024449	rs7310615	chr12:111865049	C=0.465, G=0.535	1	1	0.4899	0.02473	0.02-0.03	2e-21
rs7310615	systolic blood pressure (SBP, maximum, inv-normal transformed)	39024449	rs7310615	chr12:111865049	C=0.465, G=0.535	1	1	0.388	0.02083	0.015-0.026	6e-13
rs7310615	Essential hypertension (PheCode 401.1)	39024449	rs7310615	chr12:111865049	C=0.465, G=0.535	1	1	0.3898	0.05577	0.043-0.068	3e-20
rs7310615	Mean corpuscular hemoglobin	32888493	rs4766462	chr12:111871141	A=0.795, T=0.205	0.223996282527881	1	0.210504	0.028416	0.024-0.033	3e-33
rs7310615	Alanine aminotransferase levels	33547301	rs4766462	chr12:111871141	A=0.795, T=0.205	0.223996282527881	1	0.79	10.7	-	1e-26
rs7310615	Platelet distribution width (UKB data field 30110)	39789286	rs4766462	chr12:111871141	A=0.795, T=0.205	0.223996282527881	1	0.210214	0.0319212	0.027-0.037	5e-46
rs7310615	Platelet count	36329257	rs4766462	chr12:111871141	A=0.795, T=0.205	0.223996282527881	1	NR	7.42815		3e-47
rs7310615	Platelet count	38116116	rs4766462	chr12:111871141	A=0.795, T=0.205	0.223996282527881	1	NR			3e-60
rs7310615	mean corpuscular hemoglobin concentration (MCHC, maximum, inv-norm transformed)	39024449	rs10849948	chr12:111875410	A=0.795, G=0.205	0.223996282527881	1	0.6791	0.02209	0.016-0.028	2e-13
rs7310615	Reaction time	27046643	rs7296313	chr12:111878526	C=0.205, T=0.795	0.223996282527881	1	NR	0.0296961		1e-08
rs7310615	Platelet count	39414775	rs2238154	chr12:111882485	A=0.204, C=0.796	0.222630633641034	1	NR	0.072	0.058-0.086	1e-26
rs7310615	Primary sclerosing cholangitis	23603763	rs3184504	chr12:111884608	C=0.536, T=0.464	0.996011924583353	1	0.488	1.18	1.12-1.24	6e-11
rs7310615	Celiac disease	22057235	rs3184504	chr12:111884608	C=0.536, T=0.464	0.996011924583353	1	0.488	1.19		5e-21
rs7310615	White blood cell count	30595370	rs3184504	chr12:111884608	C=0.536, T=0.464	0.996011924583353	1	NR			8e-222
rs7310615	Hypothyroidism	30595370	rs3184504	chr12:111884608	C=0.536, T=0.464	0.996011924583353	1	NR			1e-114
rs7310615	Diastolic blood pressure	30578418	rs3184504	chr12:111884608	C=0.536, T=0.464	0.996011924583353	1	0.4816	0.1536	0.1-0.2	2e-09
rs7310615	Height	30595370	rs3184504	chr12:111884608	C=0.536, T=0.464	0.996011924583353	1	NR			1e-09
rs7310615	Red blood cell count	30595370	rs3184504	chr12:111884608	C=0.536, T=0.464	0.996011924583353	1	NR			1e-102
rs7310615	Cardiovascular disease	30595370	rs3184504	chr12:111884608	C=0.536, T=0.464	0.996011924583353	1	NR			3e-34
rs7310615	Parental longevity (father's age at death)	29227965	rs3184504	chr12:111884608	C=0.536, T=0.464	0.996011924583353	1	0.483	0.0145	0.0094-0.0196	4e-08
rs7310615	Glaucoma (multi-trait analysis)	31959993	rs3184504	chr12:111884608	C=0.536, T=0.464	0.996011924583353	1	0.52	1.06383		6e-09
rs7310615	Intraocular pressure	31959993	rs3184504	chr12:111884608	C=0.536, T=0.464	0.996011924583353	1	0.48			2e-07
rs7310615	Systolic blood pressure (cigarette smoking interaction)	29455858	rs3184504	chr12:111884608	C=0.536, T=0.464	0.996011924583353	1	NR			3e-36
rs7310615	Diastolic blood pressure (cigarette smoking interaction)	29455858	rs3184504	chr12:111884608	C=0.536, T=0.464	0.996011924583353	1	NR			6e-67
rs7310615	Lymphocyte count	27863252	rs3184504	chr12:111884608	C=0.536, T=0.464	0.996011924583353	1	0.5176	0.0883647	0.081-0.095	7e-134
rs7310615	Colorectal or endometrial cancer	26621817	rs3184504	chr12:111884608	C=0.536, T=0.464	0.996011924583353	1	0.52	1.1	1.06-1.13	8e-09
rs7310615	Coronary artery disease	26343387	rs3184504	chr12:111884608	C=0.536, T=0.464	0.996011924583353	1	0.421808	1.07	1.04-1.09	1e-09
rs7310615	Primary sclerosing cholangitis	27992413	rs3184504	chr12:111884608	C=0.536, T=0.464	0.996011924583353	1	0.5	1.18	1.13-1.24	4e-13
rs7310615	Neutrophil count	27863252	rs3184504	chr12:111884608	C=0.536, T=0.464	0.996011924583353	1	0.5176	0.0247596	0.018-0.032	4e-12
rs7310615	Myeloid white cell count	27863252	rs3184504	chr12:111884608	C=0.536, T=0.464	0.996011924583353	1	0.5177	0.0383437	0.031-0.045	1e-26
rs7310615	Autoimmune hepatitis type-1	24768677	rs3184504	chr12:111884608	C=0.536, T=0.464	0.996011924583353	1	0.43	1.4	1.20-1.60	8e-08
rs7310615	Hemoglobin concentration	27863252	rs3184504	chr12:111884608	C=0.536, T=0.464	0.996011924583353	1	0.5174	0.0647006	0.058-0.072	1e-74
rs7310615	Sum basophil neutrophil counts	27863252	rs3184504	chr12:111884608	C=0.536, T=0.464	0.996011924583353	1	0.5177	0.0259686	0.019-0.033	4e-13
rs7310615	Granulocyte count	27863252	rs3184504	chr12:111884608	C=0.536, T=0.464	0.996011924583353	1	0.5177	0.0338656	0.027-0.041	3e-21
rs7310615	Reticulocyte count	27863252	rs3184504	chr12:111884608	C=0.536, T=0.464	0.996011924583353	1	0.5174	0.0724115	0.065-0.079	7e-91
rs7310615	Systolic blood pressure	27841878	rs3184504	chr12:111884608	C=0.536, T=0.464	0.996011924583353	1	NR	0.386		3e-23
rs7310615	Hemoglobin levels	28017375	rs3184504	chr12:111884608	C=0.536, T=0.464	0.996011924583353	1	NR			1e-10
rs7310615	Sum neutrophil eosinophil counts	27863252	rs3184504	chr12:111884608	C=0.536, T=0.464	0.996011924583353	1	0.5176	0.0329119	0.026-0.04	3e-20
rs7310615	Diastolic blood pressure	27841878	rs3184504	chr12:111884608	C=0.536, T=0.464	0.996011924583353	1	NR	0.316		6e-18
rs7310615	Diastolic blood pressure	27841878	rs3184504	chr12:111884608	C=0.536, T=0.464	0.996011924583353	1	NR	0.299		9e-15
rs7310615	Diastolic blood pressure	27841878	rs3184504	chr12:111884608	C=0.536, T=0.464	0.996011924583353	1	NR	0.609		4e-06
rs7310615	Chronic inflammatory diseases (ankylosing spondylitis, Crohn's disease, psoriasis, primary sclerosing cholangitis, ulcerative colitis) (pleiotropy)	26974007	rs3184504	chr12:111884608	C=0.536, T=0.464	0.996011924583353	1	NR			4e-10
rs7310615	High density lipoprotein cholesterol levels	29507422	rs3184504	chr12:111884608	C=0.536, T=0.464	0.996011924583353	1	0.495	0.025		2e-11
rs7310615	High density lipoprotein cholesterol levels	29507422	rs3184504	chr12:111884608	C=0.536, T=0.464	0.996011924583353	1	NR	0.024		9e-12
rs7310615	Low density lipoprotein cholesterol levels	29507422	rs3184504	chr12:111884608	C=0.536, T=0.464	0.996011924583353	1	0.495	0.033		2e-12
rs7310615	Low density lipoprotein cholesterol levels	29507422	rs3184504	chr12:111884608	C=0.536, T=0.464	0.996011924583353	1	NR	0.031		2e-12
rs7310615	Systolic blood pressure	27841878	rs3184504	chr12:111884608	C=0.536, T=0.464	0.996011924583353	1	NR	0.259		4e-06
rs7310615	Red blood cell count	27863252	rs3184504	chr12:111884608	C=0.536, T=0.464	0.996011924583353	1	0.5174	0.0490202	0.042-0.056	2e-43
rs7310615	Tonsillectomy	27182965	rs3184504	chr12:111884608	C=0.536, T=0.464	0.996011924583353	1	NR	1.052	1.036-1.069	3e-10
rs7310615	Diastolic blood pressure	27841878	rs3184504	chr12:111884608	C=0.536, T=0.464	0.996011924583353	1	NR	0.401		2e-64
rs7310615	Fibrinogen levels	28107422	rs3184504	chr12:111884608	C=0.536, T=0.464	0.996011924583353	1	NR	0.0066		1e-10
rs7310615	Total cholesterol levels	29507422	rs3184504	chr12:111884608	C=0.536, T=0.464	0.996011924583353	1	0.495	0.034		6e-14
rs7310615	Total cholesterol levels	29507422	rs3184504	chr12:111884608	C=0.536, T=0.464	0.996011924583353	1	NR	0.033		2e-14
rs7310615	Tonsillectomy	28928442	rs3184504	chr12:111884608	C=0.536, T=0.464	0.996011924583353	1	0.5	1.05	1.04-1.06	3e-10
rs7310615	Hemoglobin	32888494	rs3184504	chr12:111884608	C=0.536, T=0.464	0.996011924583353	1	0.518629	0.059102	0.054-0.064	6e-117
rs7310615	Monocyte count	32888493	rs3184504	chr12:111884608	C=0.536, T=0.464	0.996011924583353	1	0.517396	0.047075	0.043-0.051	2e-139
rs7310615	Hematocrit	32888494	rs3184504	chr12:111884608	C=0.536, T=0.464	0.996011924583353	1	0.51864	0.0641391	0.06-0.068	2e-184
rs7310615	Blood protein levels	27532455	rs3184504	chr12:111884608	C=0.536, T=0.464	0.996011924583353	1	NR	0.101		8e-07
rs7310615	Monocyte count	32888493	rs3184504	chr12:111884608	C=0.536, T=0.464	0.996011924583353	1	0.598619			1e-136
rs7310615	Monocyte count	32888494	rs3184504	chr12:111884608	C=0.536, T=0.464	0.996011924583353	1	0.481392	0.0485116	0.044-0.053	2e-105
rs7310615	High light scatter reticulocyte count	32888494	rs3184504	chr12:111884608	C=0.536, T=0.464	0.996011924583353	1	0.51868	0.0532654	0.049-0.058	1e-114
rs7310615	High light scatter reticulocyte percentage of red cells	32888494	rs3184504	chr12:111884608	C=0.536, T=0.464	0.996011924583353	1	0.518687	0.0457569	0.041-0.05	6e-85
rs7310615	White blood cell count	32888493	rs3184504	chr12:111884608	C=0.536, T=0.464	0.996011924583353	1	0.517084	0.067191	0.064-0.071	4e-293
rs7310615	White blood cell count	32888493	rs3184504	chr12:111884608	C=0.536, T=0.464	0.996011924583353	1	0.624937			8e-290
rs7310615	Tumor necrosis factor levels	32805626	rs3184504	chr12:111884608	C=0.536, T=0.464	0.996011924583353	1	0.48	0.03	0.02-0.04	4e-10
rs7310615	Neutrophil count	32888494	rs3184504	chr12:111884608	C=0.536, T=0.464	0.996011924583353	1	0.518633	0.0319386	0.028-0.036	5e-47
rs7310615	Metabolic syndrome	39349817	rs3184504	chr12:111884608	C=0.536, T=0.464	0.996011924583353	1	NR			1e-08
rs7310615	Apolipoprotein A1 levels	32203549	rs3184504	chr12:111884608	C=0.536, T=0.464	0.996011924583353	1	0.482682	0.0166019	0.013-0.02	3e-17
rs7310615	HDL cholesterol levels	32203549	rs3184504	chr12:111884608	C=0.536, T=0.464	0.996011924583353	1	0.482676	0.0265573	0.023-0.03	4e-44
rs7310615	Small vessel stroke (CCSp classification)	32047268	rs3184504	chr12:111884608	C=0.536, T=0.464	0.996011924583353	1	NR	1.10688	1.063-1.152	7e-07
rs7310615	Small vessel stroke (CCS or TOAST classification)	32047268	rs3184504	chr12:111884608	C=0.536, T=0.464	0.996011924583353	1	NR	1.08742	1.050-1.125	2e-06
rs7310615	Hemoglobin levels	32327693	rs3184504	chr12:111884608	C=0.536, T=0.464	0.996011924583353	1	NR	0.061		3e-175
rs7310615	Type 1 diabetes autoantibodies in high risk HLA genotype individuals (time to event)	29310926	rs3184504	chr12:111884608	C=0.536, T=0.464	0.996011924583353	1	0.462	1.35		4e-07
rs7310615	Multiple sclerosis	31604244	rs3184504	chr12:111884608	C=0.536, T=0.464	0.996011924583353	1	NR	1.0643		4e-11
rs7310615	Basophil count	32888494	rs3184504	chr12:111884608	C=0.536, T=0.464	0.996011924583353	1	0.518706	0.0282421	0.024-0.033	5e-37
rs7310615	Basophil count	32888493	rs3184504	chr12:111884608	C=0.536, T=0.464	0.996011924583353	1	0.518576	0.02822	0.024-0.032	5e-43
rs7310615	Basophil count	32888493	rs3184504	chr12:111884608	C=0.536, T=0.464	0.996011924583353	1	0.599902			2e-39
rs7310615	Eosinophil counts	32888494	rs3184504	chr12:111884608	C=0.536, T=0.464	0.996011924583353	1	0.518611	0.104078	0.1-0.108	0
rs7310615	Diastolic blood pressure	28739976	rs3184504	chr12:111884608	C=0.536, T=0.464	0.996011924583353	1	0.523	0.457	0.37-0.55	3e-24
rs7310615	Systolic blood pressure	28739976	rs3184504	chr12:111884608	C=0.536, T=0.464	0.996011924583353	1	0.523	0.629	0.48-0.77	2e-17
rs7310615	Colorectal cancer	29917119	rs3184504	chr12:111884608	C=0.536, T=0.464	0.996011924583353	1	0.536	1.07527	1.05-1.1	2e-10
rs7310615	Coronary artery disease	29212778	rs3184504	chr12:111884608	C=0.536, T=0.464	0.996011924583353	1	0.4721	0.0742	0.061-0.087	5e-30
rs7310615	Diastolic blood pressure	27618447	rs3184504	chr12:111884608	C=0.536, T=0.464	0.996011924583353	1	0.4594	0.032		3e-20
rs7310615	Type 1 diabetes	19430480	rs3184504	chr12:111884608	C=0.536, T=0.464	0.996011924583353	1	NR			3e-27
rs7310615	Systolic blood pressure	19430479	rs3184504	chr12:111884608	C=0.536, T=0.464	0.996011924583353	1	0.48	0.58	0.38-0.78	5e-09
rs7310615	Diastolic blood pressure	19430479	rs3184504	chr12:111884608	C=0.536, T=0.464	0.996011924583353	1	0.48	0.48	0.36-0.60	3e-14
rs7310615	Eosinophil counts	19198610	rs3184504	chr12:111884608	C=0.536, T=0.464	0.996011924583353	1	0.38	7.6	5.9-9.3%	7e-19
rs7310615	Coronary heart disease	21378990	rs3184504	chr12:111884608	C=0.536, T=0.464	0.996011924583353	1	0.44	1.07	1.04-1.10	6e-06
rs7310615	Type 1 diabetes	21829393	rs3184504	chr12:111884608	C=0.536, T=0.464	0.996011924583353	1	NR	1.3		2e-38
rs7310615	Hypothyroidism	22493691	rs3184504	chr12:111884608	C=0.536, T=0.464	0.996011924583353	1	0.502	1.2	1.14-1.27	3e-12
rs7310615	Diastolic blood pressure	21909115	rs3184504	chr12:111884608	C=0.536, T=0.464	0.996011924583353	1	0.47	0.448		4e-25
rs7310615	Platelet count	22139419	rs3184504	chr12:111884608	C=0.536, T=0.464	0.996011924583353	1	NR	3.99	3.26-4.7210^9/	1e-26
rs7310615	Coronary artery disease	24262325	rs3184504	chr12:111884608	C=0.536, T=0.464	0.996011924583353	1	NR	1.07	1.04-1.11	9e-07
rs7310615	Platelet count	24026423	rs3184504	chr12:111884608	C=0.536, T=0.464	0.996011924583353	1	0.5	5.33		5e-11
rs7310615	Beta-2 microglubulin plasma levels	23417110	rs3184504	chr12:111884608	C=0.536, T=0.464	0.996011924583353	1	0.49	0.02	0.012-0.028	3e-08
rs7310615	Red blood cell traits	23222517	rs3184504	chr12:111884608	C=0.536, T=0.464	0.996011924583353	1	0.48	0.051	0.039-0.063	4e-19
rs7310615	Cancer (pleiotropy)	27197191	rs3184504	chr12:111884608	C=0.536, T=0.464	0.996011924583353	1	NR			1e-06
rs7310615	Cancer	27197191	rs3184504	chr12:111884608	C=0.536, T=0.464	0.996011924583353	1	NR	1.1		2e-06
rs7310615	Platelet count	27863252	rs3184504	chr12:111884608	C=0.536, T=0.464	0.996011924583353	1	0.5174	0.103873	0.097-0.111	6e-180
rs7310615	Hematocrit	27863252	rs3184504	chr12:111884608	C=0.536, T=0.464	0.996011924583353	1	0.5174	0.0631191	0.056-0.07	8e-72
rs7310615	Diastolic blood pressure	27618452	rs3184504	chr12:111884608	C=0.536, T=0.464	0.996011924583353	1	0.475	0.362	0.29-0.44	1e-21
rs7310615	Inflammatory bowel disease	26192919	rs3184504	chr12:111884608	C=0.536, T=0.464	0.996011924583353	1	NR			1e-09
rs7310615	Diastolic blood pressure	26390057	rs3184504	chr12:111884608	C=0.536, T=0.464	0.996011924583353	1	0.4615	0.5387	0.37-0.71	2e-10
rs7310615	Colorectal cancer	26151821	rs3184504	chr12:111884608	C=0.536, T=0.464	0.996011924583353	1	0.53	1.09	1.06鈥?.12	2e-08
rs7310615	Colorectal cancer	26151821	rs3184504	chr12:111884608	C=0.536, T=0.464	0.996011924583353	1	0.53	1.09	1.06-1.12	2e-08
rs7310615	Systolic blood pressure	27618452	rs3184504	chr12:111884608	C=0.536, T=0.464	0.996011924583353	1	0.475	0.498	0.38-0.62	1e-15
rs7310615	Plateletcrit	27863252	rs3184504	chr12:111884608	C=0.536, T=0.464	0.996011924583353	1	0.5175	0.114319	0.11-0.12	5e-216
rs7310615	White blood cell count	27863252	rs3184504	chr12:111884608	C=0.536, T=0.464	0.996011924583353	1	0.5175	0.0630864	0.056-0.07	9e-70
rs7310615	Immature fraction of reticulocytes	32888494	rs3184504	chr12:111884608	C=0.536, T=0.464	0.996011924583353	1	0.518662	0.0268736	0.022-0.031	9e-31
rs7310615	Lymphocyte count	32888494	rs3184504	chr12:111884608	C=0.536, T=0.464	0.996011924583353	1	0.518647	0.0916981	0.087-0.096	0
rs7310615	Autoimmune thyroid disease	32581359	rs3184504	chr12:111884608	C=0.536, T=0.464	0.996011924583353	1	0.464	1.23		9e-116
rs7310615	Neutrophil count	32888493	rs3184504	chr12:111884608	C=0.536, T=0.464	0.996011924583353	1	0.517462	0.029388	0.026-0.033	2e-52
rs7310615	Neutrophil count	32888493	rs3184504	chr12:111884608	C=0.536, T=0.464	0.996011924583353	1	0.592435			7e-49
rs7310615	White blood cell count (eosinophil)	28158719	rs3184504	chr12:111884608	C=0.536, T=0.464	0.996011924583353	1	0.27	0.068	0.041-0.095	2e-06
rs7310615	Plateletcrit	32888494	rs3184504	chr12:111884608	C=0.536, T=0.464	0.996011924583353	1	0.518709	0.160592	0.16-0.17	0
rs7310615	Platelet count	32888494	rs3184504	chr12:111884608	C=0.536, T=0.464	0.996011924583353	1	0.518691	0.15464	0.15-0.16	0
rs7310615	Medication use (thyroid preparations)	34594039	rs3184504	chr12:111884608	C=0.536, T=0.464	0.996011924583353	1	NR	0.2052	0.19-0.22	9e-113
rs7310615	White blood cell count	34594039	rs3184504	chr12:111884608	C=0.536, T=0.464	0.996011924583353	1	NR	0.0635	0.059-0.068	2e-157
rs7310615	Coronary artery disease or plasminogen activator inhibitor 1 levels (pleiotropy)	35285134	rs3184504	chr12:111884608	C=0.536, T=0.464	0.996011924583353	1	NR			2e-20
rs7310615	Ischemic stroke or factor VII levels (pleiotropy)	35285134	rs3184504	chr12:111884608	C=0.536, T=0.464	0.996011924583353	1	NR			6e-15
rs7310615	Ischemic stroke or von Willebrand factor levels (pleiotropy)	35285134	rs3184504	chr12:111884608	C=0.536, T=0.464	0.996011924583353	1	NR			3e-16
rs7310615	Ischemic stroke or factor XI levels (pleiotropy)	35285134	rs3184504	chr12:111884608	C=0.536, T=0.464	0.996011924583353	1	NR			3e-15
rs7310615	Ischemic stroke or factor VIII levels (pleiotropy)	35285134	rs3184504	chr12:111884608	C=0.536, T=0.464	0.996011924583353	1	NR			8e-15
rs7310615	Ischemic stroke or fibrinogen levels (pleiotropy)	35285134	rs3184504	chr12:111884608	C=0.536, T=0.464	0.996011924583353	1	NR			7e-27
rs7310615	Coronary artery disease or tissue plasminogen activator levels (pleiotropy)	35285134	rs3184504	chr12:111884608	C=0.536, T=0.464	0.996011924583353	1	NR			2e-20
rs7310615	Haematocrit percentage (UKB data field 30030)	39789286	rs3184504	chr12:111884608	C=0.536, T=0.464	0.996011924583353	1	0.518037	0.0239996	0.021-0.027	3e-46
rs7310615	Ischemic stroke or tissue plasminogen activator levels (pleiotropy)	35285134	rs3184504	chr12:111884608	C=0.536, T=0.464	0.996011924583353	1	NR			4e-15
rs7310615	Ischemic stroke or plasminogen activator inhibitor 1 levels (pleiotropy)	35285134	rs3184504	chr12:111884608	C=0.536, T=0.464	0.996011924583353	1	NR			1e-14
rs7310615	Cholesterol levels (UKB data field 30690)	39789286	rs3184504	chr12:111884608	C=0.536, T=0.464	0.996011924583353	1	0.518037	0.0310565	0.027-0.035	1e-53
rs7310615	Stroke	29531354	rs3184504	chr12:111884608	C=0.536, T=0.464	0.996011924583353	1	NR			9e-12
rs7310615	Ischemic stroke (large artery atherosclerosis)	29531354	rs3184504	chr12:111884608	C=0.536, T=0.464	0.996011924583353	1	NR			4e-06
rs7310615	Ischemic stroke (small-vessel)	29531354	rs3184504	chr12:111884608	C=0.536, T=0.464	0.996011924583353	1	NR			6e-06
rs7310615	Cholesteryl esters to total lipids ratio in small LDL	38448586	rs3184504	chr12:111884608	C=0.536, T=0.464	0.996011924583353	1	0.451	0.0248	0.017-0.033	1e-09
rs7310615	Total cholesterol in HDL3	38448586	rs3184504	chr12:111884608	C=0.536, T=0.464	0.996011924583353	1	0.4508	0.0288	0.021-0.037	2e-12
rs7310615	Cholesterol esters in small LDL	38448586	rs3184504	chr12:111884608	C=0.536, T=0.464	0.996011924583353	1	0.4505	0.0327	0.025-0.041	2e-15
rs7310615	Total cholesterol to total lipids ratio in small LDL	38448586	rs3184504	chr12:111884608	C=0.536, T=0.464	0.996011924583353	1	0.451	0.0278	0.02-0.036	8e-12
rs7310615	Esterified cholesterol levels	38448586	rs3184504	chr12:111884608	C=0.536, T=0.464	0.996011924583353	1	0.4506	0.0394	0.031-0.047	6e-22
rs7310615	Total Cholesterol in small LDL	38448586	rs3184504	chr12:111884608	C=0.536, T=0.464	0.996011924583353	1	0.4505	0.0343	0.026-0.042	6e-17
rs7310615	High light scatter reticulocyte count (UKB data field 30300)	39789286	rs3184504	chr12:111884608	C=0.536, T=0.464	0.996011924583353	1	0.518037	0.0518209	0.048-0.056	3e-166
rs7310615	Concentration of small LDL particles	38448586	rs3184504	chr12:111884608	C=0.536, T=0.464	0.996011924583353	1	0.4505	0.0334	0.025-0.041	3e-16
rs7310615	Phospholipids in small LDL	38448586	rs3184504	chr12:111884608	C=0.536, T=0.464	0.996011924583353	1	0.4505	0.0372	0.029-0.045	1e-19
rs7310615	Serum total cholesterol levels	38448586	rs3184504	chr12:111884608	C=0.536, T=0.464	0.996011924583353	1	0.4508	0.0381	0.03-0.046	9e-21
rs7310615	HDL cholesterol levels (UKB data field 30760)	39789286	rs3184504	chr12:111884608	C=0.536, T=0.464	0.996011924583353	1	0.518037	0.0445418	0.041-0.048	1e-179
rs7310615	Stroke	29531354	rs3184504	chr12:111884608	C=0.536, T=0.464	0.996011924583353	1	NR			6e-12
rs7310615	Hypothyroidism	39067062	rs3184504	chr12:111884608	C=0.536, T=0.464	0.996011924583353	1	NR	1.2	1.18-1.22	6e-117
rs7310615	Haemoglobin concentration (UKB data field 30020)	39789286	rs3184504	chr12:111884608	C=0.536, T=0.464	0.996011924583353	1	0.518037	0.0425374	0.039-0.046	2e-153
rs7310615	High light scatter reticulocyte percentage (UKB data field 30290)	39789286	rs3184504	chr12:111884608	C=0.536, T=0.464	0.996011924583353	1	0.518037	0.0472736	0.043-0.051	2e-137
rs7310615	Ischemic stroke	29531354	rs3184504	chr12:111884608	C=0.536, T=0.464	0.996011924583353	1	NR			2e-14
rs7310615	Ischemic stroke	29531354	rs3184504	chr12:111884608	C=0.536, T=0.464	0.996011924583353	1	NR			1e-14
rs7310615	Total lipids in small LDL	38448586	rs3184504	chr12:111884608	C=0.536, T=0.464	0.996011924583353	1	0.4506	0.0342	0.026-0.042	7e-17
rs7310615	Concentration of large LDL particles	38448586	rs3184504	chr12:111884608	C=0.536, T=0.464	0.996011924583353	1	0.4506	0.0297	0.022-0.038	4e-13
rs7310615	Concentration of medium LDL particles	38448586	rs3184504	chr12:111884608	C=0.536, T=0.464	0.996011924583353	1	0.4505	0.0294	0.021-0.037	7e-13
rs7310615	Cholesterol esters in large LDL	38448586	rs3184504	chr12:111884608	C=0.536, T=0.464	0.996011924583353	1	0.4505	0.0313	0.023-0.039	2e-14
rs7310615	Cholesteryl esters to total lipids ratio in medium LDL	38448586	rs3184504	chr12:111884608	C=0.536, T=0.464	0.996011924583353	1	0.451	0.0269	0.019-0.035	4e-11
rs7310615	Immature reticulocyte fraction (UKB data field 30280)	39789286	rs3184504	chr12:111884608	C=0.536, T=0.464	0.996011924583353	1	0.518037	0.0252088	0.021-0.029	2e-37
rs7310615	Total lipids in large LDL	38448586	rs3184504	chr12:111884608	C=0.536, T=0.464	0.996011924583353	1	0.4506	0.0304	0.022-0.038	1e-13
rs7310615	CLEC7A protein levels	39789286	rs3184504	chr12:111884608	C=0.536, T=0.464	0.996011924583353	1	0.515426	0.0622313	0.051-0.074	5e-32
rs7310615	Phospholipids in medium LDL	38448586	rs3184504	chr12:111884608	C=0.536, T=0.464	0.996011924583353	1	0.4505	0.031	0.023-0.039	4e-14
rs7310615	Concentration of IDL particles	38448586	rs3184504	chr12:111884608	C=0.536, T=0.464	0.996011924583353	1	0.4507	0.0289	0.021-0.037	1e-12
rs7310615	Phospholipids in IDL	38448586	rs3184504	chr12:111884608	C=0.536, T=0.464	0.996011924583353	1	0.4506	0.0289	0.021-0.037	2e-12
rs7310615	Cholesteryl esters to total lipids ratio in large LDL	38448586	rs3184504	chr12:111884608	C=0.536, T=0.464	0.996011924583353	1	0.4509	0.0328	0.025-0.041	9e-16
rs7310615	Total lipid levels in medium LDL	38448586	rs3184504	chr12:111884608	C=0.536, T=0.464	0.996011924583353	1	0.4505	0.0302	0.022-0.038	2e-13
rs7310615	Free cholesterol in large LDL	38448586	rs3184504	chr12:111884608	C=0.536, T=0.464	0.996011924583353	1	0.4506	0.0323	0.024-0.04	3e-15
rs7310615	CLSTN3 protein levels	39789286	rs3184504	chr12:111884608	C=0.536, T=0.464	0.996011924583353	1	0.515426	0.0481842	0.037-0.06	5e-19
rs7310615	Free cholesterol in medium LDL	38448586	rs3184504	chr12:111884608	C=0.536, T=0.464	0.996011924583353	1	0.4507	0.0346	0.027-0.043	2e-17
rs7310615	Free cholesterol in IDL	38448586	rs3184504	chr12:111884608	C=0.536, T=0.464	0.996011924583353	1	0.4507	0.0326	0.025-0.041	1e-15
rs7310615	Total lipids in IDL	38448586	rs3184504	chr12:111884608	C=0.536, T=0.464	0.996011924583353	1	0.4507	0.0298	0.022-0.038	3e-13
rs7310615	Phospholipids in large LDL	38448586	rs3184504	chr12:111884608	C=0.536, T=0.464	0.996011924583353	1	0.4506	0.0311	0.023-0.039	3e-14
rs7310615	Total cholesterol to total lipids ratio in medium LDL	38448586	rs3184504	chr12:111884608	C=0.536, T=0.464	0.996011924583353	1	0.4511	0.0299	0.022-0.038	2e-13
rs7310615	Cholesterol esters in medium LDL	38448586	rs3184504	chr12:111884608	C=0.536, T=0.464	0.996011924583353	1	0.4505	0.0299	0.022-0.038	3e-13
rs7310615	Total cholesterol levels in LDL	38448586	rs3184504	chr12:111884608	C=0.536, T=0.464	0.996011924583353	1	0.4506	0.0322	0.024-0.04	4e-15
rs7310615	Total cholesterol to total lipids ratio in large LDL	38448586	rs3184504	chr12:111884608	C=0.536, T=0.464	0.996011924583353	1	0.4507	0.035	0.027-0.043	1e-17
rs7310615	Total cholesterol in large LDL	38448586	rs3184504	chr12:111884608	C=0.536, T=0.464	0.996011924583353	1	0.4506	0.0316	0.024-0.04	1e-14
rs7310615	Total cholesterol in medium LDL	38448586	rs3184504	chr12:111884608	C=0.536, T=0.464	0.996011924583353	1	0.4505	0.031	0.023-0.039	4e-14
rs7310615	Hematocrit	34594039	rs3184504	chr12:111884608	C=0.536, T=0.464	0.996011924583353	1	NR	0.0471	0.043-0.051	1e-129
rs7310615	CST3 protein levels	39789286	rs3184504	chr12:111884608	C=0.536, T=0.464	0.996011924583353	1	0.515426	0.0384548	0.028-0.049	5e-15
rs7310615	CTSS protein levels	39789286	rs3184504	chr12:111884608	C=0.536, T=0.464	0.996011924583353	1	0.515426	0.0411159	0.031-0.051	2e-19
rs7310615	CPVL protein levels	39789286	rs3184504	chr12:111884608	C=0.536, T=0.464	0.996011924583353	1	0.515426	0.0274364	0.021-0.034	2e-22
rs7310615	CST7 protein levels	39789286	rs3184504	chr12:111884608	C=0.536, T=0.464	0.996011924583353	1	0.515426	0.0519108	0.044-0.06	2e-45
rs7310615	CXCL12 protein levels	39789286	rs3184504	chr12:111884608	C=0.536, T=0.464	0.996011924583353	1	0.515426	0.0473549	0.036-0.059	6e-17
rs7310615	CXCL13 protein levels	39789286	rs3184504	chr12:111884608	C=0.536, T=0.464	0.996011924583353	1	0.515426	0.0640802	0.052-0.076	9e-29
rs7310615	CXCL10 protein levels	39789286	rs3184504	chr12:111884608	C=0.536, T=0.464	0.996011924583353	1	0.515426	0.0950993	0.084-0.107	1e-66
rs7310615	CWC15 protein levels	39789286	rs3184504	chr12:111884608	C=0.536, T=0.464	0.996011924583353	1	0.515426	0.0432813	0.031-0.055	4e-13
rs7310615	CXCL11 protein levels	39789286	rs3184504	chr12:111884608	C=0.536, T=0.464	0.996011924583353	1	0.515426	0.107782	0.096-0.119	1e-88
rs7310615	DCTPP1 protein levels	39789286	rs3184504	chr12:111884608	C=0.536, T=0.464	0.996011924583353	1	0.515426	0.0376968	0.026-0.049	1e-11
rs7310615	CR1 protein levels	39789286	rs3184504	chr12:111884608	C=0.536, T=0.464	0.996011924583353	1	0.515426	0.0508613	0.04-0.061	3e-24
rs7310615	CXCL16 protein levels	39789286	rs3184504	chr12:111884608	C=0.536, T=0.464	0.996011924583353	1	0.515426	0.0839427	0.073-0.095	6e-62
rs7310615	CXCL9 protein levels	39789286	rs3184504	chr12:111884608	C=0.536, T=0.464	0.996011924583353	1	0.515426	0.101856	0.091-0.113	3e-85
rs7310615	EFNA4 protein levels	39789286	rs3184504	chr12:111884608	C=0.536, T=0.464	0.996011924583353	1	0.515426	0.0505867	0.039-0.062	5e-21
rs7310615	CRTAM protein levels	39789286	rs3184504	chr12:111884608	C=0.536, T=0.464	0.996011924583353	1	0.515426	0.079889	0.069-0.091	3e-53
rs7310615	DEFA1 or DEFA1B protein levels	39789286	rs3184504	chr12:111884608	C=0.536, T=0.464	0.996011924583353	1	0.515426	0.0493961	0.038-0.061	4e-21
rs7310615	IL27 protein levels	39789286	rs3184504	chr12:111884608	C=0.536, T=0.464	0.996011924583353	1	0.515426	0.0727341	0.062-0.083	2e-49
rs7310615	CSF1R protein levels	39789286	rs3184504	chr12:111884608	C=0.536, T=0.464	0.996011924583353	1	0.515426	0.0802503	0.069-0.091	4e-51
rs7310615	Acetate levels	35213538	rs3184504	chr12:111884608	C=0.536, T=0.464	0.996011924583353	1	0.483377	0.028061	0.02-0.036	2e-11
rs7310615	Apolipoprotein A levels (UKB data field 30630)	39789286	rs3184504	chr12:111884608	C=0.536, T=0.464	0.996011924583353	1	0.518037	0.0147988	0.011-0.018	2e-17
rs7310615	Neutrophil count	34594039	rs3184504	chr12:111884608	C=0.536, T=0.464	0.996011924583353	1	NR	0.0302	0.025-0.035	5e-37
rs7310615	Height	39134668	rs3184504	chr12:111884608	C=0.536, T=0.464	0.996011924583353	1	NR	0.0122332	0.0088-0.0156	2e-12
rs7310615	Red blood cell count	34594039	rs3184504	chr12:111884608	C=0.536, T=0.464	0.996011924583353	1	NR	0.0366	0.033-0.041	4e-72
rs7310615	Platelet count	34594039	rs3184504	chr12:111884608	C=0.536, T=0.464	0.996011924583353	1	NR	0.096	0.091-0.101	0
rs7310615	Monocyte count (UKB data field 30130)	39789286	rs3184504	chr12:111884608	C=0.536, T=0.464	0.996011924583353	1	0.518037	0.0373879	0.034-0.041	5e-94
rs7310615	IgA levels	28628107	rs3184504	chr12:111884608	C=0.536, T=0.464	0.996011924583353	1	0.3793	0.11		1e-08
rs7310615	IDP dMRI TBSS OD Posterior corona radiata R	33875891	rs3184504	chr12:111884608	C=0.536, T=0.464	0.996011924583353	1	0.524	0.062	0.042-0.082	3e-10
rs7310615	CD4+ T cell Absolute Count	32929287	rs3184504	chr12:111884608	C=0.536, T=0.464	0.996011924583353	1	0.53053	0.1838	0.13-0.24	8e-12
rs7310615	T cell Absolute Count	32929287	rs3184504	chr12:111884608	C=0.536, T=0.464	0.996011924583353	1	0.5303899999999999	0.1468	0.095-0.198	3e-08
rs7310615	Central Memory CD4+ T cell Absolute Count	32929287	rs3184504	chr12:111884608	C=0.536, T=0.464	0.996011924583353	1	0.5291600000000001	0.1609	0.11-0.21	3e-09
rs7310615	CD4 on naive CD4+ T cell	32929287	rs3184504	chr12:111884608	C=0.536, T=0.464	0.996011924583353	1	0.52955	0.1576	0.1-0.21	5e-08
rs7310615	C-C motif chemokine 3 levels	33067605	rs3184504	chr12:111884608	C=0.536, T=0.464	0.996011924583353	1	0.46	0.0713		6e-16
rs7310615	Red blood cell count	32888494	rs3184504	chr12:111884608	C=0.536, T=0.464	0.996011924583353	1	0.518647	0.0488327	0.044-0.053	8e-108
rs7310615	Body mass index	29273807	rs3184504	chr12:111884608	C=0.536, T=0.464	0.996011924583353	1	0.5548	0.0129	0.0092-0.0166	7e-12
rs7310615	White blood cell count	32888494	rs3184504	chr12:111884608	C=0.536, T=0.464	0.996011924583353	1	0.518653	0.0713126	0.067-0.076	2e-228
rs7310615	Reticulocyte count	32888494	rs3184504	chr12:111884608	C=0.536, T=0.464	0.996011924583353	1	0.518634	0.0560374	0.051-0.061	2e-125
rs7310615	Reticulocyte fraction of red cells	32888494	rs3184504	chr12:111884608	C=0.536, T=0.464	0.996011924583353	1	0.518644	0.0473826	0.043-0.052	3e-90
rs7310615	Appendicular lean mass	33097823	rs3184504	chr12:111884608	C=0.536, T=0.464	0.996011924583353	1	0.483	0.0183	0.015-0.022	3e-22
rs7310615	Appendicular lean mass	33097823	rs3184504	chr12:111884608	C=0.536, T=0.464	0.996011924583353	1	0.483	0.02	0.014-0.026	1e-12
rs7310615	Appendicular lean mass	33097823	rs3184504	chr12:111884608	C=0.536, T=0.464	0.996011924583353	1	0.483	0.02	0.014-0.026	2e-11
rs7310615	Serum levels of protein CXCL11	35078996	rs3184504	chr12:111884608	C=0.536, T=0.464	0.996011924583353	1	0.3861	0.168607	0.13-0.21	4e-18
rs7310615	Offspring birth weight	31043758	rs3184504	chr12:111884608	C=0.536, T=0.464	0.996011924583353	1	0.517856	0.036552	0.031-0.042	1e-33
rs7310615	Birth weight	31043758	rs3184504	chr12:111884608	C=0.536, T=0.464	0.996011924583353	1	0.520699	0.022966	0.018-0.028	3e-19
rs7310615	Endometrial cancer	30093612	rs3184504	chr12:111884608	C=0.536, T=0.464	0.996011924583353	1	0.52	1.1	1.07-1.14	1e-10
rs7310615	Endometrial cancer (endometrioid histology)	30093612	rs3184504	chr12:111884608	C=0.536, T=0.464	0.996011924583353	1	0.515767	1.11	1.07-1.15	6e-09
rs7310615	Left ventricular end-systolic volume	33495596	rs3184504	chr12:111884608	C=0.536, T=0.464	0.996011924583353	1	0.5217	0.6371	0.38-0.9	2e-06
rs7310615	Left ventricular end-diastolic volume	33495596	rs3184504	chr12:111884608	C=0.536, T=0.464	0.996011924583353	1	0.5217	1.4676	1.02-1.92	1e-10
rs7310615	Latent autoimmune diabetes vs. type 2 diabetes	30254083	rs3184504	chr12:111884608	C=0.536, T=0.464	0.996011924583353	1	0.52	1.24	1.151-1.336	2e-08
rs7310615	Peripheral artery disease in non diabetes	34601942	rs3184504	chr12:111884608	C=0.536, T=0.464	0.996011924583353	1	0.46	1.09	1.06-1.13	7e-06
rs7310615	Whole brain restricted directional diffusion (multivariate analysis)	35505052	rs3184504	chr12:111884608	C=0.536, T=0.464	0.996011924583353	1	NR			1e-25
rs7310615	Hashimoto thyroiditis	34594039	rs3184504	chr12:111884608	C=0.536, T=0.464	0.996011924583353	1	NR	0.179	0.15-0.21	1e-25
rs7310615	Hypothyroidism	34594039	rs3184504	chr12:111884608	C=0.536, T=0.464	0.996011924583353	1	NR	0.1734	0.15-0.19	8e-65
rs7310615	Type 1 diabetes	34594039	rs3184504	chr12:111884608	C=0.536, T=0.464	0.996011924583353	1	NR	0.1433	0.11-0.18	4e-14
rs7310615	Reticulocyte count (UKB data field 30250)	39789286	rs3184504	chr12:111884608	C=0.536, T=0.464	0.996011924583353	1	0.518037	0.0543322	0.05-0.058	1e-178
rs7310615	Total bilirubin levels (UKB data field 30840)	39789286	rs3184504	chr12:111884608	C=0.536, T=0.464	0.996011924583353	1	0.518037	0.030783	0.028-0.034	4e-90
rs7310615	Hypothyroidism	39789286	rs3184504	chr12:111884608	C=0.536, T=0.464	0.996011924583353	1	0.518044	0.199933	0.18-0.22	5e-103
rs7310615	Total protein levels (UKB data field 30860)	39789286	rs3184504	chr12:111884608	C=0.536, T=0.464	0.996011924583353	1	0.518037	0.0171997	0.013-0.021	5e-19
rs7310615	Neutrophill count (UKB data field 30140)	39789286	rs3184504	chr12:111884608	C=0.536, T=0.464	0.996011924583353	1	0.518037	0.0262202	0.022-0.03	1e-42
rs7310615	Retinal venular width	36757925	rs3184504	chr12:111884608	C=0.536, T=0.464	0.996011924583353	1	0.482395	0.413	0.27-0.55	9e-09
rs7310615	C1QA protein levels	39789286	rs3184504	chr12:111884608	C=0.536, T=0.464	0.996011924583353	1	0.515426	0.0518276	0.041-0.063	4e-23
rs7310615	CCL18 protein levels	39789286	rs3184504	chr12:111884608	C=0.536, T=0.464	0.996011924583353	1	0.515426	0.0360125	0.025-0.047	4e-12
rs7310615	CCL21 protein levels	39789286	rs3184504	chr12:111884608	C=0.536, T=0.464	0.996011924583353	1	0.515426	0.0586673	0.048-0.07	6e-29
rs7310615	CCL22 protein levels	39789286	rs3184504	chr12:111884608	C=0.536, T=0.464	0.996011924583353	1	0.515426	0.0482242	0.037-0.06	2e-18
rs7310615	CCL3 protein levels	39789286	rs3184504	chr12:111884608	C=0.536, T=0.464	0.996011924583353	1	0.515426	0.0694164	0.059-0.08	2e-41
rs7310615	CCL4 protein levels	39789286	rs3184504	chr12:111884608	C=0.536, T=0.464	0.996011924583353	1	0.515426	0.0521876	0.042-0.063	5e-26
rs7310615	CCL5 protein levels	39789286	rs3184504	chr12:111884608	C=0.536, T=0.464	0.996011924583353	1	0.515426	0.0371623	0.026-0.048	8e-12
rs7310615	Rheumatoid arthritis (rheumatoid factor and/or anti-cyclic citrullinated peptide seropositive)	35470158	rs3184504	chr12:111884608	C=0.536, T=0.464	0.996011924583353	1	0.4635	1.1		8e-16
rs7310615	ADAM15 protein levels	39789286	rs3184504	chr12:111884608	C=0.536, T=0.464	0.996011924583353	1	0.515426	0.0399696	0.032-0.048	4e-34
rs7310615	ADA2 protein levels	39789286	rs3184504	chr12:111884608	C=0.536, T=0.464	0.996011924583353	1	0.515426	0.111319	0.1-0.12	6e-104
rs7310615	ARSB protein levels	39789286	rs3184504	chr12:111884608	C=0.536, T=0.464	0.996011924583353	1	0.515426	0.0375319	0.026-0.049	3e-12
rs7310615	ARSA protein levels	39789286	rs3184504	chr12:111884608	C=0.536, T=0.464	0.996011924583353	1	0.515426	0.0361265	0.026-0.047	4e-13
rs7310615	BAP18 protein levels	39789286	rs3184504	chr12:111884608	C=0.536, T=0.464	0.996011924583353	1	0.515426	0.0488604	0.037-0.061	1e-16
rs7310615	BTN3A2 protein levels	39789286	rs3184504	chr12:111884608	C=0.536, T=0.464	0.996011924583353	1	0.515426	0.0264272	0.021-0.032	1e-42
rs7310615	Low density lipoprotein cholesterol levels	34887591	rs3184504	chr12:111884608	C=0.536, T=0.464	0.996011924583353	1	0.527337	0.0234144	0.021-0.026	9e-48
rs7310615	High density lipoprotein cholesterol levels	34887591	rs3184504	chr12:111884608	C=0.536, T=0.464	0.996011924583353	1	0.527378	0.0221089	0.019-0.025	9e-34
rs7310615	AXL protein levels	39789286	rs3184504	chr12:111884608	C=0.536, T=0.464	0.996011924583353	1	0.515426	0.0435592	0.033-0.055	7e-17
rs7310615	CD200R1 protein levels	39789286	rs3184504	chr12:111884608	C=0.536, T=0.464	0.996011924583353	1	0.515426	0.0499624	0.041-0.059	3e-35
rs7310615	CD226 protein levels	39789286	rs3184504	chr12:111884608	C=0.536, T=0.464	0.996011924583353	1	0.515426	0.062379	0.051-0.074	6e-29
rs7310615	CD160 protein levels	39789286	rs3184504	chr12:111884608	C=0.536, T=0.464	0.996011924583353	1	0.515426	0.11999	0.11-0.13	2e-138
rs7310615	CD163 protein levels	39789286	rs3184504	chr12:111884608	C=0.536, T=0.464	0.996011924583353	1	0.515426	0.0707644	0.06-0.081	2e-45
rs7310615	CD22 protein levels	39789286	rs3184504	chr12:111884608	C=0.536, T=0.464	0.996011924583353	1	0.515426	0.0440503	0.033-0.055	2e-18
rs7310615	Rheumatoid arthritis	35470158	rs3184504	chr12:111884608	C=0.536, T=0.464	0.996011924583353	1	0.4635	1.08		1e-17
rs7310615	CD274 protein levels	39789286	rs3184504	chr12:111884608	C=0.536, T=0.464	0.996011924583353	1	0.515426	0.0748578	0.063-0.086	1e-43
rs7310615	CD244 protein levels	39789286	rs3184504	chr12:111884608	C=0.536, T=0.464	0.996011924583353	1	0.515426	0.135401	0.12-0.15	2e-153
rs7310615	CD300E protein levels	39789286	rs3184504	chr12:111884608	C=0.536, T=0.464	0.996011924583353	1	0.515426	0.0857649	0.075-0.096	1e-67
rs7310615	CD300LF protein levels	39789286	rs3184504	chr12:111884608	C=0.536, T=0.464	0.996011924583353	1	0.515426	0.0573215	0.048-0.067	4e-36
rs7310615	Basophil count	34469753	rs3184504	chr12:111884608	C=0.536, T=0.464	0.996011924583353	1	0.484			4e-82
rs7310615	Systolic blood pressure (MTAG)	39537608	rs3184504	chr12:111884608	C=0.536, T=0.464	0.996011924583353	1	NR	0.0326999	0.029-0.036	6e-82
rs7310615	Aspartate aminotransferase levels	34315874	rs3184504	chr12:111884608	C=0.536, T=0.464	0.996011924583353	1	NR	0.0024	0.0018-0.003	1e-18
rs7310615	Alanine aminotransferase levels	34315874	rs3184504	chr12:111884608	C=0.536, T=0.464	0.996011924583353	1	NR	0.0051	0.0043-0.0059	2e-34
rs7310615	Vitamin D-binding protein levels	36792583	rs3184504	chr12:111884608	C=0.536, T=0.464	0.996011924583353	1	NR	0.0453	0.035-0.056	2e-16
rs7310615	Vitamin D-binding protein levels (adjusted for GC haplotype)	36792583	rs3184504	chr12:111884608	C=0.536, T=0.464	0.996011924583353	1	NR	0.0381	0.031-0.046	2e-23
rs7310615	Cystatin C plasma levels	34899825	rs3184504	chr12:111884608	C=0.536, T=0.464	0.996011924583353	1	NR			4e-243
rs7310615	Hip circumference adjusted for BMI	34021172	rs3184504	chr12:111884608	C=0.536, T=0.464	0.996011924583353	1	NR	0.0215759	0.016-0.027	2e-14
rs7310615	Glycated hemoglobin HbA1c levels	39280063	rs3184504	chr12:111884608	C=0.536, T=0.464	0.996011924583353	1	0.566651	0.007	0.005-0.009	6e-08
rs7310615	Fasting insulin	39280063	rs3184504	chr12:111884608	C=0.536, T=0.464	0.996011924583353	1	0.580543			7e-06
rs7310615	Rheumatoid arthritis	20453842	rs3184504	chr12:111884608	C=0.536, T=0.464	0.996011924583353	1	0.49	0.93	0.9-0.96	6e-06
rs7310615	Hypertension (confirmatory factor analysis Factor 12)	38965376	rs3184504	chr12:111884608	C=0.536, T=0.464	0.996011924583353	1	NR			2e-49
rs7310615	Inflammatory markers and poor diet (confirmatory factor analysis Factor 30)	38965376	rs3184504	chr12:111884608	C=0.536, T=0.464	0.996011924583353	1	NR			2e-31
rs7310615	Vascular cell adhesion protein 1 levels (VCAM1.2967.8.1)	29875488	rs3184504	chr12:111884608	C=0.536, T=0.464	0.996011924583353	1	0.517	0.19	0.08	2e-14
rs7310615	Autoimmune thyroid disease	37002690	rs3184504	chr12:111884608	C=0.536, T=0.464	0.996011924583353	1	NR	1.19		8e-68
rs7310615	Diastolic blood pressure	31217584	rs3184504	chr12:111884608	C=0.536, T=0.464	0.996011924583353	1	NR	0.635794	0.4-0.87	8e-08
rs7310615	Platelet count	31217584	rs3184504	chr12:111884608	C=0.536, T=0.464	0.996011924583353	1	NR	2.9843	1.7-4.27	5e-06
rs7310615	Medication use (calcium channel blockers)	31015401	rs3184504	chr12:111884608	C=0.536, T=0.464	0.996011924583353	1	0.481977	0.0563944	0.041-0.072	2e-12
rs7310615	Medication use (thyroid preparations)	31015401	rs3184504	chr12:111884608	C=0.536, T=0.464	0.996011924583353	1	0.484908	0.205206	0.19-0.22	1e-112
rs7310615	Thyroid stimulating hormone levels	32769997	rs3184504	chr12:111884608	C=0.536, T=0.464	0.996011924583353	1	0.518234452758415	0.0298	0.021-0.039	7e-11
rs7310615	Body mass index	30108127	rs3184504	chr12:111884608	C=0.536, T=0.464	0.996011924583353	1	NR	0.015		6e-09
rs7310615	Type 1 diabetes	30572963	rs3184504	chr12:111884608	C=0.536, T=0.464	0.996011924583353	1	0.49	1.31096		1e-31
rs7310615	Celiac disease	30572963	rs3184504	chr12:111884608	C=0.536, T=0.464	0.996011924583353	1	NR	1.16998		1e-17
rs7310615	FGFBP1 protein levels	39789286	rs3184504	chr12:111884608	C=0.536, T=0.464	0.996011924583353	1	0.515426	0.0487554	0.038-0.06	5e-20
rs7310615	CDH17 protein levels	39789286	rs3184504	chr12:111884608	C=0.536, T=0.464	0.996011924583353	1	0.515426	0.0320113	0.023-0.041	4e-15
rs7310615	TCOF1 protein levels	39789286	rs3184504	chr12:111884608	C=0.536, T=0.464	0.996011924583353	1	0.515426	0.0414762	0.029-0.054	6e-12
rs7310615	Diastolic blood pressure x depressive symptoms interaction (2df test)	34734193	rs3184504	chr12:111884608	C=0.536, T=0.464	0.996011924583353	1	NR			4e-19
rs7310615	CEACAM8 protein levels	39789286	rs3184504	chr12:111884608	C=0.536, T=0.464	0.996011924583353	1	0.515426	0.0429018	0.032-0.054	1e-16
rs7310615	FGF2 protein levels	39789286	rs3184504	chr12:111884608	C=0.536, T=0.464	0.996011924583353	1	0.515426	0.04166	0.031-0.052	5e-17
rs7310615	FRZB protein levels	39789286	rs3184504	chr12:111884608	C=0.536, T=0.464	0.996011924583353	1	0.515426	0.0476748	0.037-0.058	4e-21
rs7310615	VNN2 protein levels	39789286	rs3184504	chr12:111884608	C=0.536, T=0.464	0.996011924583353	1	0.515426	0.0448474	0.035-0.055	2e-22
rs7310615	WARS protein levels	39789286	rs3184504	chr12:111884608	C=0.536, T=0.464	0.996011924583353	1	0.515426	0.0680222	0.056-0.08	2e-32
rs7310615	XCL1 protein levels	39789286	rs3184504	chr12:111884608	C=0.536, T=0.464	0.996011924583353	1	0.515426	0.092223	0.082-0.102	3e-92
rs7310615	TNFRSF10A protein levels	39789286	rs3184504	chr12:111884608	C=0.536, T=0.464	0.996011924583353	1	0.515426	0.0379759	0.028-0.048	5e-15
rs7310615	TNFRSF10B protein levels	39789286	rs3184504	chr12:111884608	C=0.536, T=0.464	0.996011924583353	1	0.515426	0.0446715	0.034-0.055	5e-19
rs7310615	TNR protein levels	39789286	rs3184504	chr12:111884608	C=0.536, T=0.464	0.996011924583353	1	0.515426	0.0495377	0.039-0.06	5e-24
rs7310615	GALNT3 protein levels	39789286	rs3184504	chr12:111884608	C=0.536, T=0.464	0.996011924583353	1	0.515426	0.0680384	0.058-0.078	2e-48
rs7310615	GBP1 protein levels	39789286	rs3184504	chr12:111884608	C=0.536, T=0.464	0.996011924583353	1	0.515426	0.0994317	0.088-0.111	7e-72
rs7310615	GCNT1 protein levels	39789286	rs3184504	chr12:111884608	C=0.536, T=0.464	0.996011924583353	1	0.515426	0.112635	0.1-0.12	1e-106
rs7310615	GALNT10 protein levels	39789286	rs3184504	chr12:111884608	C=0.536, T=0.464	0.996011924583353	1	0.515426	0.0465126	0.036-0.057	3e-19
rs7310615	TXNDC15 protein levels	39789286	rs3184504	chr12:111884608	C=0.536, T=0.464	0.996011924583353	1	0.515426	0.0326032	0.023-0.042	6e-13
rs7310615	Systolic blood pressure	35762941	rs3184504	chr12:111884608	C=0.536, T=0.464	0.996011924583353	1	NR	0.5937	0.52-0.66	2e-60
rs7310615	VCAM1 protein levels	39789286	rs3184504	chr12:111884608	C=0.536, T=0.464	0.996011924583353	1	0.515426	0.12288	0.11-0.13	5e-119
rs7310615	VEGFA protein levels	39789286	rs3184504	chr12:111884608	C=0.536, T=0.464	0.996011924583353	1	0.515426	0.0413813	0.031-0.051	2e-17
rs7310615	GP1BA protein levels	39789286	rs3184504	chr12:111884608	C=0.536, T=0.464	0.996011924583353	1	0.515426	0.115081	0.1-0.13	2e-103
rs7310615	GPC1 protein levels	39789286	rs3184504	chr12:111884608	C=0.536, T=0.464	0.996011924583353	1	0.515426	0.0345242	0.024-0.045	2e-13
rs7310615	Lymphocyte count	34469753	rs3184504	chr12:111884608	C=0.536, T=0.464	0.996011924583353	1	0.484			2e-184
rs7310615	Monocyte count	34469753	rs3184504	chr12:111884608	C=0.536, T=0.464	0.996011924583353	1	0.484			7e-75
rs7310615	Neutrophil count	34469753	rs3184504	chr12:111884608	C=0.536, T=0.464	0.996011924583353	1	0.484			1e-55
rs7310615	Platelet count	34469753	rs3184504	chr12:111884608	C=0.536, T=0.464	0.996011924583353	1	0.484			8e-263
rs7310615	Liver enzyme levels (alanine transaminase)	33972514	rs3184504	chr12:111884608	C=0.536, T=0.464	0.996011924583353	1	0.483255	0.0045174	0.0038-0.0053	6e-31
rs7310615	ADAM8 protein levels	39789286	rs3184504	chr12:111884608	C=0.536, T=0.464	0.996011924583353	1	0.515426	0.0920376	0.081-0.103	6e-76
rs7310615	ADA protein levels	39789286	rs3184504	chr12:111884608	C=0.536, T=0.464	0.996011924583353	1	0.515426	0.043754	0.033-0.054	7e-19
rs7310615	ADGRG1 protein levels	39789286	rs3184504	chr12:111884608	C=0.536, T=0.464	0.996011924583353	1	0.515426	0.0750938	0.064-0.086	8e-45
rs7310615	ADGRE1 protein levels	39789286	rs3184504	chr12:111884608	C=0.536, T=0.464	0.996011924583353	1	0.515426	0.0828645	0.072-0.094	3e-55
rs7310615	ADGRE5 protein levels	39789286	rs3184504	chr12:111884608	C=0.536, T=0.464	0.996011924583353	1	0.515426	0.0964979	0.086-0.107	3e-77
rs7310615	ADGRE2 protein levels	39789286	rs3184504	chr12:111884608	C=0.536, T=0.464	0.996011924583353	1	0.515426	0.0884267	0.078-0.099	1e-66
rs7310615	AGER protein levels	39789286	rs3184504	chr12:111884608	C=0.536, T=0.464	0.996011924583353	1	0.515426	0.0328692	0.022-0.043	3e-12
rs7310615	High density lipoprotein cholesterol levels	34887591	rs3184504	chr12:111884608	C=0.536, T=0.464	0.996011924583353	1	NR			7e-51
rs7310615	AMIGO2 protein levels	39789286	rs3184504	chr12:111884608	C=0.536, T=0.464	0.996011924583353	1	0.515426	0.0659123	0.055-0.077	5e-34
rs7310615	CD7 protein levels	39789286	rs3184504	chr12:111884608	C=0.536, T=0.464	0.996011924583353	1	0.515426	0.0961285	0.085-0.107	2e-79
rs7310615	CD83 protein levels	39789286	rs3184504	chr12:111884608	C=0.536, T=0.464	0.996011924583353	1	0.515426	0.0910227	0.08-0.102	2e-75
rs7310615	Non-HDL cholesterol levels	34887591	rs3184504	chr12:111884608	C=0.536, T=0.464	0.996011924583353	1	0.467753	0.0197839	0.017-0.023	2e-24
rs7310615	CD79B protein levels	39789286	rs3184504	chr12:111884608	C=0.536, T=0.464	0.996011924583353	1	0.515426	0.0560182	0.045-0.067	8e-31
rs7310615	CD74 protein levels	39789286	rs3184504	chr12:111884608	C=0.536, T=0.464	0.996011924583353	1	0.515426	0.106336	0.096-0.117	8e-102
rs7310615	CD72 protein levels	39789286	rs3184504	chr12:111884608	C=0.536, T=0.464	0.996011924583353	1	0.515426	0.0809313	0.069-0.092	2e-48
rs7310615	TGFA protein levels	39789286	rs3184504	chr12:111884608	C=0.536, T=0.464	0.996011924583353	1	0.515426	0.0713121	0.06-0.083	8e-36
rs7310615	CD5L protein levels	39789286	rs3184504	chr12:111884608	C=0.536, T=0.464	0.996011924583353	1	0.515426	0.0347517	0.024-0.046	1e-11
rs7310615	CD5 protein levels	39789286	rs3184504	chr12:111884608	C=0.536, T=0.464	0.996011924583353	1	0.515426	0.127168	0.12-0.14	2e-126
rs7310615	CD4 protein levels	39789286	rs3184504	chr12:111884608	C=0.536, T=0.464	0.996011924583353	1	0.515426	0.0749976	0.063-0.087	2e-41
rs7310615	CD40 protein levels	39789286	rs3184504	chr12:111884608	C=0.536, T=0.464	0.996011924583353	1	0.515426	0.0474837	0.036-0.059	9e-19
rs7310615	CD48 protein levels	39789286	rs3184504	chr12:111884608	C=0.536, T=0.464	0.996011924583353	1	0.515426	0.119042	0.11-0.13	7e-134
rs7310615	STC2 protein levels	39789286	rs3184504	chr12:111884608	C=0.536, T=0.464	0.996011924583353	1	0.515426	0.0473495	0.036-0.058	3e-19
rs7310615	CD6 protein levels	39789286	rs3184504	chr12:111884608	C=0.536, T=0.464	0.996011924583353	1	0.515426	0.0841759	0.075-0.093	1e-95
rs7310615	CDH5 protein levels	39789286	rs3184504	chr12:111884608	C=0.536, T=0.464	0.996011924583353	1	0.515426	0.0399947	0.03-0.05	3e-16
rs7310615	Thyroid stimulating hormone levels	37872160	rs3184504	chr12:111884608	C=0.536, T=0.464	0.996011924583353	1	0.4811	0.0297	0.025-0.035	2e-29
rs7310615	FCGR3B protein levels	39789286	rs3184504	chr12:111884608	C=0.536, T=0.464	0.996011924583353	1	0.515426	0.0655277	0.056-0.075	3e-44
rs7310615	THOP1 protein levels	39789286	rs3184504	chr12:111884608	C=0.536, T=0.464	0.996011924583353	1	0.515426	0.0417116	0.03-0.053	5e-14
rs7310615	TIMP1 protein levels	39789286	rs3184504	chr12:111884608	C=0.536, T=0.464	0.996011924583353	1	0.515426	0.0402644	0.029-0.052	1e-13
rs7310615	FASLG protein levels	39789286	rs3184504	chr12:111884608	C=0.536, T=0.464	0.996011924583353	1	0.515426	0.132685	0.12-0.14	1e-203
rs7310615	Total cholesterol levels	34887591	rs3184504	chr12:111884608	C=0.536, T=0.464	0.996011924583353	1	0.527377	0.0268413	0.024-0.029	4e-62
rs7310615	FCGR2A protein levels	39789286	rs3184504	chr12:111884608	C=0.536, T=0.464	0.996011924583353	1	0.515426	0.0445762	0.036-0.053	2e-30
rs7310615	FCER2 protein levels	39789286	rs3184504	chr12:111884608	C=0.536, T=0.464	0.996011924583353	1	0.515426	0.0458083	0.035-0.057	4e-19
rs7310615	FCAMR protein levels	39789286	rs3184504	chr12:111884608	C=0.536, T=0.464	0.996011924583353	1	0.515426	0.0509255	0.04-0.062	7e-23
rs7310615	FCAR protein levels	39789286	rs3184504	chr12:111884608	C=0.536, T=0.464	0.996011924583353	1	0.515426	0.0740165	0.065-0.083	3e-59
rs7310615	FCRL6 protein levels	39789286	rs3184504	chr12:111884608	C=0.536, T=0.464	0.996011924583353	1	0.515426	0.0611679	0.052-0.071	6e-47
rs7310615	TINAGL1 protein levels	39789286	rs3184504	chr12:111884608	C=0.536, T=0.464	0.996011924583353	1	0.515426	0.0486983	0.037-0.06	1e-19
rs7310615	TLR1 protein levels	39789286	rs3184504	chr12:111884608	C=0.536, T=0.464	0.996011924583353	1	0.515426	0.044419	0.033-0.056	1e-15
rs7310615	TNF protein levels	39789286	rs3184504	chr12:111884608	C=0.536, T=0.464	0.996011924583353	1	0.515426	0.0933956	0.082-0.105	1e-60
rs7310615	TNFRSF1B protein levels	39789286	rs3184504	chr12:111884608	C=0.536, T=0.464	0.996011924583353	1	0.515426	0.0653281	0.054-0.076	4e-38
rs7310615	TNFRSF8 protein levels	39789286	rs3184504	chr12:111884608	C=0.536, T=0.464	0.996011924583353	1	0.515426	0.0719609	0.061-0.083	7e-42
rs7310615	TNFRSF9 protein levels	39789286	rs3184504	chr12:111884608	C=0.536, T=0.464	0.996011924583353	1	0.515426	0.0651421	0.054-0.076	7e-39
rs7310615	TPP1 protein levels	39789286	rs3184504	chr12:111884608	C=0.536, T=0.464	0.996011924583353	1	0.515426	0.0516472	0.04-0.063	1e-21
rs7310615	Height (baseline)	40374629	rs3184504	chr12:111884608	C=0.536, T=0.464	0.996011924583353	1	0.482073	0.0092919	0.0068-0.0118	4e-13
rs7310615	IL12B protein levels	39789286	rs3184504	chr12:111884608	C=0.536, T=0.464	0.996011924583353	1	0.515426	0.103111	0.094-0.112	3e-138
rs7310615	IL12RB1 protein levels	39789286	rs3184504	chr12:111884608	C=0.536, T=0.464	0.996011924583353	1	0.515426	0.0629798	0.052-0.074	6e-38
rs7310615	IL2RB protein levels	39789286	rs3184504	chr12:111884608	C=0.536, T=0.464	0.996011924583353	1	0.515426	0.0480159	0.036-0.061	6e-14
rs7310615	HS6ST1 protein levels	39789286	rs3184504	chr12:111884608	C=0.536, T=0.464	0.996011924583353	1	0.515426	0.0463414	0.035-0.058	9e-18
rs7310615	IFI30 protein levels	39789286	rs3184504	chr12:111884608	C=0.536, T=0.464	0.996011924583353	1	0.515426	0.0671045	0.056-0.078	1e-38
rs7310615	IDO1 protein levels	39789286	rs3184504	chr12:111884608	C=0.536, T=0.464	0.996011924583353	1	0.515426	0.1044	0.093-0.116	5e-85
rs7310615	IL16 protein levels	39789286	rs3184504	chr12:111884608	C=0.536, T=0.464	0.996011924583353	1	0.515426	0.035185	0.025-0.046	3e-12
rs7310615	IL18R1 protein levels	39789286	rs3184504	chr12:111884608	C=0.536, T=0.464	0.996011924583353	1	0.515426	0.0185631	0.012-0.025	1e-14
rs7310615	ITGB2 protein levels	39789286	rs3184504	chr12:111884608	C=0.536, T=0.464	0.996011924583353	1	0.515426	0.105662	0.095-0.117	2e-88
rs7310615	KLRB1 protein levels	39789286	rs3184504	chr12:111884608	C=0.536, T=0.464	0.996011924583353	1	0.515426	0.112441	0.1-0.12	9e-103
rs7310615	KLRD1 protein levels	39789286	rs3184504	chr12:111884608	C=0.536, T=0.464	0.996011924583353	1	0.515426	0.0845084	0.074-0.095	5e-71
rs7310615	KLK7 protein levels	39789286	rs3184504	chr12:111884608	C=0.536, T=0.464	0.996011924583353	1	0.515426	0.0356348	0.025-0.047	2e-11
rs7310615	GZMA protein levels	39789286	rs3184504	chr12:111884608	C=0.536, T=0.464	0.996011924583353	1	0.515426	0.0953481	0.084-0.106	1e-77
rs7310615	KCTD5 protein levels	39789286	rs3184504	chr12:111884608	C=0.536, T=0.464	0.996011924583353	1	0.515426	0.0466657	0.035-0.059	6e-16
rs7310615	KAZALD1 protein levels	39789286	rs3184504	chr12:111884608	C=0.536, T=0.464	0.996011924583353	1	0.515426	0.0582116	0.048-0.069	2e-31
rs7310615	KLRF1 protein levels	39789286	rs3184504	chr12:111884608	C=0.536, T=0.464	0.996011924583353	1	0.515426	0.0957773	0.085-0.107	7e-70
rs7310615	LAIR1 protein levels	39789286	rs3184504	chr12:111884608	C=0.536, T=0.464	0.996011924583353	1	0.515426	0.0484997	0.038-0.059	2e-22
rs7310615	LILRB4 protein levels	39789286	rs3184504	chr12:111884608	C=0.536, T=0.464	0.996011924583353	1	0.515426	0.0429006	0.033-0.053	7e-19
rs7310615	HLA E protein levels	39789286	rs3184504	chr12:111884608	C=0.536, T=0.464	0.996011924583353	1	0.515426	0.030883	0.025-0.037	9e-54
rs7310615	HGF protein levels	39789286	rs3184504	chr12:111884608	C=0.536, T=0.464	0.996011924583353	1	0.515426	0.0523046	0.041-0.063	5e-23
rs7310615	HLA DRA protein levels	39789286	rs3184504	chr12:111884608	C=0.536, T=0.464	0.996011924583353	1	0.515426	0.04877	0.038-0.06	2e-20
rs7310615	IL12A or IL12B protein levels	39789286	rs3184504	chr12:111884608	C=0.536, T=0.464	0.996011924583353	1	0.515426	0.103166	0.094-0.113	1e-129
rs7310615	ITGAL protein levels	39789286	rs3184504	chr12:111884608	C=0.536, T=0.464	0.996011924583353	1	0.515426	0.0866514	0.075-0.099	5e-50
rs7310615	ITGA5 protein levels	39789286	rs3184504	chr12:111884608	C=0.536, T=0.464	0.996011924583353	1	0.515426	0.0928621	0.082-0.104	9e-68
rs7310615	IGF1R protein levels	39789286	rs3184504	chr12:111884608	C=0.536, T=0.464	0.996011924583353	1	0.515426	0.0468666	0.036-0.057	9e-23
rs7310615	LMNB2 protein levels	39789286	rs3184504	chr12:111884608	C=0.536, T=0.464	0.996011924583353	1	0.515426	0.0369642	0.026-0.048	2e-11
rs7310615	GSN protein levels	39789286	rs3184504	chr12:111884608	C=0.536, T=0.464	0.996011924583353	1	0.515426	0.0604048	0.049-0.072	5e-27
rs7310615	ICAM2 protein levels	39789286	rs3184504	chr12:111884608	C=0.536, T=0.464	0.996011924583353	1	0.515426	0.0284387	0.023-0.033	2e-55
rs7310615	ICAM3 protein levels	39789286	rs3184504	chr12:111884608	C=0.536, T=0.464	0.996011924583353	1	0.515426	0.0997024	0.09-0.11	6e-113
rs7310615	ICAM1 protein levels	39789286	rs3184504	chr12:111884608	C=0.536, T=0.464	0.996011924583353	1	0.515426	0.0716331	0.061-0.082	5e-48
rs7310615	IGSF8 protein levels	39789286	rs3184504	chr12:111884608	C=0.536, T=0.464	0.996011924583353	1	0.515426	0.0386881	0.027-0.05	5e-12
rs7310615	LILRA5 protein levels	39789286	rs3184504	chr12:111884608	C=0.536, T=0.464	0.996011924583353	1	0.515426	0.0430681	0.032-0.054	2e-18
rs7310615	LILRA2 protein levels	39789286	rs3184504	chr12:111884608	C=0.536, T=0.464	0.996011924583353	1	0.515426	0.0549232	0.046-0.064	5e-39
rs7310615	SEMA4D protein levels	39789286	rs3184504	chr12:111884608	C=0.536, T=0.464	0.996011924583353	1	0.515426	0.0871817	0.075-0.099	7e-51
rs7310615	SEMA7A protein levels	39789286	rs3184504	chr12:111884608	C=0.536, T=0.464	0.996011924583353	1	0.515426	0.10046	0.089-0.111	5e-80
rs7310615	SLAMF7 protein levels	39789286	rs3184504	chr12:111884608	C=0.536, T=0.464	0.996011924583353	1	0.515426	0.0367222	0.028-0.046	2e-19
rs7310615	SLAMF6 protein levels	39789286	rs3184504	chr12:111884608	C=0.536, T=0.464	0.996011924583353	1	0.515426	0.0607378	0.049-0.073	2e-24
rs7310615	SLAMF8 protein levels	39789286	rs3184504	chr12:111884608	C=0.536, T=0.464	0.996011924583353	1	0.515426	0.0893365	0.078-0.1	3e-63
rs7310615	SHISA5 protein levels	39789286	rs3184504	chr12:111884608	C=0.536, T=0.464	0.996011924583353	1	0.515426	0.0384533	0.028-0.049	7e-15
rs7310615	SIGLEC9 protein levels	39789286	rs3184504	chr12:111884608	C=0.536, T=0.464	0.996011924583353	1	0.515426	0.0279719	0.02-0.036	6e-17
rs7310615	SIRPB1 protein levels	39789286	rs3184504	chr12:111884608	C=0.536, T=0.464	0.996011924583353	1	0.515426	0.0637293	0.055-0.072	2e-59
rs7310615	SORT1 protein levels	39789286	rs3184504	chr12:111884608	C=0.536, T=0.464	0.996011924583353	1	0.515426	0.0668432	0.056-0.078	2e-36
rs7310615	SIAE protein levels	39789286	rs3184504	chr12:111884608	C=0.536, T=0.464	0.996011924583353	1	0.515426	0.0445508	0.033-0.056	9e-16
rs7310615	SIGLEC10 protein levels	39789286	rs3184504	chr12:111884608	C=0.536, T=0.464	0.996011924583353	1	0.515426	0.0969695	0.086-0.108	3e-76
rs7310615	SIGLEC1 protein levels	39789286	rs3184504	chr12:111884608	C=0.536, T=0.464	0.996011924583353	1	0.515426	0.0572834	0.047-0.068	4e-29
rs7310615	SNRPB2 protein levels	39789286	rs3184504	chr12:111884608	C=0.536, T=0.464	0.996011924583353	1	0.515426	0.0433705	0.031-0.055	3e-13
rs7310615	Kynurenine levels	24816252	rs3184504	chr12:111884608	C=0.536, T=0.464	0.996011924583353	1	0.49	0.015	0.011-0.019	6e-18
rs7310615	LY9 protein levels	39789286	rs3184504	chr12:111884608	C=0.536, T=0.464	0.996011924583353	1	0.515426	0.10103	0.091-0.111	2e-91
rs7310615	LTA protein levels	39789286	rs3184504	chr12:111884608	C=0.536, T=0.464	0.996011924583353	1	0.515426	0.133119	0.12-0.14	3e-181
rs7310615	MAD1L1 protein levels	39789286	rs3184504	chr12:111884608	C=0.536, T=0.464	0.996011924583353	1	0.515426	0.0448136	0.033-0.056	9e-16
rs7310615	Rheumatoid arthritis (rheumatoid factor and/or anti-cyclic citrullinated peptide seropositive)	36333501	rs3184504	chr12:111884608	C=0.536, T=0.464	0.996011924583353	1	0.5358	0.923486	0.897786058402718-0.949920940266569	4e-08
rs7310615	LY96 protein levels	39789286	rs3184504	chr12:111884608	C=0.536, T=0.464	0.996011924583353	1	0.515426	0.0515208	0.04-0.063	4e-21
rs7310615	Rheumatoid arthritis	36333501	rs3184504	chr12:111884608	C=0.536, T=0.464	0.996011924583353	1	0.5358	0.916402	0.89247255741873-0.940973326028016	1e-10
rs7310615	Hypothyroidism	36093044	rs3184504	chr12:111884608	C=0.536, T=0.464	0.996011924583353	1	NR	0.192156	0.18-0.21	1e-127
rs7310615	LY75 protein levels	39789286	rs3184504	chr12:111884608	C=0.536, T=0.464	0.996011924583353	1	0.515426	0.0199175	0.015-0.025	4e-30
rs7310615	MARCO protein levels	39789286	rs3184504	chr12:111884608	C=0.536, T=0.464	0.996011924583353	1	0.515426	0.0368035	0.026-0.048	7e-12
rs7310615	Rheumatoid arthritis (rheumatoid factor and/or anti-cyclic citrullinated peptide seropositive)	36333501	rs3184504	chr12:111884608	C=0.536, T=0.464	0.996011924583353	1	NR	0.921364	0.895899099083128-0.947552897563286	1e-08
rs7310615	MICB or MICA protein levels	39789286	rs3184504	chr12:111884608	C=0.536, T=0.464	0.996011924583353	1	0.515426	0.0120146	0.0081-0.0159	7e-15
rs7310615	PLXNB2 protein levels	39789286	rs3184504	chr12:111884608	C=0.536, T=0.464	0.996011924583353	1	0.515426	0.0315315	0.022-0.041	5e-13
rs7310615	PRCP protein levels	39789286	rs3184504	chr12:111884608	C=0.536, T=0.464	0.996011924583353	1	0.515426	0.0337933	0.023-0.044	3e-12
rs7310615	PRTN3 protein levels	39789286	rs3184504	chr12:111884608	C=0.536, T=0.464	0.996011924583353	1	0.515426	0.0364295	0.026-0.047	2e-12
rs7310615	Rheumatoid arthritis	36333501	rs3184504	chr12:111884608	C=0.536, T=0.464	0.996011924583353	1	NR	0.915029	0.891484239029607-0.93919469438279	3e-11
rs7310615	PCDH17 protein levels	39789286	rs3184504	chr12:111884608	C=0.536, T=0.464	0.996011924583353	1	0.515426	0.0680661	0.058-0.079	2e-44
rs7310615	PDCD1 protein levels	39789286	rs3184504	chr12:111884608	C=0.536, T=0.464	0.996011924583353	1	0.515426	0.092434	0.081-0.103	9e-70
rs7310615	PECAM1 protein levels	39789286	rs3184504	chr12:111884608	C=0.536, T=0.464	0.996011924583353	1	0.515426	0.0456099	0.035-0.056	1e-20
rs7310615	PEAR1 protein levels	39789286	rs3184504	chr12:111884608	C=0.536, T=0.464	0.996011924583353	1	0.515426	0.0650711	0.054-0.076	7e-32
rs7310615	monocyte (absolute count, mean, inv-norm transformed)	39024449	rs3184504	chr12:111884608	C=0.536, T=0.464	0.996011924583353	1	0.3052	0.05317	0.038-0.068	8e-12
rs7310615	SKAP1 protein levels	39789286	rs3184504	chr12:111884608	C=0.536, T=0.464	0.996011924583353	1	0.515426	0.0604452	0.049-0.072	8e-30
rs7310615	SIT1 protein levels	39789286	rs3184504	chr12:111884608	C=0.536, T=0.464	0.996011924583353	1	0.515426	0.0823031	0.071-0.094	2e-50
rs7310615	Quinolinate levels	36357675	rs3184504	chr12:111884608	C=0.536, T=0.464	0.996011924583353	1	0.4823	0.101298	0.08-0.122	2e-21
rs7310615	NOS3 protein levels	39789286	rs3184504	chr12:111884608	C=0.536, T=0.464	0.996011924583353	1	0.515426	0.0469881	0.035-0.059	4e-16
rs7310615	NOTCH1 protein levels	39789286	rs3184504	chr12:111884608	C=0.536, T=0.464	0.996011924583353	1	0.515426	0.0452865	0.034-0.057	2e-16
rs7310615	OSM protein levels	39789286	rs3184504	chr12:111884608	C=0.536, T=0.464	0.996011924583353	1	0.515426	0.0613115	0.05-0.073	5e-29
rs7310615	MYOC protein levels	39789286	rs3184504	chr12:111884608	C=0.536, T=0.464	0.996011924583353	1	0.515426	0.0510767	0.041-0.062	3e-25
rs7310615	NCR1 protein levels	39789286	rs3184504	chr12:111884608	C=0.536, T=0.464	0.996011924583353	1	0.515426	0.160807	0.15-0.17	6e-215
rs7310615	NPC2 protein levels	39789286	rs3184504	chr12:111884608	C=0.536, T=0.464	0.996011924583353	1	0.515426	0.0436345	0.032-0.055	1e-15
rs7310615	NPL protein levels	39789286	rs3184504	chr12:111884608	C=0.536, T=0.464	0.996011924583353	1	0.515426	0.0388454	0.028-0.05	2e-13
rs7310615	NRCAM protein levels	39789286	rs3184504	chr12:111884608	C=0.536, T=0.464	0.996011924583353	1	0.515426	0.0446592	0.034-0.056	3e-17
rs7310615	OSCAR protein levels	39789286	rs3184504	chr12:111884608	C=0.536, T=0.464	0.996011924583353	1	0.515426	0.0715524	0.062-0.082	7e-51
rs7310615	PAG1 protein levels	39789286	rs3184504	chr12:111884608	C=0.536, T=0.464	0.996011924583353	1	0.515426	0.0637521	0.052-0.075	1e-32
rs7310615	PAPPA protein levels	39789286	rs3184504	chr12:111884608	C=0.536, T=0.464	0.996011924583353	1	0.515426	0.0364525	0.025-0.047	4e-12
rs7310615	PTPRC protein levels	39789286	rs3184504	chr12:111884608	C=0.536, T=0.464	0.996011924583353	1	0.515426	0.117539	0.11-0.13	3e-95
rs7310615	PTPRM protein levels	39789286	rs3184504	chr12:111884608	C=0.536, T=0.464	0.996011924583353	1	0.515426	0.0361233	0.026-0.046	5e-15
rs7310615	PTPRB protein levels	39789286	rs3184504	chr12:111884608	C=0.536, T=0.464	0.996011924583353	1	0.515426	0.0440873	0.033-0.055	3e-17
rs7310615	PTPRH protein levels	39789286	rs3184504	chr12:111884608	C=0.536, T=0.464	0.996011924583353	1	0.515426	0.089997	0.08-0.1	2e-73
rs7310615	RELT protein levels	39789286	rs3184504	chr12:111884608	C=0.536, T=0.464	0.996011924583353	1	0.515426	0.045188	0.035-0.055	1e-22
rs7310615	RBP5 protein levels	39789286	rs3184504	chr12:111884608	C=0.536, T=0.464	0.996011924583353	1	0.515426	0.0386668	0.028-0.05	7e-14
rs7310615	RNASE6 protein levels	39789286	rs3184504	chr12:111884608	C=0.536, T=0.464	0.996011924583353	1	0.515426	0.052789	0.042-0.064	5e-25
rs7310615	RSPO1 protein levels	39789286	rs3184504	chr12:111884608	C=0.536, T=0.464	0.996011924583353	1	0.515426	0.046279	0.035-0.057	5e-18
rs7310615	RNASET2 protein levels	39789286	rs3184504	chr12:111884608	C=0.536, T=0.464	0.996011924583353	1	0.515426	0.0417629	0.032-0.051	3e-23
rs7310615	ROBO1 protein levels	39789286	rs3184504	chr12:111884608	C=0.536, T=0.464	0.996011924583353	1	0.515426	0.0474541	0.037-0.058	1e-20
rs7310615	SCLY protein levels	39789286	rs3184504	chr12:111884608	C=0.536, T=0.464	0.996011924583353	1	0.515426	0.0436269	0.033-0.055	5e-17
rs7310615	SDK2 protein levels	39789286	rs3184504	chr12:111884608	C=0.536, T=0.464	0.996011924583353	1	0.515426	0.058224	0.047-0.07	8e-26
rs7310615	SEMA3F protein levels	39789286	rs3184504	chr12:111884608	C=0.536, T=0.464	0.996011924583353	1	0.515426	0.0499723	0.039-0.061	9e-24
rs7310615	C-X-C motif chemokine 10 levels	37563310	rs3184504	chr12:111884608	C=0.536, T=0.464	0.996011924583353	1	0.48	0.114	0.089-0.139	5e-18
rs7310615	C-X-C motif chemokine 11 levels	37563310	rs3184504	chr12:111884608	C=0.536, T=0.464	0.996011924583353	1	0.48	0.124	0.099-0.149	6e-21
rs7310615	C-X-C motif chemokine 9 levels	37563310	rs3184504	chr12:111884608	C=0.536, T=0.464	0.996011924583353	1	0.47	0.101	0.076-0.126	8e-15
rs7310615	Natural killer cell receptor 2B4 levels	37563310	rs3184504	chr12:111884608	C=0.536, T=0.464	0.996011924583353	1	0.48	0.116	0.091-0.141	2e-19
rs7310615	T-cell surface glycoprotein CD5 levels	37563310	rs3184504	chr12:111884608	C=0.536, T=0.464	0.996011924583353	1	0.48	0.143	0.12-0.17	5e-29
rs7310615	Heart failure (multivariate analysis)	36376295	rs3184504	chr12:111884608	C=0.536, T=0.464	0.996011924583353	1	NR	0.0890611	0.059-0.119	4e-09
rs7310615	Interleukin-12 subunit beta levels	37563310	rs3184504	chr12:111884608	C=0.536, T=0.464	0.996011924583353	1	0.48	0.133	0.11-0.16	4e-24
rs7310615	SIGLEC7 protein levels	39789286	rs3184504	chr12:111884608	C=0.536, T=0.464	0.996011924583353	1	0.515426	0.0572851	0.046-0.068	1e-27
rs7310615	SIGLEC6 protein levels	39789286	rs3184504	chr12:111884608	C=0.536, T=0.464	0.996011924583353	1	0.515426	0.0657637	0.056-0.076	7e-43
rs7310615	Estimated glomerular filtration rate (cystatin c)	39256582	rs3184504	chr12:111884608	C=0.536, T=0.464	0.996011924583353	1	NR	0.0648742		2e-223
rs7310615	Interleukin-18 levels	39794498	rs3184504	chr12:111884608	C=0.536, T=0.464	0.996011924583353	1	0.4625	0.0557318	0.036-0.075	3e-08
rs7310615	Psoriasis	39883516	rs3184504	chr12:111884608	C=0.536, T=0.464	0.996011924583353	1	0.408452	0.0864	0.057-0.116	7e-09
rs7310615	Blood cell traits latent factor 6 (red cell (and basophil))	40220762	rs3184504	chr12:111884608	C=0.536, T=0.464	0.996011924583353	1	NR			4e-09
rs7310615	Polyunsaturated fatty acid levels	40545721	rs3184504	chr12:111884608	C=0.536, T=0.464	0.996011924583353	1	NR			1e-09
rs7310615	NT-3 growth factor receptor levels	34648354	rs3184504	chr12:111884608	C=0.536, T=0.464	0.996011924583353	1	0.47	0.091	0.066-0.116	8e-12
rs7310615	Cryptic phenotype that captures autosomal dominant polycystic kidney disease severity	35760791	rs3184504	chr12:111884608	C=0.536, T=0.464	0.996011924583353	1	NR	0.007	0.0047-0.0093	4e-09
rs7310615	Semaphorin-4D levels	34648354	rs3184504	chr12:111884608	C=0.536, T=0.464	0.996011924583353	1	0.47	0.135	0.11-0.16	1e-23
rs7310615	Annual healthcare cost	37704630	rs3184504	chr12:111884608	C=0.536, T=0.464	0.996011924583353	1	0.591367	0.01893	0.014-0.024	2e-14
rs7310615	Sarcoidosis	40075078	rs3184504	chr12:111884608	C=0.536, T=0.464	0.996011924583353	1	0.41	1.17	1.14-1.21	1e-23
rs7310615	Primary sclerosing cholangitis (MTAG)	36828809	rs3184504	chr12:111884608	C=0.536, T=0.464	0.996011924583353	1	NR	0.084694	0.064-0.105	1e-15
rs7310615	Metabolite levels (kynurenine; cmh_kynurenine; Kynurenine)	37253714	rs3184504	chr12:111884608	C=0.536, T=0.464	0.996011924583353	1	0.6512	0.119	0.089-0.149	1e-14
rs7310615	Eosinophil side scatter distribution width	37596262	rs3184504	chr12:111884608	C=0.536, T=0.464	0.996011924583353	1	0.5161	0.0732609	0.057-0.09	1e-18
rs7310615	Alanine aminotransferase levels	38632349	rs3184504	chr12:111884608	C=0.536, T=0.464	0.996011924583353	1	NR	0.0047	0.0039-0.0055	1e-34
rs7310615	Hypothyroidism or rheumatoid arthritis (pleiotropy)	38368726	rs3184504	chr12:111884608	C=0.536, T=0.464	0.996011924583353	1	NR			1e-142
rs7310615	Kynurenine levels	36635386	rs3184504	chr12:111884608	C=0.536, T=0.464	0.996011924583353	1	0.513669	0.108142	0.079-0.137	3e-13
rs7310615	X-12100 levels	36635386	rs3184504	chr12:111884608	C=0.536, T=0.464	0.996011924583353	1	0.514092	0.107997	0.08-0.136	2e-14
rs7310615	Fibroblast growth factor-binding protein 1 levels	34648354	rs3184504	chr12:111884608	C=0.536, T=0.464	0.996011924583353	1	0.47	0.105	0.078-0.132	1e-14
rs7310615	Low affinity immunoglobulin gamma Fc region receptor III-B levels	34648354	rs3184504	chr12:111884608	C=0.536, T=0.464	0.996011924583353	1	0.47	0.111	0.084-0.138	1e-15
rs7310615	Hemoglobin concentration	35964923	rs3184504	chr12:111884608	C=0.536, T=0.464	0.996011924583353	1	0.484	0.06392		7e-66
rs7310615	Hemoglobin concentration	35964923	rs3184504	chr12:111884608	C=0.536, T=0.464	0.996011924583353	1	0.4844	0.05728		1e-67
rs7310615	Leukocyte telomere length or COVID-19 infection (MTAG)	38882679	rs3184504	chr12:111884608	C=0.536, T=0.464	0.996011924583353	1	NR			8e-09
rs7310615	Whole body fat free mass (UKB data field 23101)	38538606	rs3184504	chr12:111884608	C=0.536, T=0.464	0.996011924583353	1	NR	0.0116908	0.0091-0.0143	7e-19
rs7310615	Estimated glomerular filtration rate (creatinine, cystatin c)	39256582	rs3184504	chr12:111884608	C=0.536, T=0.464	0.996011924583353	1	NR	0.047855	0.044-0.052	1e-120
rs7310615	Myeloproliferative neoplasms (MTAG)	37684235	rs3184504	chr12:111884608	C=0.536, T=0.464	0.996011924583353	1	NR	0.008	0.006-0.01	1e-08
rs7310615	Type 1 diabetes	39749473	rs3184504	chr12:111884608	C=0.536, T=0.464	0.996011924583353	1	0.4802	1.24	1.21-1.28	5e-49
rs7310615	mean corpuscular hemoglobin (MCH, minimum, inv-norm transformed)	39024449	rs3184504	chr12:111884608	C=0.536, T=0.464	0.996011924583353	1	0.3874	0.0322	0.026-0.039	2e-21
rs7310615	low density lipoprotein cholesterol (LDLC, mean, inv-norm transformed)	39024449	rs3184504	chr12:111884608	C=0.536, T=0.464	0.996011924583353	1	0.3879	0.02876	0.023-0.034	3e-25
rs7310615	mean corpuscular hemoglobin (MCH, maximum, inv-norm transformed)	39024449	rs3184504	chr12:111884608	C=0.536, T=0.464	0.996011924583353	1	0.3874	0.04443	0.038-0.051	8e-37
rs7310615	mean corpuscular volume (MCV, maximum, inv-norm transformed)	39024449	rs3184504	chr12:111884608	C=0.536, T=0.464	0.996011924583353	1	0.3874	0.04034	0.034-0.047	9e-32
rs7310615	mean corpuscular hemoglobin (MCH, mean, inv-norm transformed)	39024449	rs3184504	chr12:111884608	C=0.536, T=0.464	0.996011924583353	1	0.3874	0.03973	0.033-0.047	3e-29
rs7310615	mean corpuscular volume (MCV, minimum, inv-norm transformed)	39024449	rs3184504	chr12:111884608	C=0.536, T=0.464	0.996011924583353	1	0.3874	0.02908	0.022-0.036	1e-17
rs7310615	Coronary atherosclerosis (PheCode 411.4)	39024449	rs3184504	chr12:111884608	C=0.536, T=0.464	0.996011924583353	1	0.4909	0.0366	0.027-0.046	2e-18
rs7310615	mean corpuscular volume (MCV, mean, inv-norm transformed)	39024449	rs3184504	chr12:111884608	C=0.536, T=0.464	0.996011924583353	1	0.3874	0.03641	0.03-0.043	3e-26
rs7310615	Splenomegaly (PheCode 579.2)	39024449	rs3184504	chr12:111884608	C=0.536, T=0.464	0.996011924583353	1	0.4907	0.2091	0.16-0.26	3e-17
rs7310615	Cerebrovascular disease (PheCode 433)	39024449	rs3184504	chr12:111884608	C=0.536, T=0.464	0.996011924583353	1	0.4909	0.03733	0.026-0.049	2e-11
rs7310615	Hypothyroidism NOS (PheCode 244.4)	39024449	rs3184504	chr12:111884608	C=0.536, T=0.464	0.996011924583353	1	0.3897	0.131	0.12-0.15	1e-82
rs7310615	Omega-6 fatty acid levels	40545721	rs3184504	chr12:111884608	C=0.536, T=0.464	0.996011924583353	1	NR			2e-21
rs7310615	Hypothyroidism NOS (PheCode 244.4)	39024449	rs3184504	chr12:111884608	C=0.536, T=0.464	0.996011924583353	1	0.304	0.1519	0.11-0.19	3e-12
rs7310615	Hypothyroidism (PheCode 244)	39024449	rs3184504	chr12:111884608	C=0.536, T=0.464	0.996011924583353	1	0.491	0.131	0.12-0.14	3e-121
rs7310615	Takes medication for Thyroid problems?	39024449	rs3184504	chr12:111884608	C=0.536, T=0.464	0.996011924583353	1	0.4208	0.1418	0.12-0.16	2e-54
rs7310615	Thyroid problems	39024449	rs3184504	chr12:111884608	C=0.536, T=0.464	0.996011924583353	1	0.4172	0.1294	0.11-0.15	5e-55
rs7310615	Hypothyroidism (PheCode 244)	39024449	rs3184504	chr12:111884608	C=0.536, T=0.464	0.996011924583353	1	0.304	0.1521	0.11-0.19	9e-13
rs7310615	Hypothyroidism NOS (PheCode 244.4)	39024449	rs3184504	chr12:111884608	C=0.536, T=0.464	0.996011924583353	1	0.491	0.1325	0.12-0.14	2e-120
rs7310615	potassium (mean, inv-norm transformed)	39024449	rs3184504	chr12:111884608	C=0.536, T=0.464	0.996011924583353	1	0.491	0.01886	0.014-0.024	7e-15
rs7310615	potassium (maximum, inv-norm transformed)	39024449	rs3184504	chr12:111884608	C=0.536, T=0.464	0.996011924583353	1	0.491	0.02501	0.02-0.03	1e-26
rs7310615	Polyunsaturated fatty acid levels	40545721	rs3184504	chr12:111884608	C=0.536, T=0.464	0.996011924583353	1	NR			5e-20
rs7310615	high density lipoprotein cholesterol (HDLC, maximum, inv-norm transformed)	39024449	rs3184504	chr12:111884608	C=0.536, T=0.464	0.996011924583353	1	0.3879	0.02574	0.019-0.033	4e-13
rs7310615	hemoglobin (maximum, inv-norm transformed)	39024449	rs3184504	chr12:111884608	C=0.536, T=0.464	0.996011924583353	1	0.3874	0.05314	0.048-0.059	1e-78
rs7310615	hemoglobin (mean, inv-norm transformed)	39024449	rs3184504	chr12:111884608	C=0.536, T=0.464	0.996011924583353	1	0.3874	0.04103	0.036-0.046	9e-51
rs7310615	hemoglobin (minimum, inv-norm transformed)	39024449	rs3184504	chr12:111884608	C=0.536, T=0.464	0.996011924583353	1	0.3874	0.02726	0.022-0.032	1e-25
rs7310615	high density lipoprotein cholesterol (HDLC, mean, inv-norm transformed)	39024449	rs3184504	chr12:111884608	C=0.536, T=0.464	0.996011924583353	1	0.3879	0.02921	0.022-0.036	1e-15
rs7310615	high density lipoprotein cholesterol (HDLC, minimm, inv-norm transformed)	39024449	rs3184504	chr12:111884608	C=0.536, T=0.464	0.996011924583353	1	0.3879	0.0305	0.023-0.038	1e-17
rs7310615	total creatine kinase (maximum, inv-norm transformed)	39024449	rs3184504	chr12:111884608	C=0.536, T=0.464	0.996011924583353	1	0.4927	0.04511	0.036-0.055	3e-20
rs7310615	total creatine kinase (mean, inv-norm transformed)	39024449	rs3184504	chr12:111884608	C=0.536, T=0.464	0.996011924583353	1	0.4927	0.04973	0.04-0.059	7e-25
rs7310615	total creatine kinase (minimum, inv-norm transformed)	39024449	rs3184504	chr12:111884608	C=0.536, T=0.464	0.996011924583353	1	0.4928	0.04839	0.039-0.058	5e-24
rs7310615	total cholesterol (minimum, inv-norm transformed)	39024449	rs3184504	chr12:111884608	C=0.536, T=0.464	0.996011924583353	1	0.491	0.02985	0.025-0.035	4e-34
rs7310615	platelet count (minimum, inv-norm transformed)	39024449	rs3184504	chr12:111884608	C=0.536, T=0.464	0.996011924583353	1	0.4909	0.09787	0.093-0.103	2e-291
rs7310615	total cholesterol (mean, inv-norm transformed)	39024449	rs3184504	chr12:111884608	C=0.536, T=0.464	0.996011924583353	1	0.491	0.03307	0.028-0.038	1e-39
rs7310615	Hemoglobin A1c (HbA1c, maximum, inv-norm transformed)	39024449	rs3184504	chr12:111884608	C=0.536, T=0.464	0.996011924583353	1	0.4908	0.01861	0.013-0.024	3e-11
rs7310615	Hemoglobin A1c (HbA1c, mean, inv-norm transformed)	39024449	rs3184504	chr12:111884608	C=0.536, T=0.464	0.996011924583353	1	0.4908	0.02362	0.018-0.029	1e-16
rs7310615	Linoleic acid levels	40545721	rs3184504	chr12:111884608	C=0.536, T=0.464	0.996011924583353	1	NR			2e-09
rs7310615	Hemoglobin A1c (HbA1c, minimum, inv-norm transformed)	39024449	rs3184504	chr12:111884608	C=0.536, T=0.464	0.996011924583353	1	0.4908	0.02679	0.021-0.032	2e-21
rs7310615	eosinophil (absolute count, maximum, inv-norm transformed)	39024449	rs3184504	chr12:111884608	C=0.536, T=0.464	0.996011924583353	1	0.4915	0.1107	0.1-0.12	9.88131291682493e-324
rs7310615	eosinophil (absolute count, mean, inv-norm transformed)	39024449	rs3184504	chr12:111884608	C=0.536, T=0.464	0.996011924583353	1	0.306	0.1112	0.096-0.126	2e-46
rs7310615	diastolic blood pressure (DBP, mean, inv-normal transformed)	39024449	rs3184504	chr12:111884608	C=0.536, T=0.464	0.996011924583353	1	0.4909	0.03043	0.026-0.035	6e-36
rs7310615	Omega-6 fatty acid levels	40545721	rs3184504	chr12:111884608	C=0.536, T=0.464	0.996011924583353	1	NR			2e-10
rs7310615	hematocrit (maximum, inv-norm transformed)	39024449	rs3184504	chr12:111884608	C=0.536, T=0.464	0.996011924583353	1	0.4909	0.0587	0.054-0.064	9e-119
rs7310615	eosinophil (fraction, mean, inv-norm transformed)	39024449	rs3184504	chr12:111884608	C=0.536, T=0.464	0.996011924583353	1	0.304	0.09574	0.081-0.11	8e-38
rs7310615	eosinophil (fraction, maximum, inv-norm transformed)	39024449	rs3184504	chr12:111884608	C=0.536, T=0.464	0.996011924583353	1	0.4916	0.09019	0.085-0.096	1e-224
rs7310615	Takes medication for Thyroid problems?	39024449	rs3184504	chr12:111884608	C=0.536, T=0.464	0.996011924583353	1	0.4911	0.1434	0.13-0.16	4e-59
rs7310615	hemoglobin (mean, inv-norm transformed)	39024449	rs3184504	chr12:111884608	C=0.536, T=0.464	0.996011924583353	1	0.4909	0.04699	0.042-0.052	1e-80
rs7310615	hemoglobin (minimum, inv-norm transformed)	39024449	rs3184504	chr12:111884608	C=0.536, T=0.464	0.996011924583353	1	0.4909	0.0319	0.027-0.037	2e-38
rs7310615	Hemoglobin A1c (HbA1c, minimum, inv-norm transformed)	39024449	rs3184504	chr12:111884608	C=0.536, T=0.464	0.996011924583353	1	0.3845	0.02394	0.017-0.031	3e-12
rs7310615	mean corpuscular hemoglobin (MCH, maximum, inv-norm transformed)	39024449	rs3184504	chr12:111884608	C=0.536, T=0.464	0.996011924583353	1	0.4909	0.05478	0.049-0.06	3e-91
rs7310615	hemoglobin (maximum, inv-norm transformed)	39024449	rs3184504	chr12:111884608	C=0.536, T=0.464	0.996011924583353	1	0.4909	0.05957	0.055-0.064	2e-128
rs7310615	low density lipoprotein cholesterol (LDLC, minimum, inv-norm transformed)	39024449	rs3184504	chr12:111884608	C=0.536, T=0.464	0.996011924583353	1	0.491	0.02679	0.022-0.032	2e-27
rs7310615	low density lipoprotein cholesterol (LDLC, mean, inv-norm transformed)	39024449	rs3184504	chr12:111884608	C=0.536, T=0.464	0.996011924583353	1	0.491	0.02877	0.024-0.034	7e-31
rs7310615	PT international normalized ratio (INR, minimum, inv-norm transformed)	39024449	rs3184504	chr12:111884608	C=0.536, T=0.464	0.996011924583353	1	0.4925	0.03002	0.023-0.037	3e-16
rs7310615	PT international normalized ratio (INR, maximum, inv-norm transformed)	39024449	rs3184504	chr12:111884608	C=0.536, T=0.464	0.996011924583353	1	0.4924	0.02687	0.02-0.034	2e-13
rs7310615	PT international normalized ratio (INR, mean, inv-norm transformed)	39024449	rs3184504	chr12:111884608	C=0.536, T=0.464	0.996011924583353	1	0.4924	0.02887	0.022-0.036	8e-15
rs7310615	mean corpuscular hemoglobin (MCH, mean, inv-norm transformed)	39024449	rs3184504	chr12:111884608	C=0.536, T=0.464	0.996011924583353	1	0.4909	0.05097	0.046-0.056	4e-77
rs7310615	mean corpuscular hemoglobin (MCH, minimum, inv-norm transformed)	39024449	rs3184504	chr12:111884608	C=0.536, T=0.464	0.996011924583353	1	0.4909	0.04174	0.036-0.047	3e-52
rs7310615	mean corpuscular volume (MCV, minimum, inv-norm transformed)	39024449	rs3184504	chr12:111884608	C=0.536, T=0.464	0.996011924583353	1	0.4909	0.03749	0.032-0.043	4e-44
rs7310615	mean corpuscular volume (MCV, maximum, inv-norm transformed)	39024449	rs3184504	chr12:111884608	C=0.536, T=0.464	0.996011924583353	1	0.4909	0.04956	0.044-0.055	3e-77
rs7310615	mean corpuscular volume (MCV, mean, inv-norm transformed)	39024449	rs3184504	chr12:111884608	C=0.536, T=0.464	0.996011924583353	1	0.4909	0.04591	0.041-0.051	8e-67
rs7310615	Other symptoms involving abdomen and pelvis (PheCode 579)	39024449	rs3184504	chr12:111884608	C=0.536, T=0.464	0.996011924583353	1	0.3941	0.1144	0.08-0.149	1e-12
rs7310615	Heart attack	39024449	rs3184504	chr12:111884608	C=0.536, T=0.464	0.996011924583353	1	0.4911	0.0556	0.04-0.071	2e-14
rs7310615	total creatine kinase (minimum, inv-norm transformed)	39024449	rs3184504	chr12:111884608	C=0.536, T=0.464	0.996011924583353	1	0.3892	0.04486	0.036-0.054	3e-22
rs7310615	total creatine kinase (maximum, inv-norm transformed)	39024449	rs3184504	chr12:111884608	C=0.536, T=0.464	0.996011924583353	1	0.389	0.03958	0.03-0.049	3e-17
rs7310615	total creatine kinase (mean, inv-norm transformed)	39024449	rs3184504	chr12:111884608	C=0.536, T=0.464	0.996011924583353	1	0.389	0.04487	0.036-0.054	6e-22
rs7310615	platelet count (mean, inv-norm transformed)	39024449	rs3184504	chr12:111884608	C=0.536, T=0.464	0.996011924583353	1	0.3874	0.09918	0.092-0.106	6e-175
rs7310615	total cholesterol (mean, inv-norm transformed)	39024449	rs3184504	chr12:111884608	C=0.536, T=0.464	0.996011924583353	1	0.3871	0.03137	0.026-0.037	6e-29
rs7310615	total cholesterol (minimum, inv-norm transformed)	39024449	rs3184504	chr12:111884608	C=0.536, T=0.464	0.996011924583353	1	0.3871	0.0294	0.024-0.035	8e-28
rs7310615	platelet count (maximum, inv-norm transformed)	39024449	rs3184504	chr12:111884608	C=0.536, T=0.464	0.996011924583353	1	0.3874	0.08965	0.083-0.096	8e-155
rs7310615	platelet count (minimum, inv-norm transformed)	39024449	rs3184504	chr12:111884608	C=0.536, T=0.464	0.996011924583353	1	0.3874	0.0791	0.073-0.086	3e-128
rs7310615	In your lifetime, have you smoked a total of at least 100 cigarettes?	39024449	rs3184504	chr12:111884608	C=0.536, T=0.464	0.996011924583353	1	0.4181	0.03882	0.027-0.051	4e-11
rs7310615	hematocrit (mean, inv-norm transformed)	39024449	rs3184504	chr12:111884608	C=0.536, T=0.464	0.996011924583353	1	0.4909	0.04715	0.042-0.052	5e-77
rs7310615	high density lipoprotein cholesterol (HDLC, minimm, inv-norm transformed)	39024449	rs3184504	chr12:111884608	C=0.536, T=0.464	0.996011924583353	1	0.491	0.0409	0.035-0.046	6e-47
rs7310615	Body mass index (BMI, minimum, inv-normal transformed)	39024449	rs3184504	chr12:111884608	C=0.536, T=0.464	0.996011924583353	1	0.4909	0.03529	0.03-0.041	1e-38
rs7310615	Platelet count	25705162	rs739496	chr12:111887659	A=0.797, G=0.203	0.221268390362384	1	0.11	8.25	5.15-11.35	7e-12
rs7310615	Adolescent idiopathic scoliosis	30019117	rs739496	chr12:111887659	A=0.797, G=0.203	0.221268390362384	1	NR			2e-29
rs7310615	Platelet count	20139978	rs739496	chr12:111887659	A=0.797, G=0.203	0.221268390362384	1	0.16	0.141	0.11-0.17	5e-19
rs7310615	Platelet count	34594039	rs739496	chr12:111887659	A=0.797, G=0.203	0.221268390362384	1	0.829806	0.118553	0.11-0.13	8e-159
rs7310615	Primary biliary cholangitis	34033851	rs739496	chr12:111887659	A=0.797, G=0.203	0.221268390362384	1	NR	0.159464	0.11-0.21	6e-10
rs7310615	Serum alkaline phosphatase levels	33547301	rs2073950	chr12:111894072	C=0.8, T=0.2	0.217201967258537	1	0.79	11.3	-	1e-29
rs7310615	Hypothyroidism or rheumatoid arthritis (pleiotropy)	38368726	rs1557685	chr12:111901204	A=0.204, C=0.796	0.222630633641034	1	NR			3e-22
rs7310615	Birth weight	31097437	rs4766578	chr12:111904371	A=0.523, T=0.477	0.945477506040344	0.995913359981801	0.48	0.025	0.019-0.031	8e-15
rs7310615	Immature fraction of reticulocytes	27863252	rs4766578	chr12:111904371	A=0.523, T=0.477	0.945477506040344	0.995913359981801	0.5028	0.031633	0.025-0.039	4e-19
rs7310615	High light scatter reticulocyte count	27863252	rs4766578	chr12:111904371	A=0.523, T=0.477	0.945477506040344	0.995913359981801	0.5029	0.0656228	0.059-0.073	3e-75
rs7310615	High light scatter reticulocyte percentage of red cells	27863252	rs4766578	chr12:111904371	A=0.523, T=0.477	0.945477506040344	0.995913359981801	0.5028	0.0586027	0.052-0.066()	2e-60
rs7310615	Reticulocyte fraction of red cells	27863252	rs4766578	chr12:111904371	A=0.523, T=0.477	0.945477506040344	0.995913359981801	0.5028	0.0630118	0.056-0.07	2e-69
rs7310615	Sj枚gren's syndrome	24097067	rs4766578	chr12:111904371	A=0.523, T=0.477	0.945477506040344	0.995913359981801	0.48	1.23	1.12-1.35	8e-06
rs7310615	Smoking status (ever vs never smokers)	32231276	rs4766578	chr12:111904371	A=0.523, T=0.477	0.945477506040344	0.995913359981801	0.4958	1.028	1.02-1.04	4e-08
rs7310615	Heart failure	31919418	rs4766578	chr12:111904371	A=0.523, T=0.477	0.945477506040344	0.995913359981801	0.47	1.04	1.03-1.06	5e-08
rs7310615	Smoking initiation	33082346	rs4766578	chr12:111904371	A=0.523, T=0.477	0.945477506040344	0.995913359981801	NR	1.02		1e-08
rs7310615	Reaction time	29844566	rs4766578	chr12:111904371	A=0.523, T=0.477	0.945477506040344	0.995913359981801	NR	0.010036	0.0066-0.0135	1e-08
rs7310615	Coronary artery disease	29212778	rs4766578	chr12:111904371	A=0.523, T=0.477	0.945477506040344	0.995913359981801	0.536	0.059	0.045-0.073	6e-20
rs7310615	Smoking initiation (ever regular vs never regular)	30679032	rs4766578	chr12:111904371	A=0.523, T=0.477	0.945477506040344	0.995913359981801	0.504	0.0127	0.0082-0.0172	3e-08
rs7310615	Vitiligo	22561518	rs4766578	chr12:111904371	A=0.523, T=0.477	0.945477506040344	0.995913359981801	0.52	1.32		4e-18
rs7310615	Type 2 diabetes mellitus adjusted for BMI or coronary artery disease (pleiotropy)	38062574	rs4766578	chr12:111904371	A=0.523, T=0.477	0.945477506040344	0.995913359981801	NR			6e-36
rs7310615	Fibrinogen levels or factor VII levels or factor XI levels or tissue plasminogen activator levels (pleiotropy)	35285134	rs4766578	chr12:111904371	A=0.523, T=0.477	0.945477506040344	0.995913359981801	NR			3e-14
rs7310615	Fibrinogen levels or tissue plasminogen activator levels (pleiotropy)	35285134	rs4766578	chr12:111904371	A=0.523, T=0.477	0.945477506040344	0.995913359981801	NR			2e-14
rs7310615	Aspartate aminotransferase levels (UKB data field 30650)	39789286	rs4766578	chr12:111904371	A=0.523, T=0.477	0.945477506040344	0.995913359981801	0.504793	0.017223	0.013-0.021	6e-20
rs7310615	Free cholesterol in large HDL	38448586	rs4766578	chr12:111904371	A=0.523, T=0.477	0.945477506040344	0.995913359981801	0.5349	0.026	0.018-0.034	4e-10
rs7310615	Tumor necrosis factor receptor 2 levels	33067605	rs4766578	chr12:111904371	A=0.523, T=0.477	0.945477506040344	0.995913359981801	0.52	0.0747		9e-20
rs7310615	Arthritis (juvenile idiopathic)	33106285	rs4766578	chr12:111904371	A=0.523, T=0.477	0.945477506040344	0.995913359981801	NR	1.19	1.14-1.25	2e-13
rs7310615	Free cholesterol levels in LDL	35213538	rs4766578	chr12:111904371	A=0.523, T=0.477	0.945477506040344	0.995913359981801	0.496766	0.0282182	0.02-0.036	6e-12
rs7310615	Cholesteryl ester levels in LDL	35213538	rs4766578	chr12:111904371	A=0.523, T=0.477	0.945477506040344	0.995913359981801	0.496766	0.0252108	0.017-0.033	1e-09
rs7310615	Total lipid levels in LDL	35213538	rs4766578	chr12:111904371	A=0.523, T=0.477	0.945477506040344	0.995913359981801	0.496766	0.0256052	0.018-0.034	5e-10
rs7310615	Total cholesterol minus HDL-C levels	35213538	rs4766578	chr12:111904371	A=0.523, T=0.477	0.945477506040344	0.995913359981801	0.496766	0.0258717	0.018-0.034	3e-10
rs7310615	Phospholipid levels in LDL	35213538	rs4766578	chr12:111904371	A=0.523, T=0.477	0.945477506040344	0.995913359981801	0.496766	0.0262147	0.018-0.034	2e-10
rs7310615	Concentration of LDL particles	35213538	rs4766578	chr12:111904371	A=0.523, T=0.477	0.945477506040344	0.995913359981801	0.496766	0.02415	0.016-0.032	5e-09
rs7310615	Cholesterol levels in medium LDL	35213538	rs4766578	chr12:111904371	A=0.523, T=0.477	0.945477506040344	0.995913359981801	0.496766	0.0227926	0.015-0.031	4e-08
rs7310615	Cholesterol to total lipids ratio in medium LDL	35213538	rs4766578	chr12:111904371	A=0.523, T=0.477	0.945477506040344	0.995913359981801	0.496766	0.0237317	0.016-0.032	1e-08
rs7310615	Free cholesterol levels in medium LDL	35213538	rs4766578	chr12:111904371	A=0.523, T=0.477	0.945477506040344	0.995913359981801	0.496766	0.0258922	0.018-0.034	4e-10
rs7310615	HDL cholesterol	30275531	rs4766578	chr12:111904371	A=0.523, T=0.477	0.945477506040344	0.995913359981801	0.5425	0.0219	0.016-0.027-1	1e-14
rs7310615	Phospholipid levels in small LDL	35213538	rs4766578	chr12:111904371	A=0.523, T=0.477	0.945477506040344	0.995913359981801	0.496766	0.0285483	0.02-0.037	5e-12
rs7310615	Total lipid levels in lipoprotein particles	35213538	rs4766578	chr12:111904371	A=0.523, T=0.477	0.945477506040344	0.995913359981801	0.496766	0.0245012	0.017-0.032	2e-09
rs7310615	Cholesterol levels in small LDL	35213538	rs4766578	chr12:111904371	A=0.523, T=0.477	0.945477506040344	0.995913359981801	0.496766	0.024208	0.016-0.032	5e-09
rs7310615	Free cholesterol levels in small LDL	35213538	rs4766578	chr12:111904371	A=0.523, T=0.477	0.945477506040344	0.995913359981801	0.496766	0.0269464	0.019-0.035	7e-11
rs7310615	Free cholesterol to total lipids ratio in small HDL	35213538	rs4766578	chr12:111904371	A=0.523, T=0.477	0.945477506040344	0.995913359981801	0.496766	0.0221025	0.014-0.03	2e-08
rs7310615	Total lipid levels in small LDL	35213538	rs4766578	chr12:111904371	A=0.523, T=0.477	0.945477506040344	0.995913359981801	0.496766	0.0247314	0.017-0.033	2e-09
rs7310615	Polyunsaturated fatty acid levels	35213538	rs4766578	chr12:111904371	A=0.523, T=0.477	0.945477506040344	0.995913359981801	0.496746	0.0270116	0.019-0.035	2e-11
rs7310615	LDL cholesterol levels	35213538	rs4766578	chr12:111904371	A=0.523, T=0.477	0.945477506040344	0.995913359981801	0.496766	0.0263192	0.018-0.034	2e-10
rs7310615	Linoleic acid levels	35213538	rs4766578	chr12:111904371	A=0.523, T=0.477	0.945477506040344	0.995913359981801	0.496746	0.025374	0.017-0.033	4e-10
rs7310615	Clinical LDL cholesterol levels	35213538	rs4766578	chr12:111904371	A=0.523, T=0.477	0.945477506040344	0.995913359981801	0.496766	0.0273451	0.019-0.035	3e-11
rs7310615	Apolipoprotein B levels	35213538	rs4766578	chr12:111904371	A=0.523, T=0.477	0.945477506040344	0.995913359981801	0.496766	0.0238175	0.016-0.032	8e-09
rs7310615	Coronary artery disease	36474045	rs4766578	chr12:111904371	A=0.523, T=0.477	0.945477506040344	0.995913359981801	NR			2e-28
rs7310615	CCL19 protein levels	39789286	rs4766578	chr12:111904371	A=0.523, T=0.477	0.945477506040344	0.995913359981801	0.502491	0.0559255	0.045-0.067	3e-25
rs7310615	Myasthenia gravis	39537604	rs4766578	chr12:111904371	A=0.523, T=0.477	0.945477506040344	0.995913359981801	0.406	1.1044	1.07-1.14	2e-10
rs7310615	Gout	39406924	rs4766578	chr12:111904371	A=0.523, T=0.477	0.945477506040344	0.995913359981801	0.4936	0.947622	0.94-0.96	3e-29
rs7310615	Free cholesterol levels in large LDL	35213538	rs4766578	chr12:111904371	A=0.523, T=0.477	0.945477506040344	0.995913359981801	0.496766	0.0289262	0.021-0.037	1e-12
rs7310615	Total lipid levels in large LDL	35213538	rs4766578	chr12:111904371	A=0.523, T=0.477	0.945477506040344	0.995913359981801	0.496766	0.0267467	0.019-0.035	7e-11
rs7310615	Phospholipid levels in large LDL	35213538	rs4766578	chr12:111904371	A=0.523, T=0.477	0.945477506040344	0.995913359981801	0.496766	0.0268133	0.019-0.035	7e-11
rs7310615	Cholesterol levels in large LDL	35213538	rs4766578	chr12:111904371	A=0.523, T=0.477	0.945477506040344	0.995913359981801	0.496766	0.0274687	0.019-0.035	2e-11
rs7310615	Cholesteryl ester levels in large LDL	35213538	rs4766578	chr12:111904371	A=0.523, T=0.477	0.945477506040344	0.995913359981801	0.496766	0.0266505	0.019-0.035	8e-11
rs7310615	Total omega-6 fatty acid levels	35692035	rs4766578	chr12:111904371	A=0.523, T=0.477	0.945477506040344	0.995913359981801	0.5	0.028	0.02-0.036	6e-12
rs7310615	Linoleic acid levels	35692035	rs4766578	chr12:111904371	A=0.523, T=0.477	0.945477506040344	0.995913359981801	0.5	0.026	0.018-0.034	3e-10
rs7310615	FLT3 protein levels	39789286	rs4766578	chr12:111904371	A=0.523, T=0.477	0.945477506040344	0.995913359981801	0.502491	0.0520065	0.04-0.064	7e-19
rs7310615	Smoking initiation	36477530	rs4766578	chr12:111904371	A=0.523, T=0.477	0.945477506040344	0.995913359981801	0.519	0.00951	0.0079-0.0111	2e-30
rs7310615	ITGAM protein levels	39789286	rs4766578	chr12:111904371	A=0.523, T=0.477	0.945477506040344	0.995913359981801	0.502491	0.0520728	0.041-0.063	2e-21
rs7310615	HLA A protein levels	39789286	rs4766578	chr12:111904371	A=0.523, T=0.477	0.945477506040344	0.995913359981801	0.502491	0.0135307	0.0089-0.0182	9e-15
rs7310615	SLAMF1 protein levels	39789286	rs4766578	chr12:111904371	A=0.523, T=0.477	0.945477506040344	0.995913359981801	0.502491	0.0531056	0.041-0.065	6e-20
rs7310615	Total esterified cholesterol levels (UKB data field 23415)	36764567	rs4766578	chr12:111904371	A=0.523, T=0.477	0.945477506040344	0.995913359981801	0.498026	0.0306036	0.022-0.04	3e-11
rs7310615	Free cholesterol in large LDL (UKB data field 23535)	36764567	rs4766578	chr12:111904371	A=0.523, T=0.477	0.945477506040344	0.995913359981801	0.498026	0.0291427	0.02-0.038	5e-10
rs7310615	Diastolic blood pressure	35652341	rs4766578	chr12:111904371	A=0.523, T=0.477	0.945477506040344	0.995913359981801	NR	0.43	0.43-0.43	3e-106
rs7310615	Sarcoidosis	40075078	rs4766578	chr12:111904371	A=0.523, T=0.477	0.945477506040344	0.995913359981801	0.54	0.85	0.83-0.88	3e-22
rs7310615	Total cholesterol levels (UKB data field 23400)	36764567	rs4766578	chr12:111904371	A=0.523, T=0.477	0.945477506040344	0.995913359981801	0.498026	0.0304795	0.021-0.04	4e-11
rs7310615	Total free cholesterol levels (UKB data field 23419)	36764567	rs4766578	chr12:111904371	A=0.523, T=0.477	0.945477506040344	0.995913359981801	0.498026	0.0296273	0.021-0.039	2e-10
rs7310615	Free cholesterol in IDL (UKB data field 23528)	36764567	rs4766578	chr12:111904371	A=0.523, T=0.477	0.945477506040344	0.995913359981801	0.498026	0.0309925	0.022-0.04	2e-11
rs7310615	Medium fluorescent percentage of reticulocytes	37596262	rs4766578	chr12:111904371	A=0.523, T=0.477	0.945477506040344	0.995913359981801	0.5029	0.0414106	0.028-0.055	3e-09
rs7310615	Low fluorescent percentage of reticulocytes	37596262	rs4766578	chr12:111904371	A=0.523, T=0.477	0.945477506040344	0.995913359981801	0.503	0.043148	0.029-0.057	7e-10
rs7310615	Right ventricular end diastolic volume	37126556	rs4766578	chr12:111904371	A=0.523, T=0.477	0.945477506040344	0.995913359981801	NR			9e-23
rs7310615	Right ventricular stroke volume	37126556	rs4766578	chr12:111904371	A=0.523, T=0.477	0.945477506040344	0.995913359981801	NR			1e-13
rs7310615	Free cholesterol to total lipids in medium VLDL percentage (UKB data field 23597)	36764567	rs4766578	chr12:111904371	A=0.523, T=0.477	0.945477506040344	0.995913359981801	0.498026	0.0282344	0.019-0.037	5e-10
rs7310615	Ischemic heart disease (PheCode 411)	30104761	rs4766578	chr12:111904371	A=0.523, T=0.477	0.945477506040344	0.995913359981801	0.495			8e-14
rs7310615	Aging	37550455	rs4766578	chr12:111904371	A=0.523, T=0.477	0.945477506040344	0.995913359981801	NR	0.00756399	0.0055-0.0096	1e-12
rs7310615	Telomere length (principal component 1)	39192095	rs4766578	chr12:111904371	A=0.523, T=0.477	0.945477506040344	0.995913359981801	0.495728	0.0171857	0.013-0.021	7e-18
rs7310615	Current medication use (UKB data field 20003)	38541061	rs4766578	chr12:111904371	A=0.523, T=0.477	0.945477506040344	0.995913359981801	0.4955	0.0528917	0.041-0.065	5e-17
rs7310615	Diseases of white blood cells (PheCode 288)	39024449	rs4766578	chr12:111904371	A=0.523, T=0.477	0.945477506040344	0.995913359981801	0.5044	0.09098	0.07-0.112	2e-18
rs7310615	Elevated white blood cell count (PheCode 288.2)	39024449	rs4766578	chr12:111904371	A=0.523, T=0.477	0.945477506040344	0.995913359981801	0.5044	0.0881	0.064-0.113	5e-13
rs7310615	Essential hypertension (PheCode 401.1)	39024449	rs4766578	chr12:111904371	A=0.523, T=0.477	0.945477506040344	0.995913359981801	0.5049	0.0537	0.043-0.064	5e-29
rs7310615	Other chronic ischemic heart disease, unspecified (PheCode 411.8)	39024449	rs4766578	chr12:111904371	A=0.523, T=0.477	0.945477506040344	0.995913359981801	0.5048	0.03636	0.025-0.048	7e-13
rs7310615	Hypertension (PheCode 401)	39024449	rs4766578	chr12:111904371	A=0.523, T=0.477	0.945477506040344	0.995913359981801	0.5049	0.05315	0.042-0.064	8e-28
rs7310615	monocyte (absolute count, minimum, inv-norm transformed)	39024449	rs4766578	chr12:111904371	A=0.523, T=0.477	0.945477506040344	0.995913359981801	0.3991	0.04016	0.033-0.047	4e-30
rs7310615	Diseases of white blood cells (PheCode 288)	39024449	rs4766578	chr12:111904371	A=0.523, T=0.477	0.945477506040344	0.995913359981801	0.4054	0.08551	0.064-0.107	3e-17
rs7310615	Atherosclerosis (PheCode 440)	39024449	rs4766578	chr12:111904371	A=0.523, T=0.477	0.945477506040344	0.995913359981801	0.5047	0.0798	0.06-0.1	2e-16
rs7310615	Peripheral vascular disease, unspecified (PheCode 443.9)	39024449	rs4766578	chr12:111904371	A=0.523, T=0.477	0.945477506040344	0.995913359981801	0.5049	0.06918	0.054-0.084	1e-22
rs7310615	Peripheral vascular disease	39024449	rs4766578	chr12:111904371	A=0.523, T=0.477	0.945477506040344	0.995913359981801	0.5049	0.06925	0.055-0.084	5e-24
rs7310615	Esophagitis, GERD and related diseases (PheCode 530.1)	39024449	rs4766578	chr12:111904371	A=0.523, T=0.477	0.945477506040344	0.995913359981801	0.5048	0.03154	0.023-0.04	1e-15
rs7310615	GERD (PheCode 530.11)	39024449	rs4766578	chr12:111904371	A=0.523, T=0.477	0.945477506040344	0.995913359981801	0.5047	0.03093	0.022-0.04	1e-14
rs7310615	Diseases of esophagus (PheCode 530)	39024449	rs4766578	chr12:111904371	A=0.523, T=0.477	0.945477506040344	0.995913359981801	0.5048	0.03233	0.024-0.041	4e-16
rs7310615	diastolic blood pressure (DBP, mean, inv-normal transformed)	39024449	rs4766578	chr12:111904371	A=0.523, T=0.477	0.945477506040344	0.995913359981801	0.3994	0.03217	0.026-0.038	1e-28
rs7310615	red blood cell count (RBC, maximum, inv-norm transformed)	39024449	rs4766578	chr12:111904371	A=0.523, T=0.477	0.945477506040344	0.995913359981801	0.5049	0.03403	0.029-0.039	1e-39
rs7310615	low density lipoprotein cholesterol (LDLC, maximum, inv-norm transformed)	39024449	rs4766578	chr12:111904371	A=0.523, T=0.477	0.945477506040344	0.995913359981801	0.3997	0.02651	0.021-0.032	2e-22
rs7310615	Aspartate aminotransferase (AST, mean, inv-norm transformed)	39024449	rs4766578	chr12:111904371	A=0.523, T=0.477	0.945477506040344	0.995913359981801	0.5049	0.02737	0.022-0.033	2e-25
rs7310615	Basophil (absolute count, maximum, inv-norm transformed)	39024449	rs4766578	chr12:111904371	A=0.523, T=0.477	0.945477506040344	0.995913359981801	0.5062	0.02753	0.021-0.034	3e-15
rs7310615	Basophil (absolute count, maximum, inv-norm transformed)	39024449	rs4766578	chr12:111904371	A=0.523, T=0.477	0.945477506040344	0.995913359981801	0.3996	0.02683	0.02-0.034	1e-13
rs7310615	Aspartate aminotransferase (AST, maximum, inv-norm transformed)	39024449	rs4766578	chr12:111904371	A=0.523, T=0.477	0.945477506040344	0.995913359981801	0.3975	0.02445	0.019-0.03	4e-19
rs7310615	potassium (maximum, inv-norm transformed)	39024449	rs4766578	chr12:111904371	A=0.523, T=0.477	0.945477506040344	0.995913359981801	0.3994	0.02469	0.02-0.03	3e-22
rs7310615	potassium (mean, inv-norm transformed)	39024449	rs4766578	chr12:111904371	A=0.523, T=0.477	0.945477506040344	0.995913359981801	0.3993	0.01805	0.013-0.023	1e-11
rs7310615	sodium (minimum, inv-norm transformed)	39024449	rs4766578	chr12:111904371	A=0.523, T=0.477	0.945477506040344	0.995913359981801	0.3993	0.02596	0.021-0.031	3e-23
rs7310615	Atherosclerosis of the extremities (PheCode 440.2)	39024449	rs4766578	chr12:111904371	A=0.523, T=0.477	0.945477506040344	0.995913359981801	0.4059	0.09497	0.07-0.12	6e-16
rs7310615	Atherosclerosis (PheCode 440)	39024449	rs4766578	chr12:111904371	A=0.523, T=0.477	0.945477506040344	0.995913359981801	0.4054	0.07913	0.058-0.1	4e-15
rs7310615	Allergic rhinitis	30013184	rs35350651	chr12:111907431	-=0.477, C=0.523	0.945477506040344	0.995913359981801	0.4945	1.04	1.03-1.05	6e-14
rs7310615	CLEC10A protein levels	39789286	rs35350651	chr12:111907431	-=0.477, C=0.523	0.945477506040344	0.995913359981801	0.501903	0.0484786	0.038-0.059	4e-23
rs7310615	CLC protein levels	39789286	rs35350651	chr12:111907431	-=0.477, C=0.523	0.945477506040344	0.995913359981801	0.501903	0.0471502	0.036-0.058	6e-18
rs7310615	CD4 on CD4+ T cell	32929287	rs35350651	chr12:111907431	-=0.477, C=0.523	0.945477506040344	0.995913359981801	0.5294	0.1635	0.11-0.22	1e-08
rs7310615	Myocardial infarction	33532862	rs35350651	chr12:111907431	-=0.477, C=0.523	0.945477506040344	0.995913359981801	0.476407	1.09	1.06-1.11	7e-14
rs7310615	Cardiometabolic multimorbidity	38409652	rs35350651	chr12:111907431	-=0.477, C=0.523	0.945477506040344	0.995913359981801	0.503787	0.0718084	0.048-0.096	3e-09
rs7310615	Omega-6 fatty acid levels	35213538	rs35350651	chr12:111907431	-=0.477, C=0.523	0.945477506040344	0.995913359981801	0.497402	0.0277979	0.02-0.036	6e-12
rs7310615	Triglycerides to total lipids ratio in medium LDL	35213538	rs35350651	chr12:111907431	-=0.477, C=0.523	0.945477506040344	0.995913359981801	0.497421	0.0250796	0.017-0.033	6e-10
rs7310615	Cholesterol to total lipids ratio in very small VLDL	35213538	rs35350651	chr12:111907431	-=0.477, C=0.523	0.945477506040344	0.995913359981801	0.497421	0.0250891	0.017-0.033	1e-10
rs7310615	Leucine levels	35213538	rs35350651	chr12:111907431	-=0.477, C=0.523	0.945477506040344	0.995913359981801	0.497417	0.0233501	0.016-0.031	4e-09
rs7310615	Heart attack	39789286	rs35350651	chr12:111907431	-=0.477, C=0.523	0.945477506040344	0.995913359981801	0.504153	0.0990199	0.07-0.128	9e-12
rs7310615	AARSD1 protein levels	39789286	rs35350651	chr12:111907431	-=0.477, C=0.523	0.945477506040344	0.995913359981801	0.501903	0.043837	0.032-0.056	4e-14
rs7310615	Coronary artery disease (confirmatory factor analysis Factor 16)	38965376	rs35350651	chr12:111907431	-=0.477, C=0.523	0.945477506040344	0.995913359981801	NR			2e-09
rs7310615	Triglycerides to total lipids ratio in IDL	35213538	rs35350651	chr12:111907431	-=0.477, C=0.523	0.945477506040344	0.995913359981801	0.497421	0.0273262	0.02-0.035	6e-12
rs7310615	Cholesterol to total lipids ratio in IDL	35213538	rs35350651	chr12:111907431	-=0.477, C=0.523	0.945477506040344	0.995913359981801	0.497421	0.0265081	0.019-0.034	4e-11
rs7310615	Primary biliary cholangitis	34033851	rs35350651	chr12:111907431	-=0.477, C=0.523	0.945477506040344	0.995913359981801	NR	0.191253	0.15-0.23	5e-19
rs7310615	Cholesterol to total lipids ratio in large LDL	35213538	rs35350651	chr12:111907431	-=0.477, C=0.523	0.945477506040344	0.995913359981801	0.497421	0.0275334	0.02-0.035	7e-12
rs7310615	Triglycerides to total lipids ratio in large LDL	35213538	rs35350651	chr12:111907431	-=0.477, C=0.523	0.945477506040344	0.995913359981801	0.497421	0.0266116	0.019-0.034	4e-11
rs7310615	GP6 protein levels	39789286	rs35350651	chr12:111907431	-=0.477, C=0.523	0.945477506040344	0.995913359981801	0.501903	0.0450665	0.034-0.057	9e-16
rs7310615	SUMF2 protein levels	39789286	rs35350651	chr12:111907431	-=0.477, C=0.523	0.945477506040344	0.995913359981801	0.501903	0.0350238	0.024-0.046	1e-11
rs7310615	TIMP3 protein levels	39789286	rs35350651	chr12:111907431	-=0.477, C=0.523	0.945477506040344	0.995913359981801	0.501903	0.0363473	0.026-0.047	5e-14
rs7310615	Right ventricular end systolic volume	35697868	rs35350651	chr12:111907431	-=0.477, C=0.523	0.945477506040344	0.995913359981801	0.49	0.056	0.04-0.072	5e-13
rs7310615	Right ventricular end diastolic volume	35697868	rs35350651	chr12:111907431	-=0.477, C=0.523	0.945477506040344	0.995913359981801	0.49	0.055	0.039-0.071	8e-13
rs7310615	KITLG protein levels	39789286	rs35350651	chr12:111907431	-=0.477, C=0.523	0.945477506040344	0.995913359981801	0.501903	0.0375355	0.027-0.048	3e-14
rs7310615	INSR protein levels	39789286	rs35350651	chr12:111907431	-=0.477, C=0.523	0.945477506040344	0.995913359981801	0.501903	0.0552564	0.043-0.068	3e-19
rs7310615	KEL protein levels	39789286	rs35350651	chr12:111907431	-=0.477, C=0.523	0.945477506040344	0.995913359981801	0.501903	0.0429257	0.033-0.053	4e-20
rs7310615	X-12100 levels	35347128	rs35350651	chr12:111907431	-=0.477, C=0.523	0.945477506040344	0.995913359981801	NR	0.13		5e-12
rs7310615	PPME1 protein levels	39789286	rs35350651	chr12:111907431	-=0.477, C=0.523	0.945477506040344	0.995913359981801	0.501903	0.0413648	0.029-0.053	4e-12
rs7310615	PPCDC protein levels	39789286	rs35350651	chr12:111907431	-=0.477, C=0.523	0.945477506040344	0.995913359981801	0.501903	0.040654	0.029-0.052	5e-13
rs7310615	PRG2 protein levels	39789286	rs35350651	chr12:111907431	-=0.477, C=0.523	0.945477506040344	0.995913359981801	0.501903	0.0539565	0.043-0.065	5e-25
rs7310615	PRG3 protein levels	39789286	rs35350651	chr12:111907431	-=0.477, C=0.523	0.945477506040344	0.995913359981801	0.501903	0.0580194	0.047-0.069	1e-29
rs7310615	PEBP1 protein levels	39789286	rs35350651	chr12:111907431	-=0.477, C=0.523	0.945477506040344	0.995913359981801	0.501903	0.0405384	0.029-0.052	7e-12
rs7310615	NHLRC3 protein levels	39789286	rs35350651	chr12:111907431	-=0.477, C=0.523	0.945477506040344	0.995913359981801	0.501903	0.0455344	0.034-0.057	4e-18
rs7310615	PAXX protein levels	39789286	rs35350651	chr12:111907431	-=0.477, C=0.523	0.945477506040344	0.995913359981801	0.501903	0.0449041	0.033-0.057	9e-15
rs7310615	RABGAP1L protein levels	39789286	rs35350651	chr12:111907431	-=0.477, C=0.523	0.945477506040344	0.995913359981801	0.501903	0.0431728	0.031-0.055	3e-13
rs7310615	RNASE3 protein levels	39789286	rs35350651	chr12:111907431	-=0.477, C=0.523	0.945477506040344	0.995913359981801	0.501903	0.0410783	0.03-0.053	4e-13
rs7310615	Quinolinate levels	36635386	rs35350651	chr12:111907431	-=0.477, C=0.523	0.945477506040344	0.995913359981801	0.500306	0.119854	0.092-0.148	9e-17
rs7310615	Total cholesterol levels	40210677	rs35350651	chr12:111907431	-=0.477, C=0.523	0.945477506040344	0.995913359981801	0.282836	0.0335356	0.0078-0.0593	3e-08
rs7310615	Reticulocyte production index	37596262	rs35350651	chr12:111907431	-=0.477, C=0.523	0.945477506040344	0.995913359981801	0.5042	0.0835406	0.07-0.097	4e-33
rs7310615	Platelet glycoprotein Ib alpha chain levels	34648354	rs35350651	chr12:111907431	-=0.477, C=0.523	0.945477506040344	0.995913359981801	0.48	0.133	0.11-0.16	3e-24
rs7310615	Laminin-2 levels	34648354	rs35350651	chr12:111907431	-=0.477, C=0.523	0.945477506040344	0.995913359981801	0.48	0.094	0.067-0.121	4e-12
rs7310615	Systemic lupus erythematosus	26502338	rs10774625	chr12:111910219	A=0.477, G=0.523	0.945477506040344	0.995913359981801	NR	1.13	1.08鈥?.18	4e-09
rs7310615	Parental longevity (father's age at death or father's attained age)	31484785	rs10774625	chr12:111910219	A=0.477, G=0.523	0.945477506040344	0.995913359981801	NR			1e-08
rs7310615	Hypothyroidism	27182965	rs10774625	chr12:111910219	A=0.477, G=0.523	0.945477506040344	0.995913359981801	NR	1.14286	1.11-1.17	1e-26
rs7310615	Left ventricle diastolic internal dimension	28394258	rs10774625	chr12:111910219	A=0.477, G=0.523	0.945477506040344	0.995913359981801	0.5	0.016	-0.06272	1e-08
rs7310615	Mean spheric corpuscular volume	32888494	rs10774625	chr12:111910219	A=0.477, G=0.523	0.945477506040344	0.995913359981801	0.504967	0.0225909	0.017-0.028	9e-18
rs7310615	Hypertension	31879980	rs10774625	chr12:111910219	A=0.477, G=0.523	0.945477506040344	0.995913359981801	NR	0.0449492		2e-13
rs7310615	Glycated hemoglobin levels	28898252	rs10774625	chr12:111910219	A=0.477, G=0.523	0.945477506040344	0.995913359981801	0.5056	0.0088	0.0057-0.0119	1e-08
rs7310615	Coronary artery disease (myocardial infarction, percutaneous transluminal coronary angioplasty, coronary artery bypass grafting, angina or chromic ischemic heart disease)	28714975	rs10774625	chr12:111910219	A=0.477, G=0.523	0.945477506040344	0.995913359981801	0.491	1.07	1.05-1.08	9e-14
rs7310615	Estimated glomerular filtration rate	31152163	rs10774625	chr12:111910219	A=0.477, G=0.523	0.945477506040344	0.995913359981801	0.4787	0.002	0.0014-0.0026	1e-08
rs7310615	Retinal vascular caliber	21060863	rs10774625	chr12:111910219	A=0.477, G=0.523	0.945477506040344	0.995913359981801	0.48	1.5	1.11-1.89	2e-13
rs7310615	Systemic lupus erythematosus	27399966	rs10774625	chr12:111910219	A=0.477, G=0.523	0.945477506040344	0.995913359981801	0.499	1.17		9e-08
rs7310615	Fibrinogen levels or plasminogen activator inhibitor 1 levels (pleiotropy)	35285134	rs10774625	chr12:111910219	A=0.477, G=0.523	0.945477506040344	0.995913359981801	NR			4e-14
rs7310615	Free cholesterol to total lipids ratio in very small VLDL	38448586	rs10774625	chr12:111910219	A=0.477, G=0.523	0.945477506040344	0.995913359981801	0.4666	0.0289	0.021-0.037	4e-13
rs7310615	Free cholesterol to total lipids ratio in medium HDL	38448586	rs10774625	chr12:111910219	A=0.477, G=0.523	0.945477506040344	0.995913359981801	0.4659	0.0252	0.017-0.033	7e-10
rs7310615	Free cholesterol to total lipids ratio in IDL	38448586	rs10774625	chr12:111910219	A=0.477, G=0.523	0.945477506040344	0.995913359981801	0.4659	0.0278	0.02-0.036	5e-12
rs7310615	CSF3R protein levels	39789286	rs10774625	chr12:111910219	A=0.477, G=0.523	0.945477506040344	0.995913359981801	0.501979	0.0654109	0.054-0.077	1e-32
rs7310615	CPXM1 protein levels	39789286	rs10774625	chr12:111910219	A=0.477, G=0.523	0.945477506040344	0.995913359981801	0.501979	0.0397697	0.029-0.051	1e-14
rs7310615	CTSD protein levels	39789286	rs10774625	chr12:111910219	A=0.477, G=0.523	0.945477506040344	0.995913359981801	0.501979	0.0391988	0.028-0.05	1e-13
rs7310615	Mitral valve prolapse	35245370	rs10774625	chr12:111910219	A=0.477, G=0.523	0.945477506040344	0.995913359981801	0.49	1.15		4e-09
rs7310615	Body mass index and systole blood pressure (pairwise)	33619380	rs10774625	chr12:111910219	A=0.477, G=0.523	0.945477506040344	0.995913359981801	0.5229			4e-22
rs7310615	Body mass index and coronary artery disease (pairwise)	33619380	rs10774625	chr12:111910219	A=0.477, G=0.523	0.945477506040344	0.995913359981801	0.5229			2e-13
rs7310615	Body mass index and HDL-C (pairwise)	33619380	rs10774625	chr12:111910219	A=0.477, G=0.523	0.945477506040344	0.995913359981801	0.5229			1e-13
rs7310615	Myocardial infarction	33532862	rs10774625	chr12:111910219	A=0.477, G=0.523	0.945477506040344	0.995913359981801	0.465241	1.08	1.07-1.10	3e-23
rs7310615	Free cholesterol to total lipids ratio in medium HDL	35213538	rs10774625	chr12:111910219	A=0.477, G=0.523	0.945477506040344	0.995913359981801	0.497176	0.0260485	0.019-0.033	1e-12
rs7310615	HDL cholesterol levels	35213538	rs10774625	chr12:111910219	A=0.477, G=0.523	0.945477506040344	0.995913359981801	0.497176	0.0219216	0.015-0.029	3e-09
rs7310615	Coronary artery disease	36474045	rs10774625	chr12:111910219	A=0.477, G=0.523	0.945477506040344	0.995913359981801	0.46	1.058	1.048-1.069	1e-28
rs7310615	CD101 protein levels	39789286	rs10774625	chr12:111910219	A=0.477, G=0.523	0.945477506040344	0.995913359981801	0.501979	0.0461897	0.037-0.056	9e-24
rs7310615	Systolic blood pressure (UKB data field 4080)	39789286	rs10774625	chr12:111910219	A=0.477, G=0.523	0.945477506040344	0.995913359981801	0.50436	0.0189337	0.015-0.023	2e-24
rs7310615	Externalizing behaviour (multivariate analysis)	34446935	rs10774625	chr12:111910219	A=0.477, G=0.523	0.945477506040344	0.995913359981801	0.487	0.008	0.006-0.01	1e-11
rs7310615	Gout	39406924	rs10774625	chr12:111910219	A=0.477, G=0.523	0.945477506040344	0.995913359981801	0.5086	1.07219	1.06-1.08	5e-33
rs7310615	Lifetime smoking	34855049	rs10774625	chr12:111910219	A=0.477, G=0.523	0.945477506040344	0.995913359981801	NR			1e-10
rs7310615	Cholesteryl esters to total lipids ratio in large HDL	35213538	rs10774625	chr12:111910219	A=0.477, G=0.523	0.945477506040344	0.995913359981801	0.497176	0.0240905	0.016-0.032	9e-10
rs7310615	Chronic elevation of alanine aminotransferase (cALT) levels	35654975	rs10774625	chr12:111910219	A=0.477, G=0.523	0.945477506040344	0.995913359981801	0.465	0.039	0.025-0.053	1e-08
rs7310615	Cholesteryl ester levels in HDL	35213538	rs10774625	chr12:111910219	A=0.477, G=0.523	0.945477506040344	0.995913359981801	0.497176	0.021622	0.014-0.029	6e-09
rs7310615	Free cholesterol levels in HDL	35213538	rs10774625	chr12:111910219	A=0.477, G=0.523	0.945477506040344	0.995913359981801	0.497176	0.0219724	0.015-0.029	2e-09
rs7310615	Asthma (childhood onset)	31036433	rs10774625	chr12:111910219	A=0.477, G=0.523	0.945477506040344	0.995913359981801	0.504	1.087	1.056-1.119	2e-08
rs7310615	Asthma (age of onset)	31036433	rs10774625	chr12:111910219	A=0.477, G=0.523	0.945477506040344	0.995913359981801	0.504	0.713	0.45-0.98	1e-07
rs7310615	Urate levels	31578528	rs10774625	chr12:111910219	A=0.477, G=0.523	0.945477506040344	0.995913359981801	0.5361	0.0364	0.023-0.049/	4e-08
rs7310615	Urate levels	31578528	rs10774625	chr12:111910219	A=0.477, G=0.523	0.945477506040344	0.995913359981801	0.4666	0.0323	0.025-0.04/	1e-17
rs7310615	Urate levels	31578528	rs10774625	chr12:111910219	A=0.477, G=0.523	0.945477506040344	0.995913359981801	0.4826	0.032335	0.025-0.04/	6e-17
rs7310615	Urate levels	31578528	rs10774625	chr12:111910219	A=0.477, G=0.523	0.945477506040344	0.995913359981801	0.5302	0.0269	0.016-0.038/	1e-06
rs7310615	CDCP1 protein levels	39789286	rs10774625	chr12:111910219	A=0.477, G=0.523	0.945477506040344	0.995913359981801	0.501979	0.038041	0.028-0.048	5e-16
rs7310615	Large artery stroke (MTAG)	36180795	rs10774625	chr12:111910219	A=0.477, G=0.523	0.945477506040344	0.995913359981801	0.4888	1.06	1.04-1.08	8e-12
rs7310615	FUT8 protein levels	39789286	rs10774625	chr12:111910219	A=0.477, G=0.523	0.945477506040344	0.995913359981801	0.501979	0.0357552	0.026-0.046	3e-13
rs7310615	Cancer	34290314	rs10774625	chr12:111910219	A=0.477, G=0.523	0.945477506040344	0.995913359981801	NR	0.969157	0.96-0.98	5e-06
rs7310615	ADGRF5 protein levels	39789286	rs10774625	chr12:111910219	A=0.477, G=0.523	0.945477506040344	0.995913359981801	0.501979	0.052899	0.042-0.064	2e-22
rs7310615	FCRL2 protein levels	39789286	rs10774625	chr12:111910219	A=0.477, G=0.523	0.945477506040344	0.995913359981801	0.501979	0.0480266	0.039-0.057	1e-27
rs7310615	TNFSF14 protein levels	39789286	rs10774625	chr12:111910219	A=0.477, G=0.523	0.945477506040344	0.995913359981801	0.501979	0.0412581	0.03-0.053	3e-13
rs7310615	TNFSF8 protein levels	39789286	rs10774625	chr12:111910219	A=0.477, G=0.523	0.945477506040344	0.995913359981801	0.501979	0.0828855	0.072-0.094	3e-54
rs7310615	ITGB7 protein levels	39789286	rs10774625	chr12:111910219	A=0.477, G=0.523	0.945477506040344	0.995913359981801	0.501979	0.0401117	0.03-0.05	9e-17
rs7310615	GZMB protein levels	39789286	rs10774625	chr12:111910219	A=0.477, G=0.523	0.945477506040344	0.995913359981801	0.501979	0.0529762	0.042-0.064	1e-23
rs7310615	LILRB2 protein levels	39789286	rs10774625	chr12:111910219	A=0.477, G=0.523	0.945477506040344	0.995913359981801	0.501979	0.0412325	0.033-0.05	1e-24
rs7310615	INPP5D protein levels	39789286	rs10774625	chr12:111910219	A=0.477, G=0.523	0.945477506040344	0.995913359981801	0.501979	0.0431391	0.031-0.055	1e-13
rs7310615	KIR2DS4 protein levels	39789286	rs10774625	chr12:111910219	A=0.477, G=0.523	0.945477506040344	0.995913359981801	0.501979	0.0312636	0.022-0.041	6e-13
rs7310615	Rheumatoid arthritis or type 1 diabetes	37377963	rs10774625	chr12:111910219	A=0.477, G=0.523	0.945477506040344	0.995913359981801	NR			3e-43
rs7310615	Smoking initiation	36477530	rs10774625	chr12:111910219	A=0.477, G=0.523	0.945477506040344	0.995913359981801	0.53	0.00943	0.0078-0.011	7e-31
rs7310615	PLA2G15 protein levels	39789286	rs10774625	chr12:111910219	A=0.477, G=0.523	0.945477506040344	0.995913359981801	0.501979	0.0399436	0.029-0.051	6e-16
rs7310615	PLAUR protein levels	39789286	rs10774625	chr12:111910219	A=0.477, G=0.523	0.945477506040344	0.995913359981801	0.501979	0.0430272	0.032-0.054	8e-18
rs7310615	PLAU protein levels	39789286	rs10774625	chr12:111910219	A=0.477, G=0.523	0.945477506040344	0.995913359981801	0.501979	0.0357484	0.025-0.047	1e-11
rs7310615	NID1 protein levels	39789286	rs10774625	chr12:111910219	A=0.477, G=0.523	0.945477506040344	0.995913359981801	0.501979	0.0430201	0.032-0.054	7e-16
rs7310615	SIGLEC8 protein levels	39789286	rs10774625	chr12:111910219	A=0.477, G=0.523	0.945477506040344	0.995913359981801	0.501979	0.052264	0.042-0.063	1e-26
rs7310615	Linoleic acid percentage of total fatty acids	40307439	rs10774625	chr12:111910219	A=0.477, G=0.523	0.945477506040344	0.995913359981801	0.497812	0.01899	0.013-0.025	5e-10
rs7310615	Leucine levels	38711861	rs10774625	chr12:111910219	A=0.477, G=0.523	0.945477506040344	0.995913359981801	0.477542	0.023097	0.015-0.031	7e-09
rs7310615	Protein kinase C-binding protein NELL2 levels	34648354	rs10774625	chr12:111910219	A=0.477, G=0.523	0.945477506040344	0.995913359981801	0.48	0.091	0.066-0.116	1e-12
rs7310615	EGF-like repeat and discoidin I-like domain-containing protein 3 levels	34648354	rs10774625	chr12:111910219	A=0.477, G=0.523	0.945477506040344	0.995913359981801	0.48	0.094	0.069-0.119	4e-13
rs7310615	Pain (pleiotropy)	37844115	rs10774625	chr12:111910219	A=0.477, G=0.523	0.945477506040344	0.995913359981801	NR	0.017	0.012-0.022	3e-13
rs7310615	Pain (pleiotropy)	37844115	rs10774625	chr12:111910219	A=0.477, G=0.523	0.945477506040344	0.995913359981801	NR			6e-10
rs7310615	Matrilin-2 levels	34648354	rs10774625	chr12:111910219	A=0.477, G=0.523	0.945477506040344	0.995913359981801	0.48	0.092	0.067-0.117	7e-13
rs7310615	Myocardial infarction	38072966	rs10774625	chr12:111910219	A=0.477, G=0.523	0.945477506040344	0.995913359981801	NR	1.0816		5e-23
rs7310615	Other symptoms involving abdomen and pelvis (PheCode 579)	39024449	rs10774625	chr12:111910219	A=0.477, G=0.523	0.945477506040344	0.995913359981801	0.5018	0.125	0.091-0.159	4e-13
rs7310615	Linoleic acid to total fatty acids percentage	40545721	rs10774625	chr12:111910219	A=0.477, G=0.523	0.945477506040344	0.995913359981801	NR			7e-10
rs7310615	sodium (minimum, inv-norm transformed)	39024449	rs10774625	chr12:111910219	A=0.477, G=0.523	0.945477506040344	0.995913359981801	0.502	0.02818	0.023-0.033	1e-30
rs7310615	In your lifetime, have you smoked a total of at least 100 cigarettes?	39024449	rs10774625	chr12:111910219	A=0.477, G=0.523	0.945477506040344	0.995913359981801	0.502	0.0381	0.027-0.049	5e-13
rs7310615	Aspartate aminotransferase (AST, mean, inv-norm transformed)	39024449	rs10774625	chr12:111910219	A=0.477, G=0.523	0.945477506040344	0.995913359981801	0.3943	0.02567	0.02-0.031	6e-19
rs7310615	Hypertension (PheCode 401)	39024449	rs10774625	chr12:111910219	A=0.477, G=0.523	0.945477506040344	0.995913359981801	0.398	0.05355	0.041-0.066	4e-19
rs7310615	Peripheral vascular disease	39024449	rs10774625	chr12:111910219	A=0.477, G=0.523	0.945477506040344	0.995913359981801	0.4025	0.06448	0.049-0.08	4e-18
rs7310615	Platelet count	32888493	rs111818253	chr12:111910590	C=0.798, G=0.202	0.219909539968612	1	0.171973	0.132576	0.12-0.14	5e-136
rs7310615	Mean corpuscular hemoglobin	32888494	rs1029388	chr12:111926901	C=0.203, T=0.797	0.221268390362384	1	0.211794	0.0280596	0.023-0.033	3e-25
rs7310615	Reaction time	29844566	rs1029388	chr12:111926901	C=0.203, T=0.797	0.221268390362384	1	NR	0.012157	0.0086-0.0157	3e-11
rs7310615	Systemic lupus erythematosus (MTAG)	36750564	rs7134740	chr12:111927739	A=0.2, G=0.8	0.217201967258537	1	NR	0.07	0.046-0.094	7e-09
rs7310615	Parental longevity (mother's attained age)	29227965	rs7137828	chr12:111932800	C=0.464, T=0.536	0.972227187942918	0.987987868463578	NR			2e-07
rs7310615	Parental longevity (father's attained age)	29227965	rs7137828	chr12:111932800	C=0.464, T=0.536	0.972227187942918	0.987987868463578	NR			3e-12
rs7310615	Parental longevity (combined parental age at death)	29227965	rs7137828	chr12:111932800	C=0.464, T=0.536	0.972227187942918	0.987987868463578	NR			3e-08
rs7310615	Systolic blood pressure	30595370	rs7137828	chr12:111932800	C=0.464, T=0.536	0.972227187942918	0.987987868463578	NR			9e-56
rs7310615	Systolic blood pressure	27841878	rs7137828	chr12:111932800	C=0.464, T=0.536	0.972227187942918	0.987987868463578	NR	0.266		3e-06
rs7310615	Systolic blood pressure	27841878	rs7137828	chr12:111932800	C=0.464, T=0.536	0.972227187942918	0.987987868463578	NR	0.389		3e-23
rs7310615	Diastolic blood pressure	27841878	rs7137828	chr12:111932800	C=0.464, T=0.536	0.972227187942918	0.987987868463578	NR	0.32		4e-18
rs7310615	Diastolic blood pressure	27841878	rs7137828	chr12:111932800	C=0.464, T=0.536	0.972227187942918	0.987987868463578	NR	0.304		7e-15
rs7310615	Diastolic blood pressure	27841878	rs7137828	chr12:111932800	C=0.464, T=0.536	0.972227187942918	0.987987868463578	NR	0.613		4e-06
rs7310615	Diastolic blood pressure	27841878	rs7137828	chr12:111932800	C=0.464, T=0.536	0.972227187942918	0.987987868463578	NR	0.403		1e-63
rs7310615	Allergic disease (asthma, hay fever or eczema)	29083406	rs7137828	chr12:111932800	C=0.464, T=0.536	0.972227187942918	0.987987868463578	0.54	1.033	1.02-1.04	2e-10
rs7310615	Juvenile idiopathic arthritis (oligoarticular or rheumatoid factor-negative polyarticular)	23603761	rs7137828	chr12:111932800	C=0.464, T=0.536	0.972227187942918	0.987987868463578	0.49	1.2	1.13-1.28	2e-09
rs7310615	Hematocrit	32888493	rs7137828	chr12:111932800	C=0.464, T=0.536	0.972227187942918	0.987987868463578	0.51642	0.061464	0.058-0.065	3e-243
rs7310615	Hemoglobin concentration	32888493	rs7137828	chr12:111932800	C=0.464, T=0.536	0.972227187942918	0.987987868463578	0.516238	0.064984	0.061-0.069	4e-273
rs7310615	Eosinophil percentage of white cells	32888494	rs7137828	chr12:111932800	C=0.464, T=0.536	0.972227187942918	0.987987868463578	0.51759	0.0833423	0.079-0.088	2e-307
rs7310615	Hematocrit	32888493	rs7137828	chr12:111932800	C=0.464, T=0.536	0.972227187942918	0.987987868463578	0.533958			1e-241
rs7310615	Red blood cell count	32888493	rs7137828	chr12:111932800	C=0.464, T=0.536	0.972227187942918	0.987987868463578	0.516713	0.04467	0.041-0.048	3e-129
rs7310615	Red blood cell count	32888493	rs7137828	chr12:111932800	C=0.464, T=0.536	0.972227187942918	0.987987868463578	0.534191			6e-127
rs7310615	Lymphocyte count	32888493	rs7137828	chr12:111932800	C=0.464, T=0.536	0.972227187942918	0.987987868463578	0.516698	0.090212	0.087-0.094	0
rs7310615	Coronary artery disease	29212778	rs7137828	chr12:111932800	C=0.464, T=0.536	0.972227187942918	0.987987868463578	0.5535	0.0643	0.053-0.076	4e-27
rs7310615	Diastolic blood pressure x alcohol consumption (light vs heavy) interaction (2df test)	29912962	rs7137828	chr12:111932800	C=0.464, T=0.536	0.972227187942918	0.987987868463578	0.51			4e-24
rs7310615	Mean arterial pressure x alcohol consumption interaction (2df test)	29912962	rs7137828	chr12:111932800	C=0.464, T=0.536	0.972227187942918	0.987987868463578	0.53			2e-19
rs7310615	Parental longevity (both parents in top 10%)	29227965	rs7137828	chr12:111932800	C=0.464, T=0.536	0.972227187942918	0.987987868463578	NR			3e-06
rs7310615	Parental longevity (combined parental attained age, Martingale residuals)	29227965	rs7137828	chr12:111932800	C=0.464, T=0.536	0.972227187942918	0.987987868463578	0.483	0.017	0.013-0.021	3e-14
rs7310615	Glaucoma (primary open-angle)	26752265	rs7137828	chr12:111932800	C=0.464, T=0.536	0.972227187942918	0.987987868463578	0.5	1.17		9e-10
rs7310615	Hemoglobin concentration	32888493	rs7137828	chr12:111932800	C=0.464, T=0.536	0.972227187942918	0.987987868463578	0.533736			2e-272
rs7310615	Aging traits (healthspan, parental lifespan or longevity) (multivariate analysis)	32678081	rs7137828	chr12:111932800	C=0.464, T=0.536	0.972227187942918	0.987987868463578	0.5167			5e-12
rs7310615	Coronary artery disease or von Willebrand factor levels (pleiotropy)	35285134	rs7137828	chr12:111932800	C=0.464, T=0.536	0.972227187942918	0.987987868463578	NR			1e-22
rs7310615	Cholesterol esters in very large HDL	38448586	rs7137828	chr12:111932800	C=0.464, T=0.536	0.972227187942918	0.987987868463578	0.5468	0.0338	0.026-0.042	1e-16
rs7310615	Free cholesterol in very large HDL	38448586	rs7137828	chr12:111932800	C=0.464, T=0.536	0.972227187942918	0.987987868463578	0.547	0.0369	0.029-0.045	2e-19
rs7310615	Free cholesterol to total lipids ratio in very large HDL	38448586	rs7137828	chr12:111932800	C=0.464, T=0.536	0.972227187942918	0.987987868463578	0.5458	0.0312	0.023-0.039	2e-14
rs7310615	Coronary artery disease or factor XI levels (pleiotropy)	35285134	rs7137828	chr12:111932800	C=0.464, T=0.536	0.972227187942918	0.987987868463578	NR			1e-21
rs7310615	Total cholesterol levels in very large HDL	38448586	rs7137828	chr12:111932800	C=0.464, T=0.536	0.972227187942918	0.987987868463578	0.5469	0.0351	0.027-0.043	7e-18
rs7310615	COL28A1 protein levels	39789286	rs7137828	chr12:111932800	C=0.464, T=0.536	0.972227187942918	0.987987868463578	0.514392	0.0326009	0.023-0.043	6e-12
rs7310615	CRLF1 protein levels	39789286	rs7137828	chr12:111932800	C=0.464, T=0.536	0.972227187942918	0.987987868463578	0.514392	0.0527289	0.042-0.064	5e-23
rs7310615	EGFR protein levels	39789286	rs7137828	chr12:111932800	C=0.464, T=0.536	0.972227187942918	0.987987868463578	0.514392	0.0419813	0.031-0.053	3e-15
rs7310615	DPEP2 protein levels	39789286	rs7137828	chr12:111932800	C=0.464, T=0.536	0.972227187942918	0.987987868463578	0.514392	0.0473081	0.036-0.059	1e-17
rs7310615	CR2 protein levels	39789286	rs7137828	chr12:111932800	C=0.464, T=0.536	0.972227187942918	0.987987868463578	0.514392	0.0566894	0.046-0.067	2e-31
rs7310615	DMP1 protein levels	39789286	rs7137828	chr12:111932800	C=0.464, T=0.536	0.972227187942918	0.987987868463578	0.514392	0.0410142	0.03-0.052	4e-15
rs7310615	DLL1 protein levels	39789286	rs7137828	chr12:111932800	C=0.464, T=0.536	0.972227187942918	0.987987868463578	0.514392	0.0425749	0.032-0.053	8e-18
rs7310615	DSC2 protein levels	39789286	rs7137828	chr12:111932800	C=0.464, T=0.536	0.972227187942918	0.987987868463578	0.514392	0.0514217	0.04-0.062	1e-22
rs7310615	Primary open angle glaucoma (multi-trait analysis)	37386247	rs7137828	chr12:111932800	C=0.464, T=0.536	0.972227187942918	0.987987868463578	NR	0.0756	0.059-0.093	5e-18
rs7310615	Coronary artery disease or factor VII levels (pleiotropy)	35285134	rs7137828	chr12:111932800	C=0.464, T=0.536	0.972227187942918	0.987987868463578	NR			3e-21
rs7310615	Glaucoma (primary open-angle)	33627673	rs7137828	chr12:111932800	C=0.464, T=0.536	0.972227187942918	0.987987868463578	NR	0.043		2e-09
rs7310615	Pappalysin-1 levels	33067605	rs7137828	chr12:111932800	C=0.464, T=0.536	0.972227187942918	0.987987868463578	0.53	0.0685		4e-11
rs7310615	Addison's disease	33574239	rs7137828	chr12:111932800	C=0.464, T=0.536	0.972227187942918	0.987987868463578	0.46	1.3	1.18鈥?.42	5e-08
rs7310615	Primary open angle glaucoma (MTAG)	37386247	rs7137828	chr12:111932800	C=0.464, T=0.536	0.972227187942918	0.987987868463578	NR	0.0755535	0.058-0.093	6e-18
rs7310615	Lactate levels	35213538	rs7137828	chr12:111932800	C=0.464, T=0.536	0.972227187942918	0.987987868463578	0.484118	0.042408	0.034-0.051	1e-24
rs7310615	Glucose levels	35213538	rs7137828	chr12:111932800	C=0.464, T=0.536	0.972227187942918	0.987987868463578	0.484109	0.0260567	0.018-0.034	2e-10
rs7310615	Red blood cell erythrocyte count (UKB data field 30010)	39789286	rs7137828	chr12:111932800	C=0.464, T=0.536	0.972227187942918	0.987987868463578	0.516948	0.0331178	0.03-0.036	4e-94
rs7310615	Eosinophil counts	35935937	rs7137828	chr12:111932800	C=0.464, T=0.536	0.972227187942918	0.987987868463578	0.464	0.092	0.084-0.1	4e-137
rs7310615	CD1C protein levels	39789286	rs7137828	chr12:111932800	C=0.464, T=0.536	0.972227187942918	0.987987868463578	0.514392	0.0818948	0.072-0.092	7e-68
rs7310615	CD27 protein levels	39789286	rs7137828	chr12:111932800	C=0.464, T=0.536	0.972227187942918	0.987987868463578	0.514392	0.0589719	0.048-0.07	1e-28
rs7310615	Spleen volume	34128465	rs7137828	chr12:111932800	C=0.464, T=0.536	0.972227187942918	0.987987868463578	NR	0.133		3e-83
rs7310615	FLT3LG protein levels	39789286	rs7137828	chr12:111932800	C=0.464, T=0.536	0.972227187942918	0.987987868463578	0.514392	0.0459856	0.035-0.057	8e-21
rs7310615	WFIKKN1 protein levels	39789286	rs7137828	chr12:111932800	C=0.464, T=0.536	0.972227187942918	0.987987868463578	0.514392	0.0592834	0.049-0.07	1e-32
rs7310615	TNFSF11 protein levels	39789286	rs7137828	chr12:111932800	C=0.464, T=0.536	0.972227187942918	0.987987868463578	0.514392	0.0423118	0.031-0.053	1e-15
rs7310615	Eosinophil counts	34469753	rs7137828	chr12:111932800	C=0.464, T=0.536	0.972227187942918	0.987987868463578	0.485			5e-201
rs7310615	TFPI2 protein levels	39789286	rs7137828	chr12:111932800	C=0.464, T=0.536	0.972227187942918	0.987987868463578	0.514392	0.0352185	0.024-0.046	1e-11
rs7310615	CEACAM21 protein levels	39789286	rs7137828	chr12:111932800	C=0.464, T=0.536	0.972227187942918	0.987987868463578	0.514392	0.0345789	0.026-0.043	5e-19
rs7310615	CDH3 protein levels	39789286	rs7137828	chr12:111932800	C=0.464, T=0.536	0.972227187942918	0.987987868463578	0.514392	0.0362991	0.025-0.047	1e-12
rs7310615	TNFRSF4 protein levels	39789286	rs7137828	chr12:111932800	C=0.464, T=0.536	0.972227187942918	0.987987868463578	0.514392	0.101139	0.09-0.112	4e-93
rs7310615	TNFRSF6B protein levels	39789286	rs7137828	chr12:111932800	C=0.464, T=0.536	0.972227187942918	0.987987868463578	0.514392	0.0553183	0.045-0.066	3e-29
rs7310615	TNFRSF14 protein levels	39789286	rs7137828	chr12:111932800	C=0.464, T=0.536	0.972227187942918	0.987987868463578	0.514392	0.0479178	0.037-0.059	4e-19
rs7310615	TNFRSF13B protein levels	39789286	rs7137828	chr12:111932800	C=0.464, T=0.536	0.972227187942918	0.987987868463578	0.514392	0.0523769	0.041-0.063	1e-24
rs7310615	TREML2 protein levels	39789286	rs7137828	chr12:111932800	C=0.464, T=0.536	0.972227187942918	0.987987868463578	0.514392	0.104599	0.093-0.116	3e-85
rs7310615	IL2RA protein levels	39789286	rs7137828	chr12:111932800	C=0.464, T=0.536	0.972227187942918	0.987987868463578	0.514392	0.0684617	0.059-0.078	2e-49
rs7310615	IL18BP protein levels	39789286	rs7137828	chr12:111932800	C=0.464, T=0.536	0.972227187942918	0.987987868463578	0.514392	0.101475	0.09-0.112	3e-84
rs7310615	LGALS9 protein levels	39789286	rs7137828	chr12:111932800	C=0.464, T=0.536	0.972227187942918	0.987987868463578	0.514392	0.0632271	0.053-0.073	3e-42
rs7310615	IL18 protein levels	39789286	rs7137828	chr12:111932800	C=0.464, T=0.536	0.972227187942918	0.987987868463578	0.514392	0.0531213	0.043-0.064	4e-28
rs7310615	IL6R protein levels	39789286	rs7137828	chr12:111932800	C=0.464, T=0.536	0.972227187942918	0.987987868463578	0.514392	0.0126249	0.0081-0.0172	4e-13
rs7310615	IFNL1 protein levels	39789286	rs7137828	chr12:111932800	C=0.464, T=0.536	0.972227187942918	0.987987868463578	0.514392	0.0419353	0.03-0.054	2e-12
rs7310615	LAMP3 protein levels	39789286	rs7137828	chr12:111932800	C=0.464, T=0.536	0.972227187942918	0.987987868463578	0.514392	0.0485025	0.038-0.059	6e-23
rs7310615	Albumin levels	34321204	rs7137828	chr12:111932800	C=0.464, T=0.536	0.972227187942918	0.987987868463578	0.52	0.08	0.056-0.104/	3e-10
rs7310615	POLR2F protein levels	39789286	rs7137828	chr12:111932800	C=0.464, T=0.536	0.972227187942918	0.987987868463578	0.514392	0.0493881	0.038-0.061	2e-19
rs7310615	PGLYRP1 protein levels	39789286	rs7137828	chr12:111932800	C=0.464, T=0.536	0.972227187942918	0.987987868463578	0.514392	0.0469236	0.036-0.058	5e-20
rs7310615	NUCB2 protein levels	39789286	rs7137828	chr12:111932800	C=0.464, T=0.536	0.972227187942918	0.987987868463578	0.514392	0.0422549	0.032-0.053	7e-18
rs7310615	NTRK2 protein levels	39789286	rs7137828	chr12:111932800	C=0.464, T=0.536	0.972227187942918	0.987987868463578	0.514392	0.0410714	0.029-0.053	4e-13
rs7310615	NELL2 protein levels	39789286	rs7137828	chr12:111932800	C=0.464, T=0.536	0.972227187942918	0.987987868463578	0.514392	0.0392678	0.029-0.05	4e-16
rs7310615	SELL protein levels	39789286	rs7137828	chr12:111932800	C=0.464, T=0.536	0.972227187942918	0.987987868463578	0.514392	0.0903999	0.08-0.101	2e-69
rs7310615	SPINK2 protein levels	39789286	rs7137828	chr12:111932800	C=0.464, T=0.536	0.972227187942918	0.987987868463578	0.514392	0.0336003	0.023-0.044	2e-12
rs7310615	Body mass index (BMI, minimum, inv-normal transformed)	39024449	rs7137828	chr12:111932800	C=0.464, T=0.536	0.972227187942918	0.987987868463578	0.3909	0.03021	0.024-0.037	8e-19
rs7310615	Neuronal growth regulator 1 levels	34648354	rs7137828	chr12:111932800	C=0.464, T=0.536	0.972227187942918	0.987987868463578	0.53	0.095	0.068-0.122	3e-12
rs7310615	Lactate levels (UKB data field 23471)	36764567	rs7137828	chr12:111932800	C=0.464, T=0.536	0.972227187942918	0.987987868463578	0.485544	0.0489288	0.04-0.058	2e-26
rs7310615	Monocyte side scatter	37596262	rs7137828	chr12:111932800	C=0.464, T=0.536	0.972227187942918	0.987987868463578	0.5172	0.0563919	0.043-0.07	3e-16
rs7310615	Interleukin-23 levels	34648354	rs7137828	chr12:111932800	C=0.464, T=0.536	0.972227187942918	0.987987868463578	0.53	0.106	0.081-0.131	2e-15
rs7310615	Interleukin-12 subunit beta levels	34648354	rs7137828	chr12:111932800	C=0.464, T=0.536	0.972227187942918	0.987987868463578	0.53	0.105	0.078-0.132	6e-15
rs7310615	Systolic blood pressure	38689001	rs7137828	chr12:111932800	C=0.464, T=0.536	0.972227187942918	0.987987868463578	NR	0.4524	0.4-0.5	5e-78
rs7310615	Diastolic blood pressure	38689001	rs7137828	chr12:111932800	C=0.464, T=0.536	0.972227187942918	0.987987868463578	NR	0.4348	0.41-0.46	7e-182
rs7310615	Whole body fat free mass (UKB data field 23101)	38538606	rs7137828	chr12:111932800	C=0.464, T=0.536	0.972227187942918	0.987987868463578	NR	0.0116159	0.009-0.0142	1e-18
rs7310615	Glaucoma (primary open-angle)	38382466	rs7137828	chr12:111932800	C=0.464, T=0.536	0.972227187942918	0.987987868463578	NR	0.065545	0.045-0.086	3e-10
rs7310615	lymphocyte (absolute count, minimum, inv-norm transformed)	39024449	rs7137828	chr12:111932800	C=0.464, T=0.536	0.972227187942918	0.987987868463578	0.3917	0.06473	0.059-0.071	2e-92
rs7310615	lymphocyte (absolute count, mean, inv-norm transformed)	39024449	rs7137828	chr12:111932800	C=0.464, T=0.536	0.972227187942918	0.987987868463578	0.3916	0.09473	0.088-0.102	1e-160
rs7310615	neutrophil (fraction, mean, inv-norm transformed)	39024449	rs7137828	chr12:111932800	C=0.464, T=0.536	0.972227187942918	0.987987868463578	0.3978	0.06022	0.054-0.067	3e-73
rs7310615	neutrophil (fraction, minimum, inv-norm transformed)	39024449	rs7137828	chr12:111932800	C=0.464, T=0.536	0.972227187942918	0.987987868463578	0.3978	0.05803	0.052-0.064	4e-69
rs7310615	monocyte (absolute count, maximum, inv-norm transformed)	39024449	rs7137828	chr12:111932800	C=0.464, T=0.536	0.972227187942918	0.987987868463578	0.3907	0.04525	0.038-0.052	5e-38
rs7310615	neutrophil (fraction, mean, inv-norm transformed)	39024449	rs7137828	chr12:111932800	C=0.464, T=0.536	0.972227187942918	0.987987868463578	0.3061	0.06262	0.048-0.078	2e-16
rs7310615	neutrophil (fraction, minimum, inv-norm transformed)	39024449	rs7137828	chr12:111932800	C=0.464, T=0.536	0.972227187942918	0.987987868463578	0.3061	0.06346	0.048-0.079	2e-16
rs7310615	hematocrit (maximum, inv-norm transformed)	39024449	rs7137828	chr12:111932800	C=0.464, T=0.536	0.972227187942918	0.987987868463578	0.3906	0.0528	0.047-0.059	4e-72
rs7310615	eosinophil (absolute count, maximum, inv-norm transformed)	39024449	rs7137828	chr12:111932800	C=0.464, T=0.536	0.972227187942918	0.987987868463578	0.3897	0.1086	0.1-0.12	9e-227
rs7310615	eosinophil (absolute count, minimum, inv-norm transformed)	39024449	rs7137828	chr12:111932800	C=0.464, T=0.536	0.972227187942918	0.987987868463578	0.3897	0.07774	0.072-0.083	5e-159
rs7310615	eosinophil (absolute count, mean, inv-norm transformed)	39024449	rs7137828	chr12:111932800	C=0.464, T=0.536	0.972227187942918	0.987987868463578	0.3897	0.1257	0.12-0.13	4e-284
rs7310615	eosinophil (fraction, maximum, inv-norm transformed)	39024449	rs7137828	chr12:111932800	C=0.464, T=0.536	0.972227187942918	0.987987868463578	0.3887	0.08901	0.083-0.095	3e-168
rs7310615	eosinophil (fraction, minimum, inv-norm transformed)	39024449	rs7137828	chr12:111932800	C=0.464, T=0.536	0.972227187942918	0.987987868463578	0.3887	0.06236	0.057-0.068	3e-101
rs7310615	eosinophil (fraction, mean, inv-norm transformed)	39024449	rs7137828	chr12:111932800	C=0.464, T=0.536	0.972227187942918	0.987987868463578	0.3887	0.1049	0.098-0.112	5e-211
rs7310615	hematocrit (mean, inv-norm transformed)	39024449	rs7137828	chr12:111932800	C=0.464, T=0.536	0.972227187942918	0.987987868463578	0.3906	0.04163	0.036-0.047	1e-47
rs7310615	hematocrit (minimum, inv-norm transformed)	39024449	rs7137828	chr12:111932800	C=0.464, T=0.536	0.972227187942918	0.987987868463578	0.3906	0.02735	0.022-0.033	4e-24
rs7310615	white blood cell count (WBC, maximum, inv-norm transformed)	39024449	rs7137828	chr12:111932800	C=0.464, T=0.536	0.972227187942918	0.987987868463578	0.4943	0.05708	0.052-0.062	7e-102
rs7310615	white blood cell count (WBC, mean, inv-norm transformed)	39024449	rs7137828	chr12:111932800	C=0.464, T=0.536	0.972227187942918	0.987987868463578	0.4942	0.07905	0.074-0.084	2e-179
rs7310615	Degree of unsaturation	40545721	rs7137828	chr12:111932800	C=0.464, T=0.536	0.972227187942918	0.987987868463578	NR			7e-09
rs7310615	white blood cell count (WBC, minimum, inv-norm transformed)	39024449	rs7137828	chr12:111932800	C=0.464, T=0.536	0.972227187942918	0.987987868463578	0.4943	0.06985	0.064-0.075	1e-143
rs7310615	Basophil (absolute count, mean, inv-norm transformed)	39024449	rs7137828	chr12:111932800	C=0.464, T=0.536	0.972227187942918	0.987987868463578	0.4956	0.03131	0.024-0.038	7e-18
rs7310615	eosinophil (fraction, mean, inv-norm transformed)	39024449	rs7137828	chr12:111932800	C=0.464, T=0.536	0.972227187942918	0.987987868463578	0.4946	0.1084	0.1-0.11	4e-303
rs7310615	eosinophil (fraction, minimum, inv-norm transformed)	39024449	rs7137828	chr12:111932800	C=0.464, T=0.536	0.972227187942918	0.987987868463578	0.4946	0.06384	0.058-0.069	1e-118
rs7310615	eosinophil (absolute count, minimum, inv-norm transformed)	39024449	rs7137828	chr12:111932800	C=0.464, T=0.536	0.972227187942918	0.987987868463578	0.4945	0.07982	0.074-0.085	1e-184
rs7310615	lymphocyte (absolute count, mean, inv-norm transformed)	39024449	rs7137828	chr12:111932800	C=0.464, T=0.536	0.972227187942918	0.987987868463578	0.4949	0.1001	0.094-0.106	9e-216
rs7310615	lymphocyte (absolute count, minimum, inv-norm transformed)	39024449	rs7137828	chr12:111932800	C=0.464, T=0.536	0.972227187942918	0.987987868463578	0.4949	0.06769	0.062-0.074	2e-110
rs7310615	hemoglobin (maximum, inv-norm transformed)	39024449	rs7137828	chr12:111932800	C=0.464, T=0.536	0.972227187942918	0.987987868463578	0.3081	0.04404	0.032-0.056	1e-12
rs7310615	Albumin (minimum, inv-norm transformed)	39024449	rs7137828	chr12:111932800	C=0.464, T=0.536	0.972227187942918	0.987987868463578	0.3874	0.01736	0.012-0.022	2e-11
rs7310615	white blood cell count (WBC, maximum, inv-norm transformed)	39024449	rs7137828	chr12:111932800	C=0.464, T=0.536	0.972227187942918	0.987987868463578	0.3904	0.05502	0.049-0.061	9e-70
rs7310615	red blood cell count (RBC, maximum, inv-norm transformed)	39024449	rs7137828	chr12:111932800	C=0.464, T=0.536	0.972227187942918	0.987987868463578	0.3904	0.03172	0.026-0.038	2e-23
rs7310615	white blood cell count (WBC, mean, inv-norm transformed)	39024449	rs7137828	chr12:111932800	C=0.464, T=0.536	0.972227187942918	0.987987868463578	0.3903	0.07237	0.066-0.079	9e-100
rs7310615	Mean platelet volume	32888493	rs614591	chr12:111946435	A=0.797, G=0.203	0.221268390362384	1	0.789112	0.018777	0.014-0.023	5e-16
rs7310615	Mean platelet volume	32888493	rs614591	chr12:111946435	A=0.797, G=0.203	0.221268390362384	1	0.77215			4e-14
rs7310615	Smoking cessation	36477530	rs678436	chr12:111949394	C=0.244, T=0.756	0.280056079605684	1	0.245	0.00901	0.006-0.012	5e-09
rs7310615	Platelet count	33545615	rs630512	chr12:111952167	C=0.803, T=0.197	0.208562427688929	0.989143572476906	NR	7.482	5.23-9.73()	2e-08
rs7310615	Hypertension	37947095	rs598711	chr12:111973140	A=0.809, G=0.191	0.200613937472093	0.988804309116809	NR			7e-12
rs7310615	Serum alkaline phosphatase levels	34594039	rs598711	chr12:111973140	A=0.809, G=0.191	0.200613937472093	0.988804309116809	NR	0.0344	0.03-0.039	4e-45
rs7310615	Systemic lupus erythematosus	26502338	rs597808	chr12:111973358	A=0.466, G=0.534	0.956542329459524	0.979985357080329	NR	1.18		6e-10
rs7310615	Waist-hip ratio	30595370	rs597808	chr12:111973358	A=0.466, G=0.534	0.956542329459524	0.979985357080329	NR			3e-09
rs7310615	Mean corpuscular hemoglobin	30595370	rs597808	chr12:111973358	A=0.466, G=0.534	0.956542329459524	0.979985357080329	NR			4e-24
rs7310615	Smoking status (ever vs never smokers)	30643258	rs597808	chr12:111973358	A=0.466, G=0.534	0.956542329459524	0.979985357080329	0.4837	0.0145558	0.01-0.019	2e-11
rs7310615	LDL cholesterol levels	32203549	rs597808	chr12:111973358	A=0.466, G=0.534	0.956542329459524	0.979985357080329	0.484083	0.0271233	0.023-0.031	2e-38
rs7310615	Apolipoprotein B levels	32203549	rs597808	chr12:111973358	A=0.466, G=0.534	0.956542329459524	0.979985357080329	0.484096	0.021719	0.018-0.026	2e-25
rs7310615	Allergic rhinitis	31361310	rs597808	chr12:111973358	A=0.466, G=0.534	0.956542329459524	0.979985357080329	0.5183	1.06496	1.04-1.09	2e-08
rs7310615	Low density lipoprotein cholesterol levels	32154731	rs597808	chr12:111973358	A=0.466, G=0.534	0.956542329459524	0.979985357080329	NR	0.0255	0.021-0.03	4e-23
rs7310615	Hematocrit	32171239	rs597808	chr12:111973358	A=0.466, G=0.534	0.956542329459524	0.979985357080329	0.6043	0.1402	0.1-0.18	9e-13
rs7310615	Hemoglobin concentration	32171239	rs597808	chr12:111973358	A=0.466, G=0.534	0.956542329459524	0.979985357080329	0.5055	0.0621	0.046-0.078	2e-14
rs7310615	Hematocrit	32171239	rs597808	chr12:111973358	A=0.466, G=0.534	0.956542329459524	0.979985357080329	0.5055	0.1679	0.12-0.22	3e-12
rs7310615	Hemoglobin concentration	32171239	rs597808	chr12:111973358	A=0.466, G=0.534	0.956542329459524	0.979985357080329	0.6043	0.0531	0.04-0.066	2e-15
rs7310615	Hypothyroidism	30367059	rs597808	chr12:111973358	A=0.466, G=0.534	0.956542329459524	0.979985357080329	0.51	0.18	0.13-0.23	4e-12
rs7310615	Gastroesophageal reflux disease	31527586	rs597808	chr12:111973358	A=0.466, G=0.534	0.956542329459524	0.979985357080329	NR	1.03303	1.0218-1.0442	6e-09
rs7310615	Colorectal cancer or advanced adenoma	30510241	rs597808	chr12:111973358	A=0.466, G=0.534	0.956542329459524	0.979985357080329	0.5166	1.08	1.06-1.10	3e-16
rs7310615	Systolic blood pressure x alcohol consumption interaction (2df test)	29912962	rs597808	chr12:111973358	A=0.466, G=0.534	0.956542329459524	0.979985357080329	0.49			8e-32
rs7310615	Diastolic blood pressure x alcohol consumption interaction (2df test)	29912962	rs597808	chr12:111973358	A=0.466, G=0.534	0.956542329459524	0.979985357080329	0.47			8e-60
rs7310615	Allergic disease (asthma, hay fever and/or eczema) (multivariate analysis)	32603359	rs597808	chr12:111973358	A=0.466, G=0.534	0.956542329459524	0.979985357080329	0.523	0.033	0.025-0.041	3e-15
rs7310615	Allergic disease (asthma, hay fever and/or eczema) (age of onset)	32603359	rs597808	chr12:111973358	A=0.466, G=0.534	0.956542329459524	0.979985357080329	0.523	0.033	0.025-0.041	2e-15
rs7310615	Total cholesterol levels	34594039	rs597808	chr12:111973358	A=0.466, G=0.534	0.956542329459524	0.979985357080329	NR	0.0302	0.026-0.035	2e-38
rs7310615	Diastolic blood pressure	34594039	rs597808	chr12:111973358	A=0.466, G=0.534	0.956542329459524	0.979985357080329	NR	0.0369	0.032-0.042	4e-54
rs7310615	Type 1 diabetes	38453145	rs597808	chr12:111973358	A=0.466, G=0.534	0.956542329459524	0.979985357080329	NR	0.23	0.15-0.31	6e-10
rs7310615	Type 1 diabetes	38453145	rs597808	chr12:111973358	A=0.466, G=0.534	0.956542329459524	0.979985357080329	NR	0.24	0.16-0.32	5e-11
rs7310615	CLEC6A protein levels	39789286	rs597808	chr12:111973358	A=0.466, G=0.534	0.956542329459524	0.979985357080329	0.514077	0.0841819	0.073-0.096	2e-54
rs7310615	CPA4 protein levels	39789286	rs597808	chr12:111973358	A=0.466, G=0.534	0.956542329459524	0.979985357080329	0.514077	0.0376796	0.027-0.048	5e-14
rs7310615	Free cholesterol to total lipids ratio in large HDL	38448586	rs597808	chr12:111973358	A=0.466, G=0.534	0.956542329459524	0.979985357080329	0.4539	0.0266	0.018-0.035	3e-10
rs7310615	CPE protein levels	39789286	rs597808	chr12:111973358	A=0.466, G=0.534	0.956542329459524	0.979985357080329	0.514077	0.067806	0.056-0.08	4e-32
rs7310615	CSTB protein levels	39789286	rs597808	chr12:111973358	A=0.466, G=0.534	0.956542329459524	0.979985357080329	0.514077	0.0390749	0.029-0.049	2e-15
rs7310615	DPY30 protein levels	39789286	rs597808	chr12:111973358	A=0.466, G=0.534	0.956542329459524	0.979985357080329	0.514077	0.0458152	0.034-0.058	2e-15
rs7310615	DDX58 protein levels	39789286	rs597808	chr12:111973358	A=0.466, G=0.534	0.956542329459524	0.979985357080329	0.514077	0.0409785	0.029-0.053	7e-13
rs7310615	DNPH1 protein levels	39789286	rs597808	chr12:111973358	A=0.466, G=0.534	0.956542329459524	0.979985357080329	0.514077	0.03981	0.028-0.051	1e-12
rs7310615	CPPED1 protein levels	39789286	rs597808	chr12:111973358	A=0.466, G=0.534	0.956542329459524	0.979985357080329	0.514077	0.0356204	0.026-0.046	2e-13
rs7310615	CXCL6 protein levels	39789286	rs597808	chr12:111973358	A=0.466, G=0.534	0.956542329459524	0.979985357080329	0.514077	0.0512983	0.04-0.062	3e-23
rs7310615	EGLN1 protein levels	39789286	rs597808	chr12:111973358	A=0.466, G=0.534	0.956542329459524	0.979985357080329	0.514077	0.0381673	0.027-0.05	1e-11
rs7310615	EIF4EBP1 protein levels	39789286	rs597808	chr12:111973358	A=0.466, G=0.534	0.956542329459524	0.979985357080329	0.514077	0.0452552	0.033-0.057	3e-14
rs7310615	ELOA protein levels	39789286	rs597808	chr12:111973358	A=0.466, G=0.534	0.956542329459524	0.979985357080329	0.514077	0.0474167	0.036-0.059	2e-17
rs7310615	Whole brain restricted isotropic diffusion (multivariate analysis)	35505052	rs597808	chr12:111973358	A=0.466, G=0.534	0.956542329459524	0.979985357080329	NR			8e-25
rs7310615	Mean corpuscular haemoglobin (UKB data field 30050)	39789286	rs597808	chr12:111973358	A=0.466, G=0.534	0.956542329459524	0.979985357080329	0.516628	0.0170484	0.013-0.021	8e-22
rs7310615	Diastolic blood pressure	39134668	rs597808	chr12:111973358	A=0.466, G=0.534	0.956542329459524	0.979985357080329	NR	0.0446462	0.041-0.049	2e-102
rs7310615	Lymphocyte Absolute Count	32929287	rs597808	chr12:111973358	A=0.466, G=0.534	0.956542329459524	0.979985357080329	0.53628	0.1543	0.1-0.21	9e-09
rs7310615	Hematocrit	33887194	rs597808	chr12:111973358	A=0.466, G=0.534	0.956542329459524	0.979985357080329	NR	0.16	0.12-0.2	2e-12
rs7310615	Hemoglobin	33887194	rs597808	chr12:111973358	A=0.466, G=0.534	0.956542329459524	0.979985357080329	NR	0.06	0.04-0.08	3e-14
rs7310615	Reticulocyte percentage (UKB data field 30240)	39789286	rs597808	chr12:111973358	A=0.466, G=0.534	0.956542329459524	0.979985357080329	0.516628	0.0491066	0.045-0.053	3e-142
rs7310615	Systolic blood pressure	39134668	rs597808	chr12:111973358	A=0.466, G=0.534	0.956542329459524	0.979985357080329	NR	0.0249566	0.021-0.029	4e-38
rs7310615	ASAH1 protein levels	39789286	rs597808	chr12:111973358	A=0.466, G=0.534	0.956542329459524	0.979985357080329	0.514077	0.0397178	0.029-0.05	2e-15
rs7310615	APEX1 protein levels	39789286	rs597808	chr12:111973358	A=0.466, G=0.534	0.956542329459524	0.979985357080329	0.514077	0.0501004	0.039-0.061	8e-20
rs7310615	ATG4A protein levels	39789286	rs597808	chr12:111973358	A=0.466, G=0.534	0.956542329459524	0.979985357080329	0.514077	0.0438772	0.032-0.056	3e-13
rs7310615	Colorectal cancer	31089142	rs597808	chr12:111973358	A=0.466, G=0.534	0.956542329459524	0.979985357080329	NR	1.09	1.07-1.11	8e-15
rs7310615	FKBP4 protein levels	39789286	rs597808	chr12:111973358	A=0.466, G=0.534	0.956542329459524	0.979985357080329	0.514077	0.052566	0.04-0.065	5e-18
rs7310615	FUS protein levels	39789286	rs597808	chr12:111973358	A=0.466, G=0.534	0.956542329459524	0.979985357080329	0.514077	0.0410741	0.029-0.053	1e-11
rs7310615	GDF2 protein levels	39789286	rs597808	chr12:111973358	A=0.466, G=0.534	0.956542329459524	0.979985357080329	0.514077	0.0417225	0.031-0.052	6e-19
rs7310615	UBAC1 protein levels	39789286	rs597808	chr12:111973358	A=0.466, G=0.534	0.956542329459524	0.979985357080329	0.514077	0.043665	0.032-0.056	4e-14
rs7310615	GNLY protein levels	39789286	rs597808	chr12:111973358	A=0.466, G=0.534	0.956542329459524	0.979985357080329	0.514077	0.0458186	0.035-0.056	2e-19
rs7310615	GPKOW protein levels	39789286	rs597808	chr12:111973358	A=0.466, G=0.534	0.956542329459524	0.979985357080329	0.514077	0.0418631	0.03-0.054	5e-12
rs7310615	Lymphocyte-to-monocyte ratio	34469753	rs597808	chr12:111973358	A=0.466, G=0.534	0.956542329459524	0.979985357080329	0.485			4e-25
rs7310615	CD80 protein levels	39789286	rs597808	chr12:111973358	A=0.466, G=0.534	0.956542329459524	0.979985357080329	0.514077	0.0960212	0.085-0.107	9e-75
rs7310615	CD38 protein levels	39789286	rs597808	chr12:111973358	A=0.466, G=0.534	0.956542329459524	0.979985357080329	0.514077	0.0522709	0.043-0.062	2e-32
rs7310615	CD86 protein levels	39789286	rs597808	chr12:111973358	A=0.466, G=0.534	0.956542329459524	0.979985357080329	0.514077	0.10172	0.09-0.113	5e-78
rs7310615	CD84 protein levels	39789286	rs597808	chr12:111973358	A=0.466, G=0.534	0.956542329459524	0.979985357080329	0.514077	0.075127	0.063-0.087	1e-41
rs7310615	Age of onset of childhood onset asthma	36778051	rs597808	chr12:111973358	A=0.466, G=0.534	0.956542329459524	0.979985357080329	NR	0.060556	0.04-0.081	1e-08
rs7310615	Medication use for hypertension (number of purchases)	36653479	rs597808	chr12:111973358	A=0.466, G=0.534	0.956542329459524	0.979985357080329	NR	0.020943	0.018-0.024	1e-49
rs7310615	Total cholesterol levels	34887591	rs597808	chr12:111973358	A=0.466, G=0.534	0.956542329459524	0.979985357080329	0.72634	0.0424333	0.027-0.057	5e-08
rs7310615	ERMAP protein levels	39789286	rs597808	chr12:111973358	A=0.466, G=0.534	0.956542329459524	0.979985357080329	0.514077	0.0394738	0.029-0.05	2e-14
rs7310615	F2R protein levels	39789286	rs597808	chr12:111973358	A=0.466, G=0.534	0.956542329459524	0.979985357080329	0.514077	0.0406235	0.029-0.052	8e-13
rs7310615	Low-density lipoprotein levels (MTAG)	36376304	rs597808	chr12:111973358	A=0.466, G=0.534	0.956542329459524	0.979985357080329	NR	0.01077	0.008-0.0135	9e-15
rs7310615	High-density lipoprotein levels (MTAG)	36376304	rs597808	chr12:111973358	A=0.466, G=0.534	0.956542329459524	0.979985357080329	NR	0.02537	0.02-0.031	5e-22
rs7310615	FCRL3 protein levels	39789286	rs597808	chr12:111973358	A=0.466, G=0.534	0.956542329459524	0.979985357080329	0.514077	0.0152536	0.01-0.02	2e-18
rs7310615	IL15RA protein levels	39789286	rs597808	chr12:111973358	A=0.466, G=0.534	0.956542329459524	0.979985357080329	0.514077	0.0494779	0.038-0.061	3e-19
rs7310615	IL32 protein levels	39789286	rs597808	chr12:111973358	A=0.466, G=0.534	0.956542329459524	0.979985357080329	0.514077	0.0369775	0.026-0.048	4e-12
rs7310615	ZBTB17 protein levels	39789286	rs597808	chr12:111973358	A=0.466, G=0.534	0.956542329459524	0.979985357080329	0.514077	0.0417601	0.03-0.054	9e-13
rs7310615	KYAT1 protein levels	39789286	rs597808	chr12:111973358	A=0.466, G=0.534	0.956542329459524	0.979985357080329	0.514077	0.0420528	0.03-0.054	1e-12
rs7310615	LAG3 protein levels	39789286	rs597808	chr12:111973358	A=0.466, G=0.534	0.956542329459524	0.979985357080329	0.514077	0.0887876	0.078-0.1	9e-60
rs7310615	IL1RN protein levels	39789286	rs597808	chr12:111973358	A=0.466, G=0.534	0.956542329459524	0.979985357080329	0.514077	0.0424623	0.031-0.054	1e-15
rs7310615	HDGFL2 protein levels	39789286	rs597808	chr12:111973358	A=0.466, G=0.534	0.956542329459524	0.979985357080329	0.514077	0.0409864	0.029-0.053	8e-12
rs7310615	HDGF protein levels	39789286	rs597808	chr12:111973358	A=0.466, G=0.534	0.956542329459524	0.979985357080329	0.514077	0.0112519	0.0066-0.0159	1e-12
rs7310615	SH2D1A protein levels	39789286	rs597808	chr12:111973358	A=0.466, G=0.534	0.956542329459524	0.979985357080329	0.514077	0.0695666	0.058-0.081	3e-36
rs7310615	SLITRK2 protein levels	39789286	rs597808	chr12:111973358	A=0.466, G=0.534	0.956542329459524	0.979985357080329	0.514077	0.0369363	0.026-0.048	4e-14
rs7310615	Blood cell traits latent factor 10 (platelet)	40220762	rs597808	chr12:111973358	A=0.466, G=0.534	0.956542329459524	0.979985357080329	NR			8e-23
rs7310615	Heart failure	40195560	rs597808	chr12:111973358	A=0.466, G=0.534	0.956542329459524	0.979985357080329	0.4634	0.0299	0.023-0.037	4e-17
rs7310615	LTB protein levels	39789286	rs597808	chr12:111973358	A=0.466, G=0.534	0.956542329459524	0.979985357080329	0.514077	0.0506306	0.039-0.063	2e-18
rs7310615	MCAM protein levels	39789286	rs597808	chr12:111973358	A=0.466, G=0.534	0.956542329459524	0.979985357080329	0.514077	0.0450159	0.034-0.056	8e-20
rs7310615	PDCD5 protein levels	39789286	rs597808	chr12:111973358	A=0.466, G=0.534	0.956542329459524	0.979985357080329	0.514077	0.0378777	0.026-0.049	7e-12
rs7310615	Polyunsaturated fatty acid levels	40545721	rs597808	chr12:111973358	A=0.466, G=0.534	0.956542329459524	0.979985357080329	NR			4e-09
rs7310615	Body mass index (BMI, mean, inv-normal transformed)	39024449	rs597808	chr12:111973358	A=0.466, G=0.534	0.956542329459524	0.979985357080329	0.392	0.02764	0.02-0.035	6e-14
rs7310615	SRP14 protein levels	39789286	rs597808	chr12:111973358	A=0.466, G=0.534	0.956542329459524	0.979985357080329	0.514077	0.0493946	0.038-0.061	3e-18
rs7310615	1-(1-enyl-palmitoyl)-2-linoleoyl-GPC (p-16:0/18:2) levels	36357675	rs597808	chr12:111973358	A=0.466, G=0.534	0.956542329459524	0.979985357080329	0.48	0.0645487	0.044-0.085	3e-10
rs7310615	OGFR protein levels	39789286	rs597808	chr12:111973358	A=0.466, G=0.534	0.956542329459524	0.979985357080329	0.514077	0.048262	0.037-0.06	3e-17
rs7310615	NSFL1C protein levels	39789286	rs597808	chr12:111973358	A=0.466, G=0.534	0.956542329459524	0.979985357080329	0.514077	0.0426597	0.031-0.055	3e-13
rs7310615	PARP1 protein levels	39789286	rs597808	chr12:111973358	A=0.466, G=0.534	0.956542329459524	0.979985357080329	0.514077	0.0394028	0.028-0.051	1e-11
rs7310615	PSIP1 protein levels	39789286	rs597808	chr12:111973358	A=0.466, G=0.534	0.956542329459524	0.979985357080329	0.514077	0.0577354	0.046-0.07	1e-23
rs7310615	PSME1 protein levels	39789286	rs597808	chr12:111973358	A=0.466, G=0.534	0.956542329459524	0.979985357080329	0.514077	0.0507114	0.039-0.063	8e-18
rs7310615	PSME2 protein levels	39789286	rs597808	chr12:111973358	A=0.466, G=0.534	0.956542329459524	0.979985357080329	0.514077	0.0476617	0.036-0.059	3e-16
rs7310615	PSMG3 protein levels	39789286	rs597808	chr12:111973358	A=0.466, G=0.534	0.956542329459524	0.979985357080329	0.514077	0.0413232	0.03-0.053	1e-12
rs7310615	RILP protein levels	39789286	rs597808	chr12:111973358	A=0.466, G=0.534	0.956542329459524	0.979985357080329	0.514077	0.0484553	0.036-0.06	2e-16
rs7310615	SCARF1 protein levels	39789286	rs597808	chr12:111973358	A=0.466, G=0.534	0.956542329459524	0.979985357080329	0.514077	0.0618588	0.051-0.073	2e-29
rs7310615	SMNDC1 protein levels	39789286	rs597808	chr12:111973358	A=0.466, G=0.534	0.956542329459524	0.979985357080329	0.514077	0.0438546	0.032-0.056	5e-14
rs7310615	Polyunsaturated fatty acid levels	40545721	rs597808	chr12:111973358	A=0.466, G=0.534	0.956542329459524	0.979985357080329	NR			2e-12
rs7310615	Plasma protease C1 inhibitor levels	34648354	rs597808	chr12:111973358	A=0.466, G=0.534	0.956542329459524	0.979985357080329	0.47	0.104	0.077-0.131	3e-14
rs7310615	Total lipids in IDL (UKB data field 23524)	36764567	rs597808	chr12:111973358	A=0.466, G=0.534	0.956542329459524	0.979985357080329	0.485889	0.0302742	0.021-0.039	6e-11
rs7310615	Phospholipids in IDL (UKB data field 23525)	36764567	rs597808	chr12:111973358	A=0.466, G=0.534	0.956542329459524	0.979985357080329	0.485889	0.0288522	0.02-0.038	4e-10
rs7310615	Tibia length to body height ratio	37471560	rs597808	chr12:111973358	A=0.466, G=0.534	0.956542329459524	0.979985357080329	NR	0.000324567	0.00022-0.00043	6e-10
rs7310615	Macrocytic percentage of red cells	37596262	rs597808	chr12:111973358	A=0.466, G=0.534	0.956542329459524	0.979985357080329	0.5186	0.0559912	0.042-0.07	1e-14
rs7310615	Reactive lymphocyte count	37596262	rs597808	chr12:111973358	A=0.466, G=0.534	0.956542329459524	0.979985357080329	0.5182	0.0812904	0.065-0.097	4e-23
rs7310615	Cholesteryl esters in IDL (UKB data field 23527)	36764567	rs597808	chr12:111973358	A=0.466, G=0.534	0.956542329459524	0.979985357080329	0.485889	0.0305929	0.022-0.04	3e-11
rs7310615	Cholesterol in IDL (UKB data field 23526)	36764567	rs597808	chr12:111973358	A=0.466, G=0.534	0.956542329459524	0.979985357080329	0.485889	0.0308767	0.022-0.04	2e-11
rs7310615	Lymphocyte side fluorescence	37596262	rs597808	chr12:111973358	A=0.466, G=0.534	0.956542329459524	0.979985357080329	0.5177	0.0657597	0.052-0.08	1e-20
rs7310615	Left ventricular stroke volume	37126556	rs597808	chr12:111973358	A=0.466, G=0.534	0.956542329459524	0.979985357080329	NR			5e-10
rs7310615	monocyte (absolute count, mean, inv-norm transformed)	39024449	rs597808	chr12:111973358	A=0.466, G=0.534	0.956542329459524	0.979985357080329	0.3919	0.05556	0.048-0.063	5e-48
rs7310615	neutrophil (fraction, maximum, inv-norm transformed)	39024449	rs597808	chr12:111973358	A=0.466, G=0.534	0.956542329459524	0.979985357080329	0.399	0.03616	0.03-0.042	4e-34
rs7310615	Myocardial infarction (PheCode 411.2)	39024449	rs597808	chr12:111973358	A=0.466, G=0.534	0.956542329459524	0.979985357080329	0.4948	0.04807	0.033-0.063	6e-12
rs7310615	red blood cell count (RBC, mean, inv-norm transformed)	39024449	rs597808	chr12:111973358	A=0.466, G=0.534	0.956542329459524	0.979985357080329	0.4951	0.0248	0.02-0.03	2e-22
rs7310615	PT international normalized ratio (INR, mean, inv-norm transformed)	39024449	rs597808	chr12:111973358	A=0.466, G=0.534	0.956542329459524	0.979985357080329	0.391	0.02492	0.018-0.032	5e-12
rs7310615	PT international normalized ratio (INR, minimum, inv-norm transformed)	39024449	rs597808	chr12:111973358	A=0.466, G=0.534	0.956542329459524	0.979985357080329	0.3908	0.02547	0.018-0.033	2e-12
rs7310615	Weight (minimum, inv-normal transformed)	39024449	rs597808	chr12:111973358	A=0.466, G=0.534	0.956542329459524	0.979985357080329	0.495	0.03742	0.032-0.043	2e-43
rs7310615	What is your weight? (pounds, inv-normal transformed)	39024449	rs597808	chr12:111973358	A=0.466, G=0.534	0.956542329459524	0.979985357080329	0.4952	0.03251	0.026-0.039	1e-25
rs7310615	Linoleic acid levels	40545721	rs597808	chr12:111973358	A=0.466, G=0.534	0.956542329459524	0.979985357080329	NR			9e-11
rs7310615	eosinophil (absolute count, minimum, inv-norm transformed)	39024449	rs597808	chr12:111973358	A=0.466, G=0.534	0.956542329459524	0.979985357080329	0.08512	0.07992	0.064-0.096	7e-22
rs7310615	eosinophil (absolute count, maximum, inv-norm transformed)	39024449	rs597808	chr12:111973358	A=0.466, G=0.534	0.956542329459524	0.979985357080329	0.08511	0.1009	0.083-0.119	1e-27
rs7310615	Omega-6 fatty acid levels	40545721	rs597808	chr12:111973358	A=0.466, G=0.534	0.956542329459524	0.979985357080329	NR			4e-13
rs7310615	eosinophil (fraction, minimum, inv-norm transformed)	39024449	rs597808	chr12:111973358	A=0.466, G=0.534	0.956542329459524	0.979985357080329	0.08465	0.0641	0.047-0.081	1e-13
rs7310615	eosinophil (absolute count, mean, inv-norm transformed)	39024449	rs597808	chr12:111973358	A=0.466, G=0.534	0.956542329459524	0.979985357080329	0.0851	0.1179	0.1-0.136	1e-36
rs7310615	eosinophil (fraction, mean, inv-norm transformed)	39024449	rs597808	chr12:111973358	A=0.466, G=0.534	0.956542329459524	0.979985357080329	0.08465	0.09652	0.078-0.115	5e-25
rs7310615	Basophil (absolute count, mean, inv-norm transformed)	39024449	rs597808	chr12:111973358	A=0.466, G=0.534	0.956542329459524	0.979985357080329	0.3924	0.02949	0.022-0.037	1e-14
rs7310615	Splenomegaly (PheCode 579.2)	39024449	rs597808	chr12:111973358	A=0.466, G=0.534	0.956542329459524	0.979985357080329	0.3979	0.1962	0.14-0.25	7e-16
rs7310615	red blood cell count (RBC, mean, inv-norm transformed)	39024449	rs597808	chr12:111973358	A=0.466, G=0.534	0.956542329459524	0.979985357080329	0.3916	0.02339	0.017-0.029	2e-14
rs7310615	Sodium (mean, inv-norm transformed)	39024449	rs597808	chr12:111973358	A=0.466, G=0.534	0.956542329459524	0.979985357080329	0.3919	0.02499	0.02-0.03	2e-19
rs7310615	Weight (minimum, inv-normal transformed)	39024449	rs597808	chr12:111973358	A=0.466, G=0.534	0.956542329459524	0.979985357080329	0.392	0.03338	0.026-0.04	3e-21
rs7310615	white blood cell count (WBC, minimum, inv-norm transformed)	39024449	rs597808	chr12:111973358	A=0.466, G=0.534	0.956542329459524	0.979985357080329	0.3915	0.06252	0.056-0.069	1e-82
rs7310615	What is your weight? (pounds, inv-normal transformed)	39024449	rs597808	chr12:111973358	A=0.466, G=0.534	0.956542329459524	0.979985357080329	0.4197	0.02878	0.021-0.036	3e-13
rs7310615	Peripheral vascular disease, unspecified (PheCode 443.9)	39024449	rs597808	chr12:111973358	A=0.466, G=0.534	0.956542329459524	0.979985357080329	0.3982	0.06496	0.049-0.081	6e-18
rs7310615	Platelet count	29403010	rs619010	chr12:111974823	A=0.806, G=0.194	0.209159374584592	1	NR	0.1258	0.11-0.14	1e-104
rs7310615	Reaction time	29844566	rs648997	chr12:111976776	C=0.72, T=0.28	0.33367821359454	0.99237740195187	NR	0.012891	0.0093-0.0165	2e-12
rs7310615	Albumin levels	35213538	rs648997	chr12:111976776	C=0.72, T=0.28	0.33367821359454	0.99237740195187	0.741911	0.026457	0.017-0.036	3e-08
rs7310615	Reaction time	32895543	rs648997	chr12:111976776	C=0.72, T=0.28	0.33367821359454	0.99237740195187	NR			2e-12
rs7310615	Reaction time (baseline)	40374629	rs648997	chr12:111976776	C=0.72, T=0.28	0.33367821359454	0.99237740195187	0.741868	0.0157473	0.011-0.021	1e-10
rs7310615	Biological sex	33888908	rs629404	chr12:111982813	A=0.241, T=0.759	0.275540590513634	1	NR	0.0154465	0.011-0.02	4e-13
rs7310615	Alkaline phosphatase (UKB data field 30610)	39789286	rs666727	chr12:111989658	C=0.808, T=0.192	0.206504890327714	1	0.204142	0.0304852	0.026-0.035	6e-45
rs7310615	Liver enzyme levels (alkaline phosphatase)	33972514	rs666727	chr12:111989658	C=0.808, T=0.192	0.206504890327714	1	0.796282	0.00407213	0.0035-0.0046	9e-46
rs7310615	neutrophil (absolute count, mean, inv-norm transformed)	39024449	rs848132	chr12:111989979	A=0.191, C=0.809	0.20518253975503	1	0.8021	0.02595	0.018-0.033	1e-11
rs7310615	Type 1 diabetes	25751624	rs653178	chr12:112007756	C=0.466, T=0.534	0.940977482588187	0.971979499912461	0.48	1.3		2e-44
rs7310615	Alopecia areata	25608926	rs653178	chr12:112007756	C=0.466, T=0.534	0.940977482588187	0.971979499912461	NR	1.19		2e-07
rs7310615	Eczema	30595370	rs653178	chr12:112007756	C=0.466, T=0.534	0.940977482588187	0.971979499912461	NR			4e-19
rs7310615	Crohn's disease	26192919	rs653178	chr12:112007756	C=0.466, T=0.534	0.940977482588187	0.971979499912461	0.4942	1.06675	1.04-1.09	7e-08
rs7310615	Myocardial infarction	26343387	rs653178	chr12:112007756	C=0.466, T=0.534	0.940977482588187	0.971979499912461	0.44	1.08	1.06-1.1	3e-11
rs7310615	Inflammatory bowel disease	28067908	rs653178	chr12:112007756	C=0.466, T=0.534	0.940977482588187	0.971979499912461	NR			2e-09
rs7310615	Peripheral artery disease	25009551	rs653178	chr12:112007756	C=0.466, T=0.534	0.940977482588187	0.971979499912461	0.469	1.22	1.13-1.32	6e-07
rs7310615	Thyroid peroxidase antibody positivity	24586183	rs653178	chr12:112007756	C=0.466, T=0.534	0.940977482588187	0.971979499912461	0.4	1.14	1.08-1.19	1e-09
rs7310615	Thyroid peroxidase antibody levels	24586183	rs653178	chr12:112007756	C=0.466, T=0.534	0.940977482588187	0.971979499912461	0.4	0.0147	0.0059-0.0235	1e-07
rs7310615	Neutrophil percentage of granulocytes	27863252	rs653178	chr12:112007756	C=0.466, T=0.534	0.940977482588187	0.971979499912461	0.517	0.0788136	0.072-0.086	5e-108
rs7310615	Sum eosinophil basophil counts	27863252	rs653178	chr12:112007756	C=0.466, T=0.534	0.940977482588187	0.971979499912461	0.5168	0.097991	0.091-0.105	7e-167
rs7310615	Eosinophil percentage of granulocytes	27863252	rs653178	chr12:112007756	C=0.466, T=0.534	0.940977482588187	0.971979499912461	0.517	0.08525	0.078-0.092	4e-126
rs7310615	Monocyte count	27863252	rs653178	chr12:112007756	C=0.466, T=0.534	0.940977482588187	0.971979499912461	0.5169	0.049377	0.042-0.056	1e-43
rs7310615	Crohn's disease	28067908	rs653178	chr12:112007756	C=0.466, T=0.534	0.940977482588187	0.971979499912461	NR			7e-07
rs7310615	Tonsillectomy	28928442	rs653178	chr12:112007756	C=0.466, T=0.534	0.940977482588187	0.971979499912461	NR	0.0507	0.035-0.067	4e-10
rs7310615	Hay fever and/or eczema	31361310	rs653178	chr12:112007756	C=0.466, T=0.534	0.940977482588187	0.971979499912461	0.5173	1.04855	1.04-1.06	1e-15
rs7310615	Allergic disease (asthma, hay fever or eczema)	31361310	rs653178	chr12:112007756	C=0.466, T=0.534	0.940977482588187	0.971979499912461	0.5173	1.04232	1.03-1.05	3e-14
rs7310615	Lymphocyte percentage of white cells	32888494	rs653178	chr12:112007756	C=0.466, T=0.534	0.940977482588187	0.971979499912461	0.517864	0.0405986	0.036-0.045	2e-75
rs7310615	Lymphocyte count	32888493	rs653178	chr12:112007756	C=0.466, T=0.534	0.940977482588187	0.971979499912461	0.59765			0
rs7310615	Mean arterial pressure	27618448	rs653178	chr12:112007756	C=0.466, T=0.534	0.940977482588187	0.971979499912461	0.425604052030736	0.479112	0.39-0.57	1e-23
rs7310615	Blood pressure	21909110	rs653178	chr12:112007756	C=0.466, T=0.534	0.940977482588187	0.971979499912461	0.59	0.429	0.34-0.52	7e-20
rs7310615	Urate levels	23263486	rs653178	chr12:112007756	C=0.466, T=0.534	0.940977482588187	0.971979499912461	0.51	0.035	0.025-0.045/	7e-12
rs7310615	Celiac disease	20190752	rs653178	chr12:112007756	C=0.466, T=0.534	0.940977482588187	0.971979499912461	0.5	1.2	1.15-1.24	7e-21
rs7310615	Celiac disease or Rheumatoid arthritis	21383967	rs653178	chr12:112007756	C=0.466, T=0.534	0.940977482588187	0.971979499912461	NR			3e-19
rs7310615	Celiac disease	18311140	rs653178	chr12:112007756	C=0.466, T=0.534	0.940977482588187	0.971979499912461	0.48	1.21	1.13-1.30	8e-08
rs7310615	Chronic kidney disease	20383146	rs653178	chr12:112007756	C=0.466, T=0.534	0.940977482588187	0.971979499912461	0.5	0.01	0.009-0.017	4e-11
rs7310615	Diastolic blood pressure	19430483	rs653178	chr12:112007756	C=0.466, T=0.534	0.940977482588187	0.971979499912461	0.53	0.46	0.36-0.56	3e-18
rs7310615	Eosinophil percentage of white cells	27863252	rs653178	chr12:112007756	C=0.466, T=0.534	0.940977482588187	0.971979499912461	0.5168	0.0828377	0.076-0.09	3e-120
rs7310615	Eosinophil counts	27863252	rs653178	chr12:112007756	C=0.466, T=0.534	0.940977482588187	0.971979499912461	0.5168	0.101912	0.095-0.109	1e-180
rs7310615	Inflammatory bowel disease	26192919	rs653178	chr12:112007756	C=0.466, T=0.534	0.940977482588187	0.971979499912461	0.4942	1.05801	1.04-1.08	1e-08
rs7310615	Diastolic blood pressure	26390057	rs653178	chr12:112007756	C=0.466, T=0.534	0.940977482588187	0.971979499912461	0.6037	0.415	0.25-0.58	5e-07
rs7310615	Diastolic blood pressure	26390057	rs653178	chr12:112007756	C=0.466, T=0.534	0.940977482588187	0.971979499912461	0.5018	0.5511	0.36-0.74	1e-08
rs7310615	Asthma	32296059	rs653178	chr12:112007756	C=0.466, T=0.534	0.940977482588187	0.971979499912461	0.53			1e-10
rs7310615	Sarcoidosis	26051272	rs653178	chr12:112007756	C=0.466, T=0.534	0.940977482588187	0.971979499912461	0.5	1.19	1.14-1.27	2e-10
rs7310615	Neutrophil percentage of white cells	32888494	rs653178	chr12:112007756	C=0.466, T=0.534	0.940977482588187	0.971979499912461	0.517855	0.0495284	0.045-0.054	8e-111
rs7310615	Vertex-wise sulcal depth	34910505	rs653178	chr12:112007756	C=0.466, T=0.534	0.940977482588187	0.971979499912461	0.47	12.41		2e-35
rs7310615	Kynurenine levels	33414548	rs653178	chr12:112007756	C=0.466, T=0.534	0.940977482588187	0.971979499912461	0.4792	14.174	()	1e-45
rs7310615	Eosinophill percentage (UKB data field 30210)	39789286	rs653178	chr12:112007756	C=0.466, T=0.534	0.940977482588187	0.971979499912461	0.517299	0.0725977	0.069-0.077	6e-304
rs7310615	Phospholipids in very small VLDL	38448586	rs653178	chr12:112007756	C=0.466, T=0.534	0.940977482588187	0.971979499912461	0.5462	0.0273	0.019-0.035	2e-11
rs7310615	Free cholesterol in very small VLDL	38448586	rs653178	chr12:112007756	C=0.466, T=0.534	0.940977482588187	0.971979499912461	0.546	0.0275	0.019-0.036	1e-11
rs7310615	Total Cholesterol in IDL	38448586	rs653178	chr12:112007756	C=0.466, T=0.534	0.940977482588187	0.971979499912461	0.5461	0.0322	0.024-0.04	3e-15
rs7310615	Free cholesterol in small LDL	38448586	rs653178	chr12:112007756	C=0.466, T=0.534	0.940977482588187	0.971979499912461	0.5462	0.0396	0.032-0.048	3e-22
rs7310615	Cholesterol esters in IDL	38448586	rs653178	chr12:112007756	C=0.466, T=0.534	0.940977482588187	0.971979499912461	0.5461	0.0316	0.024-0.04	1e-14
rs7310615	Cholesteryl ester levels in very small VLDL	35213538	rs653178	chr12:112007756	C=0.466, T=0.534	0.940977482588187	0.971979499912461	0.483964	0.0243993	0.017-0.032	1e-09
rs7310615	Lymphocyte percentage (UKB data field 30180)	39789286	rs653178	chr12:112007756	C=0.466, T=0.534	0.940977482588187	0.971979499912461	0.517299	0.0348806	0.031-0.039	2e-70
rs7310615	Vertex-wise cortical surface area	34910505	rs653178	chr12:112007756	C=0.466, T=0.534	0.940977482588187	0.971979499912461	0.47	9.77		2e-22
rs7310615	CD45RA- CD4+ T cell Absolute Count	32929287	rs653178	chr12:112007756	C=0.466, T=0.534	0.940977482588187	0.971979499912461	0.52871	0.1619	0.11-0.22	1e-08
rs7310615	Brain shape (segment 1)	33821002	rs653178	chr12:112007756	C=0.466, T=0.534	0.940977482588187	0.971979499912461	NR			1e-09
rs7310615	Free cholesterol to total lipids ratio in medium VLDL	35213538	rs653178	chr12:112007756	C=0.466, T=0.534	0.940977482588187	0.971979499912461	0.483964	0.0264821	0.019-0.034	2e-11
rs7310615	Triglycerides to total lipids ratio in medium VLDL	35213538	rs653178	chr12:112007756	C=0.466, T=0.534	0.940977482588187	0.971979499912461	0.483964	0.0243764	0.017-0.032	4e-10
rs7310615	Cholesterol levels in medium VLDL	35213538	rs653178	chr12:112007756	C=0.466, T=0.534	0.940977482588187	0.971979499912461	0.483964	0.0243235	0.016-0.032	4e-09
rs7310615	Cholesteryl ester levels in medium VLDL	35213538	rs653178	chr12:112007756	C=0.466, T=0.534	0.940977482588187	0.971979499912461	0.483964	0.0255285	0.017-0.034	5e-10
rs7310615	Cholesterol to total lipids ratio in medium VLDL	35213538	rs653178	chr12:112007756	C=0.466, T=0.534	0.940977482588187	0.971979499912461	0.483964	0.0238212	0.016-0.031	9e-10
rs7310615	Phospholipids to total lipids ratio in medium VLDL	35213538	rs653178	chr12:112007756	C=0.466, T=0.534	0.940977482588187	0.971979499912461	0.483964	0.0243771	0.017-0.032	8e-10
rs7310615	Remnant cholesterol (non-HDL, non-LDL -cholesterol)	35213538	rs653178	chr12:112007756	C=0.466, T=0.534	0.940977482588187	0.971979499912461	0.483964	0.0247731	0.017-0.033	2e-09
rs7310615	Total cholesterol levels	30275531	rs653178	chr12:112007756	C=0.466, T=0.534	0.940977482588187	0.971979499912461	0.5505	0.0273	0.022-0.033-1	2e-22
rs7310615	LDL cholesterol	30275531	rs653178	chr12:112007756	C=0.466, T=0.534	0.940977482588187	0.971979499912461	0.5505	0.0258	0.02-0.031-1	4e-20
rs7310615	Psoriasis or type 2 diabetes (trans-disease meta-analysis)	33385400	rs653178	chr12:112007756	C=0.466, T=0.534	0.940977482588187	0.971979499912461	NR	1.06		5e-08
rs7310615	Urate levels	33356394	rs653178	chr12:112007756	C=0.466, T=0.534	0.940977482588187	0.971979499912461	0.52	0.0282	0.025-0.032	2e-54
rs7310615	Phospholipids to total lipids ratio in small VLDL	35213538	rs653178	chr12:112007756	C=0.466, T=0.534	0.940977482588187	0.971979499912461	0.483964	0.0273172	0.02-0.035	4e-12
rs7310615	Triglycerides to total lipids ratio in small LDL	35213538	rs653178	chr12:112007756	C=0.466, T=0.534	0.940977482588187	0.971979499912461	0.483964	0.0217629	0.014-0.03	5e-08
rs7310615	Sphingomyelin levels	35213538	rs653178	chr12:112007756	C=0.466, T=0.534	0.940977482588187	0.971979499912461	0.483953	0.0300303	0.022-0.038	8e-15
rs7310615	Free cholesterol to total lipids ratio in small VLDL	35213538	rs653178	chr12:112007756	C=0.466, T=0.534	0.940977482588187	0.971979499912461	0.483964	0.0266054	0.019-0.034	1e-11
rs7310615	Total phospholipid levels in lipoprotein particles	35213538	rs653178	chr12:112007756	C=0.466, T=0.534	0.940977482588187	0.971979499912461	0.483964	0.0258963	0.018-0.034	5e-11
rs7310615	Cholesteryl ester levels in very large HDL	35213538	rs653178	chr12:112007756	C=0.466, T=0.534	0.940977482588187	0.971979499912461	0.483964	0.0230419	0.016-0.03	5e-10
rs7310615	Concentration of very large HDL particles	35213538	rs653178	chr12:112007756	C=0.466, T=0.534	0.940977482588187	0.971979499912461	0.483964	0.0214987	0.014-0.029	8e-09
rs7310615	Cholesterol levels in very large HDL	35213538	rs653178	chr12:112007756	C=0.466, T=0.534	0.940977482588187	0.971979499912461	0.483964	0.0225654	0.015-0.03	2e-09
rs7310615	Whole brain free water diffusion (multivariate analysis)	35505052	rs653178	chr12:112007756	C=0.466, T=0.534	0.940977482588187	0.971979499912461	NR			2e-19
rs7310615	Cholesterol levels in very small VLDL	35213538	rs653178	chr12:112007756	C=0.466, T=0.534	0.940977482588187	0.971979499912461	0.483964	0.0232446	0.015-0.031	7e-09
rs7310615	Total cholesterol levels	35213538	rs653178	chr12:112007756	C=0.466, T=0.534	0.940977482588187	0.971979499912461	0.483964	0.030207	0.022-0.038	5e-14
rs7310615	Total esterified cholesterol levels	35213538	rs653178	chr12:112007756	C=0.466, T=0.534	0.940977482588187	0.971979499912461	0.483964	0.0305352	0.023-0.038	2e-14
rs7310615	Triglyceride to HDL cholesterol ratio	38200128	rs653178	chr12:112007756	C=0.466, T=0.534	0.940977482588187	0.971979499912461	0.4832	0.0225	0.018-0.027	8e-13
rs7310615	Triglyceride to HDL cholesterol ratio	38200128	rs653178	chr12:112007756	C=0.466, T=0.534	0.940977482588187	0.971979499912461	0.4831	0.02	0.014-0.026	4e-08
rs7310615	Triglycerides to total lipids ratio in very small VLDL	35213538	rs653178	chr12:112007756	C=0.466, T=0.534	0.940977482588187	0.971979499912461	0.483964	0.0245744	0.017-0.032	3e-10
rs7310615	Cholesteryl esters to total lipids ratio in very small VLDL	35213538	rs653178	chr12:112007756	C=0.466, T=0.534	0.940977482588187	0.971979499912461	0.483964	0.0247041	0.017-0.032	2e-10
rs7310615	Triglyceride to HDL cholesterol ratio	38200128	rs653178	chr12:112007756	C=0.466, T=0.534	0.940977482588187	0.971979499912461	0.4833	0.0201	0.013-0.027	1e-07
rs7310615	Total free cholesterol levels	35213538	rs653178	chr12:112007756	C=0.466, T=0.534	0.940977482588187	0.971979499912461	0.483964	0.028828	0.021-0.037	1e-12
rs7310615	Neutrophill percentage (UKB data field 30200)	39789286	rs653178	chr12:112007756	C=0.466, T=0.534	0.940977482588187	0.971979499912461	0.517299	0.0438285	0.04-0.048	3e-107
rs7310615	Non-HDL cholesterol levels	34887591	rs653178	chr12:112007756	C=0.466, T=0.534	0.940977482588187	0.971979499912461	NR			1e-30
rs7310615	Urate levels (UKB data field 30880)	39789286	rs653178	chr12:112007756	C=0.466, T=0.534	0.940977482588187	0.971979499912461	0.517299	0.0260501	0.023-0.029	8e-59
rs7310615	B2M protein levels	39789286	rs653178	chr12:112007756	C=0.466, T=0.534	0.940977482588187	0.971979499912461	0.514703	0.0744048	0.064-0.085	1e-50
rs7310615	CD28 protein levels	39789286	rs653178	chr12:112007756	C=0.466, T=0.534	0.940977482588187	0.971979499912461	0.514703	0.0800337	0.069-0.091	6e-50
rs7310615	CD300A protein levels	39789286	rs653178	chr12:112007756	C=0.466, T=0.534	0.940977482588187	0.971979499912461	0.514703	0.0548235	0.044-0.066	2e-26
rs7310615	CD300C protein levels	39789286	rs653178	chr12:112007756	C=0.466, T=0.534	0.940977482588187	0.971979499912461	0.514703	0.0619219	0.051-0.072	4e-37
rs7310615	Neutrophil-to-lymphocyte ratio	34469753	rs653178	chr12:112007756	C=0.466, T=0.534	0.940977482588187	0.971979499912461	0.484			8e-64
rs7310615	Serum urate levels	39406924	rs653178	chr12:112007756	C=0.466, T=0.534	0.940977482588187	0.971979499912461	0.5205	0.0373	0.033-0.042	4e-59
rs7310615	Diastolic blood pressure (MTAG)	39537608	rs653178	chr12:112007756	C=0.466, T=0.534	0.940977482588187	0.971979499912461	NR	0.0465202	0.043-0.05	4e-164
rs7310615	Lifetime smoking (without educational attainment)	34855049	rs653178	chr12:112007756	C=0.466, T=0.534	0.940977482588187	0.971979499912461	NR			1e-08
rs7310615	Cystatin C plasma levels	34899825	rs653178	chr12:112007756	C=0.466, T=0.534	0.940977482588187	0.971979499912461	NR			3e-239
rs7310615	Phospholipid levels in IDL	35213538	rs653178	chr12:112007756	C=0.466, T=0.534	0.940977482588187	0.971979499912461	0.483964	0.0276945	0.02-0.036	4e-12
rs7310615	Cholesterol levels in large HDL	35213538	rs653178	chr12:112007756	C=0.466, T=0.534	0.940977482588187	0.971979499912461	0.483964	0.020843	0.014-0.028	1e-08
rs7310615	Free cholesterol levels in large HDL	35213538	rs653178	chr12:112007756	C=0.466, T=0.534	0.940977482588187	0.971979499912461	0.483964	0.0204682	0.013-0.028	2e-08
rs7310615	Concentration of IDL particles	35213538	rs653178	chr12:112007756	C=0.466, T=0.534	0.940977482588187	0.971979499912461	0.483964	0.0252979	0.017-0.033	6e-10
rs7310615	Cholesterol to total lipids ratio in large HDL	35213538	rs653178	chr12:112007756	C=0.466, T=0.534	0.940977482588187	0.971979499912461	0.483964	0.0256182	0.018-0.033	4e-11
rs7310615	Cholesteryl ester levels in large HDL	35213538	rs653178	chr12:112007756	C=0.466, T=0.534	0.940977482588187	0.971979499912461	0.483964	0.0208072	0.014-0.028	1e-08
rs7310615	Free cholesterol to total lipids ratio in large HDL	35213538	rs653178	chr12:112007756	C=0.466, T=0.534	0.940977482588187	0.971979499912461	0.483964	0.0228574	0.015-0.03	3e-09
rs7310615	Cholesteryl ester levels in IDL	35213538	rs653178	chr12:112007756	C=0.466, T=0.534	0.940977482588187	0.971979499912461	0.483964	0.0304397	0.023-0.038	3e-14
rs7310615	Cholesteryl esters to total lipids ratio in IDL	35213538	rs653178	chr12:112007756	C=0.466, T=0.534	0.940977482588187	0.971979499912461	0.483964	0.0228169	0.015-0.031	2e-08
rs7310615	Free cholesterol levels in IDL	35213538	rs653178	chr12:112007756	C=0.466, T=0.534	0.940977482588187	0.971979499912461	0.483964	0.0303093	0.022-0.038	4e-14
rs7310615	Total lipid levels in IDL	35213538	rs653178	chr12:112007756	C=0.466, T=0.534	0.940977482588187	0.971979499912461	0.483964	0.0293133	0.021-0.037	2e-13
rs7310615	Neutrophils and lymphocytes in blood (confirmatory factor analysis Factor 35)	38965376	rs653178	chr12:112007756	C=0.466, T=0.534	0.940977482588187	0.971979499912461	NR			3e-119
rs7310615	Concentration of large HDL particles	35213538	rs653178	chr12:112007756	C=0.466, T=0.534	0.940977482588187	0.971979499912461	0.483964	0.0203359	0.013-0.027	2e-08
rs7310615	Phospholipids to total lipids ratio in large HDL	35213538	rs653178	chr12:112007756	C=0.466, T=0.534	0.940977482588187	0.971979499912461	0.483964	0.0244864	0.017-0.032	9e-10
rs7310615	Total cholines levels	35213538	rs653178	chr12:112007756	C=0.466, T=0.534	0.940977482588187	0.971979499912461	0.483953	0.024447	0.017-0.032	3e-10
rs7310615	Cholesterol levels in IDL	35213538	rs653178	chr12:112007756	C=0.466, T=0.534	0.940977482588187	0.971979499912461	0.483964	0.0305813	0.023-0.038	2e-14
rs7310615	Diastolic blood pressure	31217584	rs653178	chr12:112007756	C=0.466, T=0.534	0.940977482588187	0.971979499912461	NR	0.628215	0.4-0.86	1e-07
rs7310615	Systemic lupus erythematosus	28714469	rs653178	chr12:112007756	C=0.466, T=0.534	0.940977482588187	0.971979499912461	NR	1.14	1.08-1.20	7e-09
rs7310615	Diastolic blood pressure x depressive symptoms interaction (2df test)	34734193	rs653178	chr12:112007756	C=0.466, T=0.534	0.940977482588187	0.971979499912461	NR			6e-18
rs7310615	Low density lipoprotein cholesterol levels	34887591	rs653178	chr12:112007756	C=0.466, T=0.534	0.940977482588187	0.971979499912461	NR			6e-61
rs7310615	Diastolic blood pressure	35762941	rs653178	chr12:112007756	C=0.466, T=0.534	0.940977482588187	0.971979499912461	NR	0.4826	0.44-0.52	6e-115
rs7310615	GOLM2 protein levels	39789286	rs653178	chr12:112007756	C=0.466, T=0.534	0.940977482588187	0.971979499912461	0.514703	0.0412582	0.03-0.053	1e-14
rs7310615	Cortical surface area	34560273	rs653178	chr12:112007756	C=0.466, T=0.534	0.940977482588187	0.971979499912461	0.4805			1e-17
rs7310615	Cortical thickness	34560273	rs653178	chr12:112007756	C=0.466, T=0.534	0.940977482588187	0.971979499912461	0.4805			1e-17
rs7310615	Vertex-wise cortical thickness	34910505	rs653178	chr12:112007756	C=0.466, T=0.534	0.940977482588187	0.971979499912461	0.47	12.15		6e-34
rs7310615	CD8A protein levels	39789286	rs653178	chr12:112007756	C=0.466, T=0.534	0.940977482588187	0.971979499912461	0.514703	0.0537176	0.043-0.065	2e-24
rs7310615	Total cholesterol levels	34887591	rs653178	chr12:112007756	C=0.466, T=0.534	0.940977482588187	0.971979499912461	NR			9e-84
rs7310615	FCRL5 protein levels	39789286	rs653178	chr12:112007756	C=0.466, T=0.534	0.940977482588187	0.971979499912461	0.514703	0.0433841	0.033-0.053	1e-20
rs7310615	IL2RG protein levels	39789286	rs653178	chr12:112007756	C=0.466, T=0.534	0.940977482588187	0.971979499912461	0.514703	0.0490889	0.037-0.062	2e-14
rs7310615	Right ventricular stroke volume (MTAG)	35697868	rs653178	chr12:112007756	C=0.466, T=0.534	0.940977482588187	0.971979499912461	0.48	0.05	0.038-0.062	3e-15
rs7310615	LAIR2 protein levels	39789286	rs653178	chr12:112007756	C=0.466, T=0.534	0.940977482588187	0.971979499912461	0.514703	0.0666893	0.057-0.076	8e-47
rs7310615	SIGLEC5 protein levels	39789286	rs653178	chr12:112007756	C=0.466, T=0.534	0.940977482588187	0.971979499912461	0.514703	0.0490043	0.04-0.058	2e-31
rs7310615	Colorectal cancer	36539618	rs653178	chr12:112007756	C=0.466, T=0.534	0.940977482588187	0.971979499912461	NR	0.0757	0.061-0.09	3e-24
rs7310615	Left ventricular end systolic volume (indexed to body surface area)	39966646	rs653178	chr12:112007756	C=0.466, T=0.534	0.940977482588187	0.971979499912461	0.4708	0.34102	0.23-0.45	1e-10
rs7310615	Left ventricular end diastolic volume (indexed to body surface area)	39966646	rs653178	chr12:112007756	C=0.466, T=0.534	0.940977482588187	0.971979499912461	0.4708	0.666072	0.49-0.85	5e-13
rs7310615	Triglyceride levels in non-type 2 diabetes	36269708	rs653178	chr12:112007756	C=0.466, T=0.534	0.940977482588187	0.971979499912461	NR			3e-08
rs7310615	PCDH9 protein levels	39789286	rs653178	chr12:112007756	C=0.466, T=0.534	0.940977482588187	0.971979499912461	0.514703	0.0504412	0.039-0.061	9e-22
rs7310615	PDCD1LG2 protein levels	39789286	rs653178	chr12:112007756	C=0.466, T=0.534	0.940977482588187	0.971979499912461	0.514703	0.0364835	0.028-0.045	5e-20
rs7310615	X-12100 levels	36357675	rs653178	chr12:112007756	C=0.466, T=0.534	0.940977482588187	0.971979499912461	0.5192	0.0984286	0.079-0.118	1e-22
rs7310615	Brain morphology (MOSTest)	35164939	rs653178	chr12:112007756	C=0.466, T=0.534	0.940977482588187	0.971979499912461	NR			5e-13
rs7310615	Triglyceride to phosphoglyceride ratio	40307439	rs653178	chr12:112007756	C=0.466, T=0.534	0.940977482588187	0.971979499912461	0.484657	0.0166817	0.011-0.022	2e-08
rs7310615	Triglyceride percentage of total lipids in intermediate-density lipoprotein	40307439	rs653178	chr12:112007756	C=0.466, T=0.534	0.940977482588187	0.971979499912461	0.484657	0.0296067	0.024-0.036	4e-22
rs7310615	Left ventricular mass (indexed to body surface area)	39966646	rs653178	chr12:112007756	C=0.466, T=0.534	0.940977482588187	0.971979499912461	0.4708	0.238767	0.15-0.33	2e-07
rs7310615	Procollagen C-endopeptidase enhancer 2 levels	34648354	rs653178	chr12:112007756	C=0.466, T=0.534	0.940977482588187	0.971979499912461	0.53	0.094	0.069-0.119	2e-12
rs7310615	C-X-C motif chemokine 10 levels	34648354	rs653178	chr12:112007756	C=0.466, T=0.534	0.940977482588187	0.971979499912461	0.53	0.098	0.071-0.125	5e-13
rs7310615	C-X-C motif chemokine 16 levels	34648354	rs653178	chr12:112007756	C=0.466, T=0.534	0.940977482588187	0.971979499912461	0.53	0.161	0.14-0.19	2e-34
rs7310615	Platelet count	37538507	rs653178	chr12:112007756	C=0.466, T=0.534	0.940977482588187	0.971979499912461	0.06	0.092	0.053-0.131	6e-06
rs7310615	Systemic lupus erythematosus (MTAG)	36750564	rs653178	chr12:112007756	C=0.466, T=0.534	0.940977482588187	0.971979499912461	NR	0.112	0.093-0.131	1e-31
rs7310615	Asthma or COVID-19 (pleiotropy)	35386719	rs653178	chr12:112007756	C=0.466, T=0.534	0.940977482588187	0.971979499912461	NR			2e-10
rs7310615	Occipital area (unadjusted for global measures)	36893272	rs653178	chr12:112007756	C=0.466, T=0.534	0.940977482588187	0.971979499912461	NR	0.046	0.031-0.061	4e-09
rs7310615	Eosinophil forward scatter distribution width	37596262	rs653178	chr12:112007756	C=0.466, T=0.534	0.940977482588187	0.971979499912461	0.5148	0.082319	0.066-0.099	2e-22
rs7310615	Monocyte side fluorescence	37596262	rs653178	chr12:112007756	C=0.466, T=0.534	0.940977482588187	0.971979499912461	0.5168	0.0420623	0.028-0.056	3e-09
rs7310615	Right ventricular end systolic volume	37126556	rs653178	chr12:112007756	C=0.466, T=0.534	0.940977482588187	0.971979499912461	NR			9e-19
rs7310615	Left ventricular end-diastolic volume	37126556	rs653178	chr12:112007756	C=0.466, T=0.534	0.940977482588187	0.971979499912461	NR			1e-11
rs7310615	End-diastolic bi-ventricular shape (principal component 1)	39543113	rs653178	chr12:112007756	C=0.466, T=0.534	0.940977482588187	0.971979499912461	0.48	0.032	0.024-0.04	5e-17
rs7310615	Hemoglobin concentration	35964923	rs653178	chr12:112007756	C=0.466, T=0.534	0.940977482588187	0.971979499912461	0.484	0.06412		3e-66
rs7310615	Lymphocyte activation gene 3 protein levels	34648354	rs653178	chr12:112007756	C=0.466, T=0.534	0.940977482588187	0.971979499912461	0.53	0.096	0.069-0.123	2e-12
rs7310615	Beta-2-microglobulin levels	34648354	rs653178	chr12:112007756	C=0.466, T=0.534	0.940977482588187	0.971979499912461	0.53	0.119	0.092-0.146	3e-18
rs7310615	Hemoglobin concentration	35964923	rs653178	chr12:112007756	C=0.466, T=0.534	0.940977482588187	0.971979499912461	0.4846	0.05695		6e-67
rs7310615	Whole body fat free mass (UKB data field 23101)	38538606	rs653178	chr12:112007756	C=0.466, T=0.534	0.940977482588187	0.971979499912461	NR	0.0115691	0.009-0.0142	2e-18
rs7310615	Serum urate levels	38658550	rs653178	chr12:112007756	C=0.466, T=0.534	0.940977482588187	0.971979499912461	NR	0.0374	0.032-0.043	2e-43
rs7310615	white blood cell count (WBC, maximum, inv-norm transformed)	39024449	rs653178	chr12:112007756	C=0.466, T=0.534	0.940977482588187	0.971979499912461	0.3069	0.0498	0.037-0.063	2e-13
rs7310615	total cholesterol (maximum, inv-norm transformed)	39024449	rs653178	chr12:112007756	C=0.466, T=0.534	0.940977482588187	0.971979499912461	0.4916	0.03003	0.025-0.035	5e-33
rs7310615	Weight (mean, inv-normal transformed)	39024449	rs653178	chr12:112007756	C=0.466, T=0.534	0.940977482588187	0.971979499912461	0.4915	0.03682	0.031-0.042	4e-40
rs7310615	Weight (maximum, inv-normal transformed)	39024449	rs653178	chr12:112007756	C=0.466, T=0.534	0.940977482588187	0.971979499912461	0.4915	0.03319	0.028-0.039	2e-32
rs7310615	hematocrit (minimum, inv-norm transformed)	39024449	rs653178	chr12:112007756	C=0.466, T=0.534	0.940977482588187	0.971979499912461	0.4915	0.03078	0.026-0.036	4e-35
rs7310615	eosinophil (absolute count, maximum, inv-norm transformed)	39024449	rs653178	chr12:112007756	C=0.466, T=0.534	0.940977482588187	0.971979499912461	0.306	0.1016	0.087-0.117	5e-40
rs7310615	eosinophil (fraction, maximum, inv-norm transformed)	39024449	rs653178	chr12:112007756	C=0.466, T=0.534	0.940977482588187	0.971979499912461	0.3042	0.08472	0.07-0.099	2e-30
rs7310615	low density lipoprotein cholesterol (LDLC, maximum, inv-norm transformed)	39024449	rs653178	chr12:112007756	C=0.466, T=0.534	0.940977482588187	0.971979499912461	0.4916	0.02605	0.021-0.031	7e-26
rs7310615	lymphocyte (absolute count, maximum, inv-norm transformed)	39024449	rs653178	chr12:112007756	C=0.466, T=0.534	0.940977482588187	0.971979499912461	0.306	0.09325	0.078-0.109	2e-32
rs7310615	Takes medication for high blood pressure?	39024449	rs653178	chr12:112007756	C=0.466, T=0.534	0.940977482588187	0.971979499912461	0.4917	0.04768	0.037-0.058	3e-24
rs7310615	Body mass index (BMI, maximum, inv-normal transformed)	39024449	rs653178	chr12:112007756	C=0.466, T=0.534	0.940977482588187	0.971979499912461	0.4915	0.03147	0.026-0.037	2e-28
rs7310615	Body mass index (BMI, mean, inv-normal transformed)	39024449	rs653178	chr12:112007756	C=0.466, T=0.534	0.940977482588187	0.971979499912461	0.4915	0.03502	0.029-0.041	2e-35
rs7310615	total cholesterol (maximum, inv-norm transformed)	39024449	rs653178	chr12:112007756	C=0.466, T=0.534	0.940977482588187	0.971979499912461	0.3876	0.02804	0.023-0.033	4e-24
rs7310615	Weight (maximum, inv-normal transformed)	39024449	rs653178	chr12:112007756	C=0.466, T=0.534	0.940977482588187	0.971979499912461	0.3881	0.0273	0.02-0.035	5e-13
rs7310615	Weight (mean, inv-normal transformed)	39024449	rs653178	chr12:112007756	C=0.466, T=0.534	0.940977482588187	0.971979499912461	0.3881	0.03113	0.024-0.038	7e-17
rs7310615	Alanine aminotransferase levels	33462484	rs653178	chr12:112007756	C=0.466, T=0.534	0.940977482588187	0.971979499912461	NR	0.0251	0.02-0.03	3e-25
rs7310615	Serum albumin levels	33462484	rs653178	chr12:112007756	C=0.466, T=0.534	0.940977482588187	0.971979499912461	NR	0.0232	0.018-0.028	4e-20
rs7310615	Serum alkaline phosphatase levels	33462484	rs653178	chr12:112007756	C=0.466, T=0.534	0.940977482588187	0.971979499912461	NR	0.0237	0.019-0.028	9e-23
rs7310615	Apolipoprotein A1 levels	33462484	rs653178	chr12:112007756	C=0.466, T=0.534	0.940977482588187	0.971979499912461	NR	0.0183	0.013-0.023	5e-13
rs7310615	Total cholesterol levels	33462484	rs653178	chr12:112007756	C=0.466, T=0.534	0.940977482588187	0.971979499912461	NR	0.0291	0.024-0.034	1e-33
rs7310615	Low density lipoprotein cholesterol levels	33462484	rs653178	chr12:112007756	C=0.466, T=0.534	0.940977482588187	0.971979499912461	NR	0.0236	0.019-0.028	1e-22
rs7310615	Serum total protein levels	33462484	rs653178	chr12:112007756	C=0.466, T=0.534	0.940977482588187	0.971979499912461	NR	0.0217	0.017-0.027	8e-18
rs7310615	Non-albumin protein levels	33462484	rs653178	chr12:112007756	C=0.466, T=0.534	0.940977482588187	0.971979499912461	NR	0.0409	0.036-0.046	3e-59
rs7310615	Apolipoprotein B levels	33462484	rs653178	chr12:112007756	C=0.466, T=0.534	0.940977482588187	0.971979499912461	NR	0.0168	0.012-0.022	4e-12
rs7310615	Cystatin C levels	33462484	rs653178	chr12:112007756	C=0.466, T=0.534	0.940977482588187	0.971979499912461	NR	0.0678	0.063-0.073	3e-174
rs7310615	High density lipoprotein cholesterol levels	33462484	rs653178	chr12:112007756	C=0.466, T=0.534	0.940977482588187	0.971979499912461	NR	0.0291	0.024-0.034	8e-31
rs7310615	Urate levels	33462484	rs653178	chr12:112007756	C=0.466, T=0.534	0.940977482588187	0.971979499912461	NR	0.0342	0.029-0.039	1e-45
rs7310615	Aspartate aminotransferase levels	33462484	rs653178	chr12:112007756	C=0.466, T=0.534	0.940977482588187	0.971979499912461	NR	0.0204	0.016-0.025	3e-17
rs7310615	Glycated hemoglobin levels	33462484	rs653178	chr12:112007756	C=0.466, T=0.534	0.940977482588187	0.971979499912461	NR	0.0286	0.024-0.033	4e-31
rs7310615	Total bilirubin levels	33462484	rs653178	chr12:112007756	C=0.466, T=0.534	0.940977482588187	0.971979499912461	NR	0.0383	0.034-0.043	1e-56
rs7310615	Aspartate aminotransferase to alanine aminotransferase ratio	33462484	rs653178	chr12:112007756	C=0.466, T=0.534	0.940977482588187	0.971979499912461	NR	0.0171	0.012-0.022	2e-12
rs7310615	Serum phosphate levels	33462484	rs653178	chr12:112007756	C=0.466, T=0.534	0.940977482588187	0.971979499912461	NR	0.0275	0.023-0.032	1e-27
rs7310615	Direct bilirubin levels	33462484	rs653178	chr12:112007756	C=0.466, T=0.534	0.940977482588187	0.971979499912461	NR	0.0348	0.03-0.04	2e-40
rs7310615	Platelet count	32888494	rs61941261	chr12:112013941	C=0.734, T=0.266	0.24893338766725	0.887708891440235	0.736943	0.0474209	0.038-0.057	1e-23
rs7310615	Plateletcrit	27863252	rs61941262	chr12:112013944	A=0.734, C=0.266	0.24893338766725	0.887708891440235	0.7405	0.0265081	0.018-0.035	2e-09
rs7310615	Serum albumin levels	34594039	rs61941262	chr12:112013944	A=0.734, C=0.266	0.24893338766725	0.887708891440235	NR	0.0228	0.018-0.028	7e-21
rs7310615	Platelet distribution width	27863252	rs11065961	chr12:112023067	A=0.759, G=0.241	0.275540590513634	1	0.7546	0.0289325	0.021-0.037	4e-12
rs7310615	Plateletcrit	32888494	rs11065961	chr12:112023067	A=0.759, G=0.241	0.275540590513634	1	0.753987	0.100598	0.094-0.107	7e-209
rs7310615	Triglycerides to total lipids ratio in small VLDL	35213538	rs11065961	chr12:112023067	A=0.759, G=0.241	0.275540590513634	1	0.244418	0.0281254	0.019-0.037	1e-09
rs7310615	Concentration of large LDL particles	35213538	rs11065961	chr12:112023067	A=0.759, G=0.241	0.275540590513634	1	0.244418	0.0301833	0.021-0.04	3e-10
rs7310615	neutrophil (absolute count, mean, inv-norm transformed)	39024449	rs11065961	chr12:112023067	A=0.759, G=0.241	0.275540590513634	1	0.2495	0.02746	0.021-0.034	1e-15
rs7310615	Alanine transaminase (ALT, mean, inv-norm transformed)	39024449	rs11065961	chr12:112023067	A=0.759, G=0.241	0.275540590513634	1	0.2503	0.02511	0.02-0.031	4e-19
rs7310615	Alanine transaminase (ALT, maximum, inv-norm transformed)	39024449	rs11065961	chr12:112023067	A=0.759, G=0.241	0.275540590513634	1	0.2503	0.02718	0.022-0.033	2e-22
rs7310615	Alanine transaminase (ALT, mean, inv-norm transformed)	39024449	rs11065961	chr12:112023067	A=0.759, G=0.241	0.275540590513634	1	0.377	0.0221	0.017-0.027	5e-16
rs7310615	Diastolic blood pressure	35652341	rs7953810	chr12:112029291	C=0.788, T=0.212	0.233652264001463	1	NR	0.43	0.37-0.49	3e-42
rs7310615	Mean spheric corpuscular volume	32888494	rs695871	chr12:112037000	C=0.789, G=0.211	0.232262414203178	1	0.781744	0.0287043	0.022-0.036	1e-15
rs7310615	Diastolic blood pressure (MTAG)	39537608	rs117532831	chr12:112037450	A=0.109, G=0.891	0.106794344131705	1	NR	0.0217922	0.016-0.028	1e-13
rs7310615	Blood cell traits latent factor 10 (platelet)	40220762	rs117532831	chr12:112037450	A=0.109, G=0.891	0.106794344131705	1	NR			1e-14
rs7310615	Hemoglobin	32888494	rs10849962	chr12:112037526	A=0.208, G=0.792	0.228113791028625	1	0.784372	0.0227425	0.017-0.029	4e-13
rs7310615	Diastolic blood pressure	27736895	rs11065979	chr12:112059557	C=0.561, T=0.439	0.885725524337988	0.991538966172686	0.27	0.73	0.48-0.98	3e-08
rs7310615	White blood cell count (basophil)	27863252	rs11065979	chr12:112059557	C=0.561, T=0.439	0.885725524337988	0.991538966172686	0.4389	0.0250959	0.018-0.032	1e-12
rs7310615	Primary biliary cirrhosis	22961000	rs11065979	chr12:112059557	C=0.561, T=0.439	0.885725524337988	0.991538966172686	0.44	1.2	1.13-1.27	3e-09
rs7310615	Parental lifespan	30642433	rs11065979	chr12:112059557	C=0.561, T=0.439	0.885725524337988	0.991538966172686	0.56	0.2798	0.2-0.36	1e-12
rs7310615	Small vessel stroke (CCSp classification)	32047268	rs11065979	chr12:112059557	C=0.561, T=0.439	0.885725524337988	0.991538966172686	NR	1.13		9e-09
rs7310615	Diastolic blood pressure x alcohol consumption (light vs heavy) interaction (2df test)	29912962	rs11065979	chr12:112059557	C=0.561, T=0.439	0.885725524337988	0.991538966172686	0.45			4e-21
rs7310615	Systolic blood pressure x alcohol consumption interaction (2df test)	29912962	rs11065979	chr12:112059557	C=0.561, T=0.439	0.885725524337988	0.991538966172686	0.45			2e-22
[truncated: 11,739 more rows]

## Sheet: Adrenergics inhalants SNP and c
Query	GWAS_Trait	PMID	RS_Number	Position_GRCh37	Alleles	R2	D'	Risk_Allele	Effect_Size_95_CI	Beta_or_OR	P_value
rs3001426	Headache or migraine	36939796	rs7314652	chr12:57257912	G=0.363, T=0.637	0.159233002371748	0.439502705191666	NR			3e-14
rs3001426	Itch intensity from mosquito bite adjusted by bite size	28199695	rs10876947	chr12:57283232	C=0.287, T=0.713	0.154910856159802	0.745914681888213	NR	0.0171988	0.01-0.024	2e-06
rs3001426	Itch intensity from mosquito bite	28199695	rs10876947	chr12:57283232	C=0.287, T=0.713	0.154910856159802	0.745914681888213	NR	0.0261408	0.018-0.034	6e-10
rs3001426	Depressive symptoms (binary sum-score)	31530331	rs840161	chr12:57323523	A=0.339, G=0.661	0.244238672275505	0.573592252150127	0.366	0.021	0.013-0.029	4e-08
rs3001426	Insomnia	35835914	rs840161	chr12:57323523	A=0.339, G=0.661	0.244238672275505	0.573592252150127	NR	0.005	0.003-0.007	1e-08
rs3001426	Insomnia	35835914	rs725957	chr12:57331741	A=0.394, G=0.606	0.111808986542391	0.499336429993364	NR	0.007	0.005-0.009	4e-08
rs3001426	Insomnia	35835914	rs1098740	chr12:57369910	A=0.583, G=0.417	0.134962704911233	0.522117946935465	NR	0.007	0.005-0.009	2e-12
rs3001426	Headache or migraine	36939796	rs1098740	chr12:57369910	A=0.583, G=0.417	0.134962704911233	0.522117946935465	NR			3e-20
rs3001426	Migraine	23793025	rs4759042	chr12:57377347	C=0.693, T=0.307	0.343786142371562	0.731886541024177	0.63	1.05	1.03-1.09	3e-06
rs3001426	Headache or migraine	36939796	rs4759042	chr12:57377347	C=0.693, T=0.307	0.343786142371562	0.731886541024177	NR			2e-21
rs3001426	Insomnia	35835914	rs703848	chr12:57428353	A=0.298, G=0.702	0.114542694125961	0.624687753446878	NR	0.008	0.006-0.01	1e-14
rs3001426	Headache or migraine	36939796	rs703848	chr12:57428353	A=0.298, G=0.702	0.114542694125961	0.624687753446878	NR			4e-10
rs3001426	Headache or migraine	36939796	rs4759272	chr12:57438658	G=0.222, T=0.778	0.281044806757435	0.825617062968685	NR			3e-19
rs3001426	Physical function (baseline)	40374629	rs1044931	chr12:57449810	C=0.572, T=0.428	0.256414969072865	0.527489685814027	0.539257	0.00623566	0.0042-0.0083	4e-09
rs3001426	Headache or migraine	36939796	rs61937566	chr12:57468691	C=0.428, T=0.572	0.260570213427924	0.531746535491378	NR			1e-09
rs3001426	Apolipoprotein A1 levels	32203549	rs60667919	chr12:57480320	A=0.684, C=0.316	0.133210030386808	0.645931842874413	0.321425	0.0135147	0.0093-0.0177	2e-10
rs3001426	Insomnia	35835914	rs60667919	chr12:57480320	A=0.684, C=0.316	0.133210030386808	0.645931842874413	NR	0.008	0.006-0.01	2e-10
rs3001426	Appendicular lean mass	31761296	rs324017	chr12:57487814	A=0.283, C=0.717	0.11159058585931	0.639288001024459	0.705276	0.045388	0.031-0.06	5e-10
rs3001426	Schizophrenia	26198764	rs324017	chr12:57487814	A=0.283, C=0.717	0.11159058585931	0.639288001024459	NR	1.06383		3e-07
rs3001426	Insomnia symptoms (never/rarely vs. sometimes/usually)	30804566	rs324017	chr12:57487814	A=0.283, C=0.717	0.11159058585931	0.639288001024459	0.294759	1.03	1.02-1.04	3e-08
rs3001426	Insomnia	30804565	rs324017	chr12:57487814	A=0.283, C=0.717	0.11159058585931	0.639288001024459	0.294	1.04	1.03-1.05	2e-09
rs3001426	Insomnia symptoms (never/rarely vs. usually)	30804566	rs324017	chr12:57487814	A=0.283, C=0.717	0.11159058585931	0.639288001024459	0.294759	1.03	1.02-1.04	2e-10
rs3001426	Schizophrenia	35396580	rs324017	chr12:57487814	A=0.283, C=0.717	0.11159058585931	0.639288001024459	0.309	0.94233	0.93-0.96	8e-14
rs3001426	Schizophrenia vs ADHD (ordinary least squares (OLS))	33686288	rs324017	chr12:57487814	A=0.283, C=0.717	0.11159058585931	0.639288001024459	NR	0.0205		3e-09
rs3001426	Insomnia	35835914	rs324015	chr12:57490100	C=0.753, T=0.247	0.212814262149459	0.970390864139392	NR	0.006	0.004-0.008	1e-08
rs3001426	Headache or migraine	36939796	rs324015	chr12:57490100	C=0.753, T=0.247	0.212814262149459	0.970390864139392	NR			5e-13
rs3001426	Signal transducer and activator of transcription 6 levels	34648354	rs841718	chr12:57492996	A=0.556, G=0.444	0.184765394075829	0.578362372562147	0.6	0.093	0.068-0.118	8e-13
rs3001426	Medication use (adrenergics, inhalants)	34594039	rs703816	chr12:57497005	C=0.372, T=0.628	0.537440630105665	0.79204601626747	NR	0.0734	0.057-0.09	1e-17
rs3001426	Asthma (moderate or severe)	30552067	rs703816	chr12:57497005	C=0.372, T=0.628	0.537440630105665	0.79204601626747	0.4341	1.12	1.09-1.15	4e-13
rs3001426	Asthma	34594039	rs703816	chr12:57497005	C=0.372, T=0.628	0.537440630105665	0.79204601626747	NR	0.0578	0.043-0.072	2e-15
rs3001426	Headache or migraine	36939796	rs703816	chr12:57497005	C=0.372, T=0.628	0.537440630105665	0.79204601626747	NR			7e-22
rs3001426	Itch intensity from mosquito bite adjusted by bite size	28199695	rs324012	chr12:57502981	C=0.594, T=0.406	0.939213759921197	0.975135936727632	NR	0.0159334	0.0091-0.0228	5e-06
rs3001426	Bitter alcoholic beverage consumption	31046077	rs324012	chr12:57502981	C=0.594, T=0.406	0.939213759921197	0.975135936727632	0.4488	0.0062	0.0042-0.0082	9e-10
rs3001426	Drinks per week	36477530	rs324012	chr12:57502981	C=0.594, T=0.406	0.939213759921197	0.975135936727632	0.428	0.00587	0.0042-0.0075	2e-12
rs3001426	Alcohol consumption (drinks per month) (UKB data field 1578, 4424)	32193382	rs324012	chr12:57502981	C=0.594, T=0.406	0.939213759921197	0.975135936727632	0.55017	0.0122505	0.0081-0.0164	5e-09
rs3001426	Drinks per week	36477530	rs324012	chr12:57502981	C=0.594, T=0.406	0.939213759921197	0.975135936727632	0.438	0.00572	0.0039-0.0075	5e-10
rs3001426	Eosinophilic esophagitis	25407941	rs167769	chr12:57503775	C=0.665, T=0.335	0.693125809984623	0.974914594918086	0.377	1.351	1.24-1.46	2e-07
rs3001426	Asthma	29273806	rs167769	chr12:57503775	C=0.665, T=0.335	0.693125809984623	0.974914594918086	0.4	1.08	1.05-1.11	4e-09
rs3001426	Asthma	29273806	rs167769	chr12:57503775	C=0.665, T=0.335	0.693125809984623	0.974914594918086	0.4	0.08	0.06-0.1	6e-09
rs3001426	Eosinophilic esophagitis (pediatric)	20208534	rs167769	chr12:57503775	C=0.665, T=0.335	0.693125809984623	0.974914594918086	0.37	1.36	1.10-1.69	2e-06
rs3001426	Asthma	32296059	rs167769	chr12:57503775	C=0.665, T=0.335	0.693125809984623	0.974914594918086	0.39			3e-39
rs3001426	Age of onset of adult onset asthma	36778051	rs167769	chr12:57503775	C=0.665, T=0.335	0.693125809984623	0.974914594918086	NR	0.064829	0.052-0.078	2e-23
rs3001426	Headache or migraine	36939796	rs73338505	chr12:57504529	C=0.068, T=0.932	0.104949704034572	1	NR			5e-12
rs3001426	Asthma	27182965	rs3001426	chr12:57509055	C=0.409, T=0.591	1	1	NR	1.0661	1.05-1.09	1e-10
rs3001426	Medication use (anti-inflammatory and antirheumatic products, non-steroids)	31015401	rs3001426	chr12:57509055	C=0.409, T=0.591	1	1	0.452847	0.0561918	0.042-0.07	1e-15
rs3001426	Headache or migraine	36939796	rs3001426	chr12:57509055	C=0.409, T=0.591	1	1	NR			4e-42
rs3001426	Respiratory diseases	30595370	rs3122929	chr12:57509102	C=0.66, T=0.34	0.745646820860083	1	NR			3e-27
rs3001426	Asthma	31619474	rs3122929	chr12:57509102	C=0.66, T=0.34	0.745646820860083	1	0.404012	1.07124	1.06-1.08	1e-27
rs3001426	Asthma	31361310	rs3122929	chr12:57509102	C=0.66, T=0.34	0.745646820860083	1	NR			6e-11
rs3001426	Asthma (adult onset)	31669095	rs3122929	chr12:57509102	C=0.66, T=0.34	0.745646820860083	1	NR			3e-14
rs3001426	Asthma (childhood onset)	31669095	rs3122929	chr12:57509102	C=0.66, T=0.34	0.745646820860083	1	NR			4e-25
rs3001426	Nonatopic asthma	31669095	rs3122929	chr12:57509102	C=0.66, T=0.34	0.745646820860083	1	NR			8e-15
rs3001426	Atopic asthma	31669095	rs3122929	chr12:57509102	C=0.66, T=0.34	0.745646820860083	1	NR			4e-25
rs3001426	Asthma (childhood onset)	30929738	rs3122929	chr12:57509102	C=0.66, T=0.34	0.745646820860083	1	NR	1.095	1.08-1.11	2e-34
rs3001426	Asthma	30929738	rs3122929	chr12:57509102	C=0.66, T=0.34	0.745646820860083	1	NR	1.088	1.07-1.1	8e-34
rs3001426	Asthma onset (childhood vs adult)	30929738	rs3122929	chr12:57509102	C=0.66, T=0.34	0.745646820860083	1	0.397	1.063	1.04-1.08	1e-09
rs3001426	Adult asthma	30787307	rs3122929	chr12:57509102	C=0.66, T=0.34	0.745646820860083	1	0.27	1.17	1.10-1.24	9e-07
rs3001426	Asthma	39789286	rs3122929	chr12:57509102	C=0.66, T=0.34	0.745646820860083	1	0.404039	0.0740866	0.06-0.088	3e-29
rs3001426	Asthma (childhood onset)	31036433	rs3122929	chr12:57509102	C=0.66, T=0.34	0.745646820860083	1	0.404	1.134	1.101-1.167	7e-17
rs3001426	Asthma (adult onset)	31036433	rs3122929	chr12:57509102	C=0.66, T=0.34	0.745646820860083	1	0.404	1.061	1.040-1.082	6e-09
rs3001426	Age of onset of childhood onset asthma	36778051	rs3122929	chr12:57509102	C=0.66, T=0.34	0.745646820860083	1	NR	0.10947	0.088-0.131	2e-24
rs3001426	Asthma in any disease	36344522	rs3001425	chr12:57509569	C=0.657, T=0.343	0.755601444394138	1	0.404	1.06716	1.05-1.08	3e-18
rs3001426	Itch intensity from mosquito bite adjusted by bite size	28199695	rs324014	chr12:57510309	C=0.409, T=0.591	1	1	NR	0.0165328	0.01-0.023	2e-07
rs3001426	Itch intensity from mosquito bite	28199695	rs324014	chr12:57510309	C=0.409, T=0.591	1	1	0.566	0.0270733	0.02-0.034	3e-13
rs3001426	Itch intensity from mosquito bite adjusted by bite size	28199695	rs324014	chr12:57510309	C=0.409, T=0.591	1	1	NR	0.021443	0.013-0.03	1e-06
rs3001426	Height (baseline)	40374629	rs2122692	chr12:57510511	C=0.529, G=0.471	0.775279225614296	1	0.477104	0.00953577	0.007-0.0121	1e-13
rs3001426	Height (standard GWA)	37106081	rs2122692	chr12:57510511	C=0.529, G=0.471	0.775279225614296	1	NR	0.10513	0.071-0.139	1e-09
rs3001426	Alcohol consumption	31358974	rs12312693	chr12:57511734	C=0.405, T=0.595	0.943216301047551	0.979229038052567	0.55	0.006	0.004-0.008	2e-09
rs3001426	Age-related eyesight deterioration (confirmatory factor analysis Factor 27)	38965376	rs11172106	chr12:57512875	C=0.595, G=0.405	0.943216301047551	0.979229038052567	NR			2e-08
rs3001426	Medication use (anti-inflammatory and antirheumatic products, non-steroids)	34594039	rs11172111	chr12:57515804	G=0.375, T=0.625	0.829214842363283	0.977576176359138	NR	0.0518	0.038-0.066	2e-13
rs3001426	Headache or migraine	36939796	rs3741580	chr12:57523132	A=0.313, G=0.687	0.267853692134539	0.922295601127718	NR			4e-14
rs3001426	Headache or migraine	36939796	rs11610923	chr12:57524224	A=0.804, C=0.196	0.164052517090169	0.987575184951894	NR			2e-12
rs3001426	Descending thoracic aortic diameter	34837083	rs4759275	chr12:57525756	A=0.376, G=0.624	0.787741830003001	0.950798097016584	0.574047	0.0343818	0.023-0.046	2e-09
rs3001426	Descending aorta maximum area (MTAG)	35922433	rs4759275	chr12:57525756	A=0.376, G=0.624	0.787741830003001	0.950798097016584	0.58	3.28		1e-09
rs3001426	Descending aorta maximum area	35922433	rs4759275	chr12:57525756	A=0.376, G=0.624	0.787741830003001	0.950798097016584	0.58	3.5		1e-10
rs3001426	Descending thoracic aortic diameter	34837083	rs4759275	chr12:57525756	A=0.376, G=0.624	0.787741830003001	0.950798097016584	0.58	0.035		8e-11
rs3001426	Descending aorta diameter	37019578	rs4759275	chr12:57525756	A=0.376, G=0.624	0.787741830003001	0.950798097016584	0.576592	0.0343328	0.023-0.045	2e-10
rs3001426	Height	36224396	rs4759275	chr12:57525756	A=0.376, G=0.624	0.787741830003001	0.950798097016584	0.4075	0.0094	0.0082-0.0106	1e-49
rs3001426	Migraine	39789286	rs4759276	chr12:57526646	A=0.348, G=0.652	0.692488671737166	0.946861944777911	0.391801	0.134447	0.11-0.16	6e-27
rs3001426	Carotid intima-media thickness (MTAG)	39537608	rs4759276	chr12:57526646	A=0.348, G=0.652	0.692488671737166	0.946861944777911	NR	0.0241381	0.016-0.032	9e-09
rs3001426	Descending aorta strain	37019578	rs4759276	chr12:57526646	A=0.348, G=0.652	0.692488671737166	0.946861944777911	0.609671	0.0342851	0.022-0.046	8e-09
rs3001426	Lung function (FEV1/FVC)	30595370	rs11172113	chr12:57527283	C=0.379, T=0.621	0.584198684035256	0.813617415470125	NR			6e-29
rs3001426	Migraine	27182965	rs11172113	chr12:57527283	C=0.379, T=0.621	0.584198684035256	0.813617415470125	NR	1.102	1.086-1.120	6e-36
rs3001426	Cervical artery dissection	25420145	rs11172113	chr12:57527283	C=0.379, T=0.621	0.584198684035256	0.813617415470125	0.61	1.22	1.12-1.32	3e-07
rs3001426	Spontaneous coronary artery dissection	32374345	rs11172113	chr12:57527283	C=0.379, T=0.621	0.584198684035256	0.813617415470125	0.59	1.69	1.47-1.94	1e-13
rs3001426	Spontaneous coronary artery dissection	32887874	rs11172113	chr12:57527283	C=0.379, T=0.621	0.584198684035256	0.813617415470125	0.61	0.414	0.27-0.56	3e-08
rs3001426	Spontaneous coronary artery dissection	32887874	rs11172113	chr12:57527283	C=0.379, T=0.621	0.584198684035256	0.813617415470125	0.6089	0.4302	0.27-0.59	6e-08
rs3001426	Coronary artery disease	29212778	rs11172113	chr12:57527283	C=0.379, T=0.621	0.584198684035256	0.813617415470125	0.5919	0.0349	0.022-0.047	6e-08
rs3001426	Coronary artery disease	29212778	rs11172113	chr12:57527283	C=0.379, T=0.621	0.584198684035256	0.813617415470125	0.5905	0.0257	0.015-0.037	5e-06
rs3001426	Headache	29397368	rs11172113	chr12:57527283	C=0.379, T=0.621	0.584198684035256	0.813617415470125	NR	0.0202	0.017-0.023	5e-47
rs3001426	Pulmonary function	21946350	rs11172113	chr12:57527283	C=0.379, T=0.621	0.584198684035256	0.813617415470125	0.61	0.032	0.020-0.044	1e-08
rs3001426	Pulmonary function (smoking interaction)	23284291	rs11172113	chr12:57527283	C=0.379, T=0.621	0.584198684035256	0.813617415470125	NR			8e-06
rs3001426	Migraine	21666692	rs11172113	chr12:57527283	C=0.379, T=0.621	0.584198684035256	0.813617415470125	0.59	1.11	1.08-1.15	4e-09
rs3001426	Migraine	22683712	rs11172113	chr12:57527283	C=0.379, T=0.621	0.584198684035256	0.813617415470125	0.6	1.16	1.10-1.23	3e-08
rs3001426	Migraine - clinic-based	23793025	rs11172113	chr12:57527283	C=0.379, T=0.621	0.584198684035256	0.813617415470125	0.57	1.12	1.08-1.19	1e-06
rs3001426	Migraine	23793025	rs11172113	chr12:57527283	C=0.379, T=0.621	0.584198684035256	0.813617415470125	0.57	1.11	1.09-1.14	4e-19
rs3001426	Migraine without aura	23793025	rs11172113	chr12:57527283	C=0.379, T=0.621	0.584198684035256	0.813617415470125	0.57	1.15	1.1-1.19	1e-10
rs3001426	Migraine	27322543	rs11172113	chr12:57527283	C=0.379, T=0.621	0.584198684035256	0.813617415470125	0.58	1.11111	1.1-1.12	6e-49
rs3001426	Migraine without aura	27322543	rs11172113	chr12:57527283	C=0.379, T=0.621	0.584198684035256	0.813617415470125	0.55	1.17647	1.12-1.22	4e-16
rs3001426	Peak expiratory flow	30804560	rs11172113	chr12:57527283	C=0.379, T=0.621	0.584198684035256	0.813617415470125	0.5889	0.0161	0.011-0.021	3e-10
rs3001426	Lung function (FEV1/FVC)	30804560	rs11172113	chr12:57527283	C=0.379, T=0.621	0.584198684035256	0.813617415470125	0.5889	0.0227	0.018-0.027	7e-21
rs3001426	Migraine and/or pulse pressure	32632093	rs11172113	chr12:57527283	C=0.379, T=0.621	0.584198684035256	0.813617415470125	NR			2e-50
rs3001426	Migraine with aura and/or pulse pressure	32632093	rs11172113	chr12:57527283	C=0.379, T=0.621	0.584198684035256	0.813617415470125	NR			2e-10
rs3001426	Migraine without aura and/or pulse pressure	32632093	rs11172113	chr12:57527283	C=0.379, T=0.621	0.584198684035256	0.813617415470125	NR			2e-17
rs3001426	Medication use (anilides)	34594039	rs11172113	chr12:57527283	C=0.379, T=0.621	0.584198684035256	0.813617415470125	NR	0.0519	0.039-0.065	1e-15
rs3001426	Medication use (antimigraine preparations)	34594039	rs11172113	chr12:57527283	C=0.379, T=0.621	0.584198684035256	0.813617415470125	NR	0.1428	0.11-0.18	1e-13
rs3001426	Pulse pressure	34594039	rs11172113	chr12:57527283	C=0.379, T=0.621	0.584198684035256	0.813617415470125	NR	0.0106	0.0069-0.0143	5e-08
rs3001426	Migraine	35115687	rs11172113	chr12:57527283	C=0.379, T=0.621	0.584198684035256	0.813617415470125	0.585472	1.11268	1.1-1.12	1e-90
rs3001426	Appendicular lean mass	33097823	rs11172113	chr12:57527283	C=0.379, T=0.621	0.584198684035256	0.813617415470125	0.5877	0.0159	0.012-0.02	5e-17
rs3001426	Aortic aneurysm	34594039	rs11172113	chr12:57527283	C=0.379, T=0.621	0.584198684035256	0.813617415470125	NR	0.1307	0.085-0.177	3e-08
rs3001426	FEV1 FVC ratio Z score (UKB data field 20258)	39789286	rs11172113	chr12:57527283	C=0.379, T=0.621	0.584198684035256	0.813617415470125	0.413256	0.0185423	0.015-0.023	3e-21
rs3001426	Vertex-wise cortical thickness	34910505	rs11172113	chr12:57527283	C=0.379, T=0.621	0.584198684035256	0.813617415470125	0.38	6.08		1e-09
rs3001426	CCN3 protein levels	39789286	rs11172113	chr12:57527283	C=0.379, T=0.621	0.584198684035256	0.813617415470125	0.410902	0.041476	0.031-0.052	1e-15
rs3001426	Leg fat percentage right (UKB data field 23111)	39789286	rs11172113	chr12:57527283	C=0.379, T=0.621	0.584198684035256	0.813617415470125	0.413256	0.00817915	0.0057-0.0107	7e-12
rs3001426	Leg fat percentage left (UKB data field 23115)	39789286	rs11172113	chr12:57527283	C=0.379, T=0.621	0.584198684035256	0.813617415470125	0.413256	0.00805492	0.0056-0.0105	9e-12
rs3001426	Body fat percentage	33980691	rs11172113	chr12:57527283	C=0.379, T=0.621	0.584198684035256	0.813617415470125	0.41	0.01	%	5e-11
rs3001426	Metabolic biomarkers (multivariate analysis)	33980691	rs11172113	chr12:57527283	C=0.379, T=0.621	0.584198684035256	0.813617415470125	0.41			6e-12
rs3001426	Chronic pain (confirmatory factor analysis Factor 18)	38965376	rs11172113	chr12:57527283	C=0.379, T=0.621	0.584198684035256	0.813617415470125	NR			2e-35
rs3001426	Carotid intima media thickness (minimum)	34852643	rs11172113	chr12:57527283	C=0.379, T=0.621	0.584198684035256	0.813617415470125	0.59	0.042	0.03-0.054	5e-12
rs3001426	Carotid intima media thickness (maximum)	34852643	rs11172113	chr12:57527283	C=0.379, T=0.621	0.584198684035256	0.813617415470125	NR	0.03	0.018-0.042	1e-06
rs3001426	Carotid intima media thickness (mean)	34852643	rs11172113	chr12:57527283	C=0.379, T=0.621	0.584198684035256	0.813617415470125	0.59	0.038	0.026-0.05	3e-10
rs3001426	Medication use (anilides)	31015401	rs11172113	chr12:57527283	C=0.379, T=0.621	0.584198684035256	0.813617415470125	0.409705	0.0534063	0.04-0.066	9e-16
rs3001426	Medication use (antimigraine preparations)	31015401	rs11172113	chr12:57527283	C=0.379, T=0.621	0.584198684035256	0.813617415470125	0.411039	0.143504	0.11-0.18	3e-13
rs3001426	Migraine (MTAG)	35128049	rs11172113	chr12:57527283	C=0.379, T=0.621	0.584198684035256	0.813617415470125	NR	0.035	0.031-0.039	9e-51
rs3001426	Cervical artery dissection (MTAG)	35128049	rs11172113	chr12:57527283	C=0.379, T=0.621	0.584198684035256	0.813617415470125	NR	0.328	0.28-0.38	9e-42
rs3001426	Migraine without aura (MTAG)	35128049	rs11172113	chr12:57527283	C=0.379, T=0.621	0.584198684035256	0.813617415470125	NR	0.033	0.025-0.041	1e-19
rs3001426	Cervical artery dissection (MTAG)	35128049	rs11172113	chr12:57527283	C=0.379, T=0.621	0.584198684035256	0.813617415470125	NR	0.282	0.22-0.34	1e-19
rs3001426	Large artery stroke (MTAG)	35128049	rs11172113	chr12:57527283	C=0.379, T=0.621	0.584198684035256	0.813617415470125	NR	0.023	0.017-0.029	4e-13
rs3001426	Migraine (MTAG)	35128049	rs11172113	chr12:57527283	C=0.379, T=0.621	0.584198684035256	0.813617415470125	NR	0.034	0.03-0.038	4e-44
rs3001426	LTBP2 protein levels	39789286	rs11172113	chr12:57527283	C=0.379, T=0.621	0.584198684035256	0.813617415470125	0.410902	0.0327893	0.023-0.043	4e-12
rs3001426	Fibromuscular dysplasia	34654805	rs11172113	chr12:57527283	C=0.379, T=0.621	0.584198684035256	0.813617415470125	0.62	1.34	1.22-1.46	2e-10
rs3001426	SMOC2 protein levels	39789286	rs11172113	chr12:57527283	C=0.379, T=0.621	0.584198684035256	0.813617415470125	0.410902	0.038519	0.028-0.049	8e-17
rs3001426	Headache or migraine	36939796	rs11172113	chr12:57527283	C=0.379, T=0.621	0.584198684035256	0.813617415470125	NR			1e-62
rs3001426	Spontaneous coronary artery dissection	37248441	rs11172113	chr12:57527283	C=0.379, T=0.621	0.584198684035256	0.813617415470125	0.62	1.62	1.49-1.76	9e-31
rs3001426	Lung function (FEV1/FVC)	36914875	rs11172113	chr12:57527283	C=0.379, T=0.621	0.584198684035256	0.813617415470125	0.615	11.449		2e-30
rs3001426	Pain (pleiotropy)	37844115	rs11172113	chr12:57527283	C=0.379, T=0.621	0.584198684035256	0.813617415470125	NR	0.043	0.038-0.048	7e-72
rs3001426	Pain (pleiotropy)	37844115	rs11172113	chr12:57527283	C=0.379, T=0.621	0.584198684035256	0.813617415470125	NR			9e-40
rs3001426	Pain (pleiotropy)	37844115	rs11172113	chr12:57527283	C=0.379, T=0.621	0.584198684035256	0.813617415470125	NR			2e-27
rs3001426	Abdominal aortic aneurysm	36777996	rs11172113	chr12:57527283	C=0.379, T=0.621	0.584198684035256	0.813617415470125	0.3627	0.11904	0.078-0.16	2e-08
rs3001426	Body mass index	36581621	rs11172113	chr12:57527283	C=0.379, T=0.621	0.584198684035256	0.813617415470125	NR	0.0073	0.0048-0.0098	4e-08
rs3001426	Abdominal aortic aneurysm	37845353	rs11172113	chr12:57527283	C=0.379, T=0.621	0.584198684035256	0.813617415470125	NR	0.0905	0.075-0.106	4e-29
rs3001426	Migraine	34294844	rs11172113	chr12:57527283	C=0.379, T=0.621	0.584198684035256	0.813617415470125	0.41	0.9	0.88-0.92	1e-28
rs3001426	Migraine	34294844	rs11172113	chr12:57527283	C=0.379, T=0.621	0.584198684035256	0.813617415470125	0.41	0.9		7e-75
rs3001426	Migraine	34294844	rs11172113	chr12:57527283	C=0.379, T=0.621	0.584198684035256	0.813617415470125	0.41	0.9		2e-23
rs3001426	Takes medication for migraine headaches?	39024449	rs11172113	chr12:57527283	C=0.379, T=0.621	0.584198684035256	0.813617415470125	0.5907	0.08316	0.06-0.106	2e-14
rs3001426	Migraine headaches	39024449	rs11172113	chr12:57527283	C=0.379, T=0.621	0.584198684035256	0.813617415470125	0.5907	0.07657	0.059-0.094	1e-19
rs3001426	Coronary atherosclerosis (PheCode 411.4)	39024449	rs11172113	chr12:57527283	C=0.379, T=0.621	0.584198684035256	0.813617415470125	0.5972	0.03643	0.026-0.047	4e-16
rs3001426	Ischemic heart disease (PheCode 411)	39024449	rs11172113	chr12:57527283	C=0.379, T=0.621	0.584198684035256	0.813617415470125	0.5974	0.03184	0.022-0.042	3e-13
rs3001426	Migraine (PheCode 340)	39024449	rs11172113	chr12:57527283	C=0.379, T=0.621	0.584198684035256	0.813617415470125	0.5972	0.08069	0.063-0.098	9e-21
rs3001426	Other aneurysm (PheCode 442)	39024449	rs11172113	chr12:57527283	C=0.379, T=0.621	0.584198684035256	0.813617415470125	0.597	0.0931	0.074-0.112	6e-24
rs3001426	diastolic blood pressure (DBP, mean, inv-normal transformed)	39024449	rs11172113	chr12:57527283	C=0.379, T=0.621	0.584198684035256	0.813617415470125	0.5861	0.01821	0.013-0.023	8e-13
rs3001426	Migraine headaches	39024449	rs11172113	chr12:57527283	C=0.379, T=0.621	0.584198684035256	0.813617415470125	0.5982	0.08547	0.067-0.104	8e-21
rs3001426	Takes medication for migraine headaches?	39024449	rs11172113	chr12:57527283	C=0.379, T=0.621	0.584198684035256	0.813617415470125	0.5982	0.1006	0.076-0.126	2e-15
rs3001426	Migraine (PheCode 340)	39024449	rs11172113	chr12:57527283	C=0.379, T=0.621	0.584198684035256	0.813617415470125	0.5866	0.06647	0.051-0.082	2e-18
rs3001426	diastolic blood pressure (DBP, mean, inv-normal transformed)	39024449	rs11172113	chr12:57527283	C=0.379, T=0.621	0.584198684035256	0.813617415470125	0.5971	0.02458	0.02-0.029	5e-23
rs3001426	Abdominal aortic aneurysm (PheCode 442.11)	39024449	rs11172113	chr12:57527283	C=0.379, T=0.621	0.584198684035256	0.813617415470125	0.584	0.09198	0.067-0.117	5e-15
rs3001426	Aortic aneurysm (PheCode 442.1)	39024449	rs11172113	chr12:57527283	C=0.379, T=0.621	0.584198684035256	0.813617415470125	0.5839	0.09438	0.073-0.116	4e-20
rs3001426	Other aneurysm (PheCode 442)	39024449	rs11172113	chr12:57527283	C=0.379, T=0.621	0.584198684035256	0.813617415470125	0.5839	0.09336	0.073-0.114	2e-22
rs3001426	Body mass index	28552196	rs11172114	chr12:57529443	C=0.702, T=0.298	0.454028188751842	0.859103641456583	0.3418	0.0334	0.02-0.047	9e-07
rs3001426	Asthma or diverticular disease (MTAG)	40155373	rs4759044	chr12:57530670	C=0.417, T=0.583	0.231791262397355	0.490412960979215	NR	1.01	1.01-1.01	8e-15
rs3001426	Headache or migraine	36939796	rs4759044	chr12:57530670	C=0.417, T=0.583	0.231791262397355	0.490412960979215	NR			5e-21
rs3001426	Abdominal aortic aneurysm	27899403	rs1385526	chr12:57532749	C=0.303, G=0.697	0.437796722999151	0.833696101391376	0.195	1.1	1.06-1.14	6e-07
rs3001426	Height	30595370	rs715948	chr12:57532982	C=0.673, T=0.327	0.151883222212677	0.672649553686982	NR			1e-17
rs3001426	Headache or migraine	36939796	rs715948	chr12:57532982	C=0.673, T=0.327	0.151883222212677	0.672649553686982	NR			8e-18
rs3001426	Moyamoya disease	29273593	rs4759277	chr12:57533690	A=0.316, C=0.684	0.472698007917579	0.840494688441414	0.24	1.34		8e-10
rs3001426	Colorectal cancer or advanced adenoma	30510241	rs4759277	chr12:57533690	A=0.316, C=0.684	0.472698007917579	0.840494688441414	0.3442	1.05	1.04-1.07	9e-09
rs3001426	Abdominal aortic aneurysm	22055160	rs1466535	chr12:57534470	A=0.303, G=0.697	0.437796722999151	0.833696101391376	0.58	1.15	1.10-1.21	5e-10
rs3001426	Pulse pressure	30578418	rs7968719	chr12:57540751	C=0.499, G=0.501	0.334911682673735	0.697695834666201	0.4861	0.1197	0.08-0.159	4e-09
rs3001426	Pulse pressure	38689001	rs7968719	chr12:57540751	C=0.499, G=0.501	0.334911682673735	0.697695834666201	NR	0.1177	0.082-0.153	6e-11
rs3001426	Headache or migraine	36939796	rs7968719	chr12:57540751	C=0.499, G=0.501	0.334911682673735	0.697695834666201	NR			9e-37
rs3001426	Insomnia	35835914	rs6581124	chr12:57545756	A=0.246, G=0.754	0.138078094077909	0.541373796482156	NR	0.007	0.005-0.009	1e-09
rs3001426	Headache or migraine	36939796	rs6581124	chr12:57545756	A=0.246, G=0.754	0.138078094077909	0.541373796482156	NR			1e-13
rs2517611	Age at menopause	34050765	rs1628578	chr6:29695502	A=0.797, C=0.203	0.107418592336775	0.355298903579041	0.71	0.1		2e-11
rs2517611	Age at menopause	34050765	rs1628578	chr6:29695502	A=0.797, C=0.203	0.107418592336775	0.355298903579041	0.71	0.1		3e-13
rs2517611	Cognitive aspects of educational attainment	33414549	rs885946	chr6:29696657	C=0.187, T=0.813	0.127474776038468	0.367909193973583	0.186879	0.0506238	0.035-0.066	3e-10
rs2517611	Psoriatic arthritis	30552173	rs1610601	chr6:29700183	A=0.189, C=0.811	0.129502314516837	0.37324734363019	NR	5.81	-	6e-09
rs2517611	Hypothyroidism or rheumatoid arthritis (pleiotropy)	38368726	rs1610601	chr6:29700183	A=0.189, C=0.811	0.129502314516837	0.37324734363019	NR			4e-12
rs2517611	Mixed cellularity Hodgkin lymphoma	29196614	rs1633096	chr6:29707267	G=0.788, T=0.212	0.127384477148759	0.39759205900794	NR	1.79	1.59-2.00	3e-23
rs2517611	Waist-hip index	34021172	rs1633096	chr6:29707267	G=0.788, T=0.212	0.127384477148759	0.39759205900794	NR	0.0224137	0.015-0.029	3e-10
rs2517611	Waist-to-hip ratio adjusted for BMI	34021172	rs1633096	chr6:29707267	G=0.788, T=0.212	0.127384477148759	0.39759205900794	NR	0.0225267	0.016-0.029	2e-10
rs2517611	Hypothyroidism or rheumatoid arthritis (pleiotropy)	38368726	rs1633088	chr6:29713580	C=0.208, T=0.792	0.114472227888571	0.372409103972298	NR			2e-12
rs2517611	Hypothyroidism or rheumatoid arthritis (pleiotropy)	38368726	rs1633087	chr6:29714060	A=0.431, G=0.569	0.101726706165058	0.597159823416807	NR			2e-22
rs2517611	Hypothyroidism or rheumatoid arthritis (pleiotropy)	38368726	rs1737086	chr6:29714413	A=0.431, C=0.569	0.101726706165058	0.597159823416807	NR			2e-22
rs2517611	Hypothyroidism or rheumatoid arthritis (pleiotropy)	38368726	rs1633086	chr6:29715762	A=0.43, G=0.57	0.102380535844257	0.597862860374194	NR			2e-22
rs2517611	Blood cell traits latent factor 9 (white cell)	40220762	rs1610621	chr6:29718790	A=0.193, G=0.807	0.13358878390987	0.384002531854583	NR			1e-09
rs2517611	Hypothyroidism or rheumatoid arthritis (pleiotropy)	38368726	rs1610621	chr6:29718790	A=0.193, G=0.807	0.13358878390987	0.384002531854583	NR			9e-12
rs2517611	Hypothyroidism or rheumatoid arthritis (pleiotropy)	38368726	rs1737077	chr6:29725295	G=0.81, T=0.19	0.132925183048385	0.379374164581691	NR			5e-12
rs2517611	Sleep duration	30804565	rs1633063	chr6:29726046	C=0.81, T=0.19	0.132925183048385	0.379374164581691	0.246	0.01681	0.011-0.022	3e-09
rs2517611	CD79B/TNFRSF13B protein level ratio	38412862	rs1633063	chr6:29726046	C=0.81, T=0.19	0.132925183048385	0.379374164581691	NR	0.0648321	0.049-0.08	3e-16
rs2517611	Hypothyroidism or rheumatoid arthritis (pleiotropy)	38368726	rs1633063	chr6:29726046	C=0.81, T=0.19	0.132925183048385	0.379374164581691	NR			7e-12
rs2517611	Small cell lung carcinoma	28604730	rs1610629	chr6:29728570	G=0.81, T=0.19	0.132925183048385	0.379374164581691	0.217425	1.17548	1.096168956-1.26052129	6e-06
rs2517611	Hypothyroidism or rheumatoid arthritis (pleiotropy)	38368726	rs1610629	chr6:29728570	G=0.81, T=0.19	0.132925183048385	0.379374164581691	NR			1e-11
rs2517611	Hypothyroidism or rheumatoid arthritis (pleiotropy)	38368726	rs1610729	chr6:29729924	C=0.81, G=0.19	0.132925183048385	0.379374164581691	NR			1e-11
rs2517611	Lymphocyte count	34469753	rs1610633	chr6:29730185	A=0.19, G=0.81	0.132925183048385	0.379374164581691	0.752			5e-94
rs2517611	Hypothyroidism or rheumatoid arthritis (pleiotropy)	38368726	rs1610633	chr6:29730185	A=0.19, G=0.81	0.132925183048385	0.379374164581691	NR			1e-11
rs2517611	Dental caries	39192244	rs1610638	chr6:29740477	C=0.865, T=0.135	0.137606875862114	0.43649975104915	NR	8.328		8e-17
rs2517611	Urinary tract infection frequency	28928442	rs9258375	chr6:29752808	A=0.931, G=0.069	0.305185447059647	0.947111087745124	NR	0.0571	0.032-0.082	8e-06
rs2517611	Lung cancer	28604730	rs9258375	chr6:29752808	A=0.931, G=0.069	0.305185447059647	0.947111087745124	0.0831028	1.21894	1.166800555-1.273415179	7e-19
rs2517611	Cancer (pleiotropy)	27197191	rs9258375	chr6:29752808	A=0.931, G=0.069	0.305185447059647	0.947111087745124	NR			1e-06
rs2517611	Squamous cell lung carcinoma	28604730	rs9258375	chr6:29752808	A=0.931, G=0.069	0.305185447059647	0.947111087745124	0.0821847	1.32246	1.232029321-1.419533796	1e-14
rs2517611	Depression (broad)	29662059	rs9258375	chr6:29752808	A=0.931, G=0.069	0.305185447059647	0.947111087745124	0.122	0.0131	0.0094-0.0168	1e-12
rs2517611	Butyrophilin subfamily 2 member A1 levels	39528825	rs9258375	chr6:29752808	A=0.931, G=0.069	0.305185447059647	0.947111087745124	0.0892598	0.4401	0.36-0.52	2e-28
rs2517611	Lifetime major depressive disorder (MTAG)	37985818	rs9258375	chr6:29752808	A=0.931, G=0.069	0.305185447059647	0.947111087745124	NR	0.0409376	0.03-0.051	2e-14
rs2517611	Lifetime major depressive disorder (AutoComplete Impute and observed)	37985818	rs9258375	chr6:29752808	A=0.931, G=0.069	0.305185447059647	0.947111087745124	NR	0.0263231	0.019-0.034	4e-12
rs2517611	Lifetime major depressive disorder (MTAG)	37985818	rs9258375	chr6:29752808	A=0.931, G=0.069	0.305185447059647	0.947111087745124	NR	0.0488471	0.034-0.063	3e-11
rs2517611	Seropositivity for streptococcus pyogenes peptide (agilent_241884)	37164013	rs9258375	chr6:29752808	A=0.931, G=0.069	0.305185447059647	0.947111087745124	NR	7.188		7e-13
rs2517611	Seropositivity for streptococcus agalactiae peptide (agilent_241118)	37164013	rs9258375	chr6:29752808	A=0.931, G=0.069	0.305185447059647	0.947111087745124	NR	7.524		5e-14
rs2517611	Seropositivity for streptococcus pneumoniae peptide (agilent_223208)	37164013	rs9258375	chr6:29752808	A=0.931, G=0.069	0.305185447059647	0.947111087745124	NR	5.952		3e-09
rs2517611	Triglyceride levels	34887591	rs9258375	chr6:29752808	A=0.931, G=0.069	0.305185447059647	0.947111087745124	0.10158	0.0217211	0.017-0.027	2e-12
rs2517611	FEV1 x serum 25-hydroxyvitamin D interaction in never smokers (2df test)	38484975	rs9258375	chr6:29752808	A=0.931, G=0.069	0.305185447059647	0.947111087745124	0.131			3e-19
rs2517611	FVC x serum 25-hydroxyvitamin D interaction in never smokers (2df test)	38484975	rs9258375	chr6:29752808	A=0.931, G=0.069	0.305185447059647	0.947111087745124	0.131			2e-08
rs2517611	Polyunsaturated fatty acid levels	40545721	rs9258375	chr6:29752808	A=0.931, G=0.069	0.305185447059647	0.947111087745124	NR			6e-10
rs2517611	Forced expiratory volume (baseline)	40374629	rs9258375	chr6:29752808	A=0.931, G=0.069	0.305185447059647	0.947111087745124	0.871523	0.0229099	0.018-0.028	2e-18
rs2517611	Polyunsaturated fatty acid levels	40545721	rs9258375	chr6:29752808	A=0.931, G=0.069	0.305185447059647	0.947111087745124	NR			1e-09
rs2517611	Linoleic acid levels	40545721	rs9258375	chr6:29752808	A=0.931, G=0.069	0.305185447059647	0.947111087745124	NR			7e-09
rs2517611	Omega-6 fatty acid levels	40545721	rs9258375	chr6:29752808	A=0.931, G=0.069	0.305185447059647	0.947111087745124	NR			8e-09
rs2517611	Omega-6 fatty acid levels	40545721	rs9258375	chr6:29752808	A=0.931, G=0.069	0.305185447059647	0.947111087745124	NR			4e-08
rs2517611	Seropositivity for streptococcus pyogenes peptide (agilent_220658)	37164013	rs9258381	chr6:29753348	A=0.147, G=0.853	0.179030956857523	0.473969737573123	NR	6.521		7e-11
rs2517611	Seropositivity for streptococcus pyogenes peptide (agilent_235068)	37164013	rs9258381	chr6:29753348	A=0.147, G=0.853	0.179030956857523	0.473969737573123	NR	5.591		2e-08
rs2517611	Sarcoidosis (Lofgren's syndrome vs non-Lofgren's syndrome)	26651848	rs1633005	chr6:29764472	C=0.853, T=0.147	0.179030956857523	0.473969737573123	0.282			7e-16
rs2517611	Neutrophil count	32888494	rs1610660	chr6:29771621	C=0.865, G=0.135	0.137606875862114	0.43649975104915	0.19782	0.0364761	0.028-0.045	5e-16
rs2517611	Amygdala iron levels (R2* MRI)	38789058	rs1611192	chr6:29771879	A=0.793, G=0.207	0.124548808163806	0.38728105179149	NR	0.0456425	0.03-0.061	1e-08
rs2517611	Hypothyroidism or rheumatoid arthritis (pleiotropy)	38368726	rs1610702	chr6:29781521	G=0.804, T=0.196	0.107015574250649	0.346983309278991	NR			2e-15
rs2517611	Hypothyroidism or rheumatoid arthritis (pleiotropy)	38368726	rs1610682	chr6:29801324	C=0.195, T=0.805	0.108195552305955	0.347789502724326	NR			8e-14
rs2517611	Hypothyroidism or rheumatoid arthritis (pleiotropy)	38368726	rs1611136	chr6:29811131	A=0.196, G=0.804	0.107015574250649	0.346983309278991	NR			2e-15
rs2517611	Hypothyroidism or rheumatoid arthritis (pleiotropy)	38368726	rs1611750	chr6:29814778	G=0.196, T=0.804	0.107015574250649	0.346983309278991	NR			3e-15
rs2517611	General cognitive ability	29844566	rs2523761	chr6:29818726	A=0.867, G=0.133	0.141379973953371	0.446245194823946	NR	5.432	-	6e-08
rs2517611	Aerodigestive squamous cell cancer (pleiotropy)	33667223	rs2508052	chr6:29820002	A=0.127, C=0.873	0.153449970539645	0.477308796856106	0.14	1.18	1.14-1.22	7e-15
rs2517611	Whole body fat mass (UKB data field 23100)	38538606	rs9258608	chr6:29820182	A=0.862, G=0.138	0.154976284453782	0.457413029672997	NR	0.0203214	0.015-0.026	6e-12
rs2517611	Pan-squamous cell carcinoma	39739889	rs1611673	chr6:29825415	A=0.869, G=0.131	0.169695136677706	0.493147924224103	0.1872	1.28	1.18-1.4	2e-08
rs2517611	Smoking status (ever vs never smokers)	30643258	rs2734971	chr6:29834449	A=0.492, G=0.508	0.148310776445673	0.84104734495796	0.4653	0.0129564	0.0087-0.0172	3e-09
rs2517611	Blood cell traits latent factor 2 (red cell)	40220762	rs138004456	chr6:29837223	C=0.029, T=0.971	0.137137400433433	1	NR			4e-08
rs2517611	White blood cell count	32888494	rs885932	chr6:29837507	A=0.131, G=0.869	0.169695136677706	0.493147924224103	0.190644	0.0265773	0.019-0.034	2e-12
rs2517611	Seropositivity for staphylococcus aureus peptide (agilent_222381)	37164013	rs885932	chr6:29837507	A=0.131, G=0.869	0.169695136677706	0.493147924224103	NR	5.767		8e-09
rs2517611	Oral cavity and pharyngeal cancer	32887889	rs2734963	chr6:29842545	C=0.869, T=0.131	0.169695136677706	0.493147924224103	0.193283	1.27535		6e-07
rs2517611	Breast cancer	29059683	rs1611579	chr6:29850720	C=0.072, T=0.928	0.29852326743981	0.915524654037351	0.098	0.058	0.035-0.081	8e-07
rs2517611	Autism spectrum disorder or schizophrenia	28540026	rs1611579	chr6:29850720	C=0.072, T=0.928	0.29852326743981	0.915524654037351	NR	1.24	1.19-1.30	1e-22
rs2517611	Reticulocyte count	32888494	rs1611579	chr6:29850720	C=0.072, T=0.928	0.29852326743981	0.915524654037351	0.122264	0.051561	0.04-0.064	4e-17
rs2517611	Duration to complete alphanumeric path task (baseline)	40374629	rs1611579	chr6:29850720	C=0.072, T=0.928	0.29852326743981	0.915524654037351	0.875244	0.0343439	0.024-0.045	9e-11
rs2517611	Dental caries	39192244	rs1611583	chr6:29850963	A=0.856, G=0.144	0.185485202910788	0.488254180044198	NR	8.936		4e-19
rs2517611	Basophil count	32888494	rs2734950	chr6:29854569	C=0.643, T=0.357	0.260749475771854	0.817585245179729	0.402539	0.0162593	0.012-0.021	6e-12
rs2517611	Dry eye disease	38767906	rs2734945	chr6:29855945	A=0.708, G=0.292	0.35793391205564	0.826344862218316	NR	0.7209		1e-07
rs2517611	Autism spectrum disorder or schizophrenia	28540026	rs1611552	chr6:29862621	A=0.797, G=0.203	0.148938707087126	0.418367489098483	NR	1.11	1.08-1.14	7e-12
rs2517611	Non-small cell lung cancer	31326317	rs2517873	chr6:29875992	A=0.162, G=0.838	0.100737160920358	0.335806114197966	0.145	1.16	1.11-1.21	5e-11
rs2517611	Squamous cell lung carcinoma	32889700	rs2517873	chr6:29875992	A=0.162, G=0.838	0.100737160920358	0.335806114197966	NR	1.23	1.15-1.31	2e-10
rs2517611	Lung adenocarcinoma	32889700	rs2517873	chr6:29875992	A=0.162, G=0.838	0.100737160920358	0.335806114197966	NR	1.13	1.08-1.20	3e-06
rs2517611	Non-small cell lung cancer	32889700	rs2517873	chr6:29875992	A=0.162, G=0.838	0.100737160920358	0.335806114197966	NR	1.16	1.11-1.21	5e-11
rs2517611	Seropositivity for streptococcus pyogenes peptide (agilent_235068)	37164013	rs3128993	chr6:29876869	A=0.844, G=0.156	0.161215845454988	0.434391823720146	NR	5.452		5e-08
rs2517611	Waist-hip index	34021172	rs1611399	chr6:29890749	C=0.202, T=0.798	0.222761045989899	0.510077433089601	NR	0.0194622	0.013-0.026	4e-08
rs2517611	Waist-to-hip ratio adjusted for BMI	34021172	rs1611399	chr6:29890749	C=0.202, T=0.798	0.222761045989899	0.510077433089601	NR	0.0192493	0.012-0.026	5e-08
rs2517611	TNFRSF13B protein levels	39789286	rs1611423	chr6:29892217	C=0.269, T=0.731	0.270529222528247	0.678850758180367	0.345237	0.0390396	0.027-0.051	1e-11
rs2517611	Autism spectrum disorder or schizophrenia	28540026	rs1611425	chr6:29892233	C=0.269, T=0.731	0.270529222528247	0.678850758180367	NR	1.11	1.08-1.14	9e-14
rs2517611	Lung function in never smokers (low FEV1 vs average FEV1)	26423011	rs2904763	chr6:29894410	C=0.576, T=0.424	0.102817027423014	0.802572187405963	0.638	1.11732	1.07-1.17	5e-07
rs2517611	FCRL2 protein levels	39789286	rs2517743	chr6:29898679	A=0.612, G=0.388	0.141866472321506	0.644181237756657	0.44354	0.0604947	0.051-0.07	1e-40
rs2517611	Lung cancer in ever smokers	28604730	rs1655930	chr6:29899015	G=0.127, T=0.873	0.153449970539645	0.477308796856106	0.160672	1.16462	1.118327079-1.212827126	2e-13
rs2517611	CLC protein levels	39789286	rs448277	chr6:29901806	C=0.777, T=0.223	0.145907676671132	0.439426195545014	0.289563	0.0546097	0.042-0.067	1e-18
rs2517611	Autism spectrum disorder or schizophrenia	28540026	rs1611314	chr6:29902109	A=0.286, G=0.714	0.254606129165077	0.686901853379188	NR	1.0989	1.08-1.14	1e-11
rs2517611	FAP protein levels	39789286	rs1655924	chr6:29905119	C=0.42, T=0.58	0.171854008430063	0.759000354552162	0.465596	0.0534145	0.042-0.065	3e-24
rs2517611	Phospholipid levels in medium HDL	35213538	rs3098023	chr6:29905437	A=0.923, T=0.077	0.271501629491731	0.842020132225694	0.863945	0.0429887	0.031-0.055	3e-13
rs2517611	Triglyceride levels in medium HDL	35213538	rs3098023	chr6:29905437	A=0.923, T=0.077	0.271501629491731	0.842020132225694	0.863945	0.0367615	0.025-0.049	3e-09
rs2517611	Fluid intelligence score (baseline)	40374629	rs3098023	chr6:29905437	A=0.923, T=0.077	0.271501629491731	0.842020132225694	0.861956	0.0358016	0.028-0.044	5e-19
rs2517611	Triglyceride levels in large HDL	35213538	rs3098023	chr6:29905437	A=0.923, T=0.077	0.271501629491731	0.842020132225694	0.863945	0.0349811	0.023-0.047	6e-09
rs2517611	Phospholipid levels in HDL	35213538	rs3098023	chr6:29905437	A=0.923, T=0.077	0.271501629491731	0.842020132225694	0.863945	0.0369227	0.026-0.048	9e-11
rs2517611	Triglyceride levels in HDL	35213538	rs3098023	chr6:29905437	A=0.923, T=0.077	0.271501629491731	0.842020132225694	0.863945	0.0348764	0.023-0.047	2e-08
rs2517611	Mean reticulocyte volume	32888494	rs1143146	chr6:29910358	C=0.488, G=0.512	0.112950132335809	0.705353365514997	0.462795	0.0190937	0.015-0.024	8e-17
rs2517611	Seropositivity for streptococcus pyogenes peptide (agilent_220658)	37164013	rs707910	chr6:29910663	A=0.126, G=0.874	0.15557880721744	0.48277142503499	NR	6.137		8e-10
rs2517611	Hemoglobin levels	32327693	rs79361534	chr6:29910731	A=0.126, G=0.874	0.15557880721744	0.48277142503499	NR	0.036		1e-36
rs2517611	lymphocyte (absolute count, minimum, inv-norm transformed)	39024449	rs1136688	chr6:29910761	A=0.394, G=0.606	0.179048263325263	0.732814360289404	0.597	0.03187	0.025-0.038	1e-21
rs2517611	C-peptide levels in type I diabetes	29404672	rs9260151	chr6:29911030	C=0.883, T=0.117	0.120658986302692	0.443321787961388	0.09			8e-08
rs2517611	Diastolic blood pressure	35762941	rs1655900	chr6:29916618	A=0.128, G=0.872	0.163694784534399	0.490790472708866	NR	0.2107	0.15-0.27	3e-12
rs2517611	Heel bone mineral density	28869591	rs9260426	chr6:29919109	A=0.448, G=0.552	0.132888459152527	0.706336504101867	0.498488	0.020854	0.014-0.027	3e-11
rs2517611	Heel bone mineral density	28869591	rs9260426	chr6:29919109	A=0.448, G=0.552	0.132888459152527	0.706336504101867	0.498682	0.0236393	0.015-0.033	2e-08
rs2517611	Heel bone mineral density	30048462	rs9260426	chr6:29919109	A=0.448, G=0.552	0.132888459152527	0.706336504101867	NR	0.0229231	0.019-0.027	6e-27
rs2517611	Heel bone mineral density	30598549	rs7747253	chr6:29919779	A=0.557, C=0.443	0.117945151199968	0.65877893056664	0.499099	0.022146	0.019-0.026	1e-33
rs2517611	Platelet count	34469753	rs9260492	chr6:29920422	C=0.552, T=0.448	0.121703417259665	0.675957521767578	0.5			3e-19
rs2517611	Neutrophil count	34469753	rs9260500	chr6:29920713	C=0.548, T=0.452	0.126244561856779	0.694004805888735	0.5			2e-56
rs2517611	Ebbinghaus illusion (underestimation)	32939015	rs9260526	chr6:29921173	A=0.073, G=0.927	0.130167240419167	0.600072882675457	NR	5.864		5e-09
rs2517611	CD72 protein levels	39789286	rs9260535	chr6:29921259	A=0.071, G=0.929	0.121631379456128	0.588807330074765	0.0629811	0.0842388	0.059-0.11	2e-12
rs2517611	Pan-squamous cell carcinoma	39739889	rs2508036	chr6:29923008	C=0.126, G=0.874	0.15557880721744	0.48277142503499	0.1853	1.29	1.19-1.41	5e-09
rs2517611	hematocrit (maximum, inv-norm transformed)	39024449	rs7767668	chr6:29923023	C=0.461, T=0.539	0.127330393600564	0.709662124554206	0.4738	0.01978	0.014-0.025	2e-12
rs2517611	red blood cell count (RBC, minimum, inv-norm transformed)	39024449	rs7767668	chr6:29923023	C=0.461, T=0.539	0.127330393600564	0.709662124554206	0.4737	0.02099	0.016-0.026	4e-14
rs2517611	Neutrophil count	27863252	rs9260620	chr6:29923091	G=0.265, T=0.735	0.253240498694449	0.650168958505001	0.3358	0.050087	0.043-0.058	2e-39
rs2517611	Myeloid white cell count	27863252	rs9260620	chr6:29923091	G=0.265, T=0.735	0.253240498694449	0.650168958505001	0.3358	0.0575903	0.05-0.065	6e-51
rs2517611	Sum basophil neutrophil counts	27863252	rs9260620	chr6:29923091	G=0.265, T=0.735	0.253240498694449	0.650168958505001	0.3358	0.0507088	0.043-0.058	4e-40
rs2517611	Monocyte count	27863252	rs9260620	chr6:29923091	G=0.265, T=0.735	0.253240498694449	0.650168958505001	0.3357	0.0583637	0.051-0.066	4e-53
rs2517611	Sum neutrophil eosinophil counts	27863252	rs9260620	chr6:29923091	G=0.265, T=0.735	0.253240498694449	0.650168958505001	0.3358	0.0533723	0.046-0.061	2e-44
rs2517611	Granulocyte count	27863252	rs9260620	chr6:29923091	G=0.265, T=0.735	0.253240498694449	0.650168958505001	0.3358	0.0537781	0.046-0.061	7e-45
rs2517611	White blood cell count	27863252	rs9260620	chr6:29923091	G=0.265, T=0.735	0.253240498694449	0.650168958505001	0.3359	0.0697124	0.062-0.077	2e-74
rs2517611	Lung adenocarcinoma	28604730	rs9260628	chr6:29923227	A=0.127, G=0.873	0.159621346550091	0.486812273276904	0.152249	1.11646	1.065792434-1.169530454	3e-06
rs2517611	Neutrophil count	32888494	rs7768235	chr6:29923248	C=0.568, G=0.432	0.133328530261417	0.685037521157628	0.514229	0.0206097	0.015-0.026	5e-14
rs2517611	White blood cell count	32888494	rs7768235	chr6:29923248	C=0.568, G=0.432	0.133328530261417	0.685037521157628	0.514186	0.0220173	0.017-0.027	1e-16
rs2517611	Heel bone mineral density	30048462	rs7768235	chr6:29923248	C=0.568, G=0.432	0.133328530261417	0.685037521157628	NR	0.0219262	0.018-0.026	7e-25
rs2517611	PRTN3 protein levels	39789286	rs9260632	chr6:29923290	G=0.769, T=0.231	0.17459760991171	0.491721161202777	0.304086	0.0477085	0.036-0.06	2e-16
rs2517611	Basophil count	34469753	rs2571389	chr6:29923503	C=0.549, T=0.451	0.130704101266732	0.704740506841551	0.5			1e-30
rs2517611	Monocyte count	32888494	rs1808199	chr6:29924542	G=0.908, T=0.092	0.166339411897163	0.594518339379283	0.092214	0.0395916	0.032-0.048	4e-22
rs2517611	General cognitive ability	29844566	rs2571400	chr6:29927722	C=0.536, G=0.464	0.11797119300349	0.687192296928929	NR	5.453	-	5e-08
rs2517611	Human papilloma virus 16 positive oropharyngeal cancer	34642315	rs2571400	chr6:29927722	C=0.536, G=0.464	0.11797119300349	0.687192296928929	NR	1.2905		3e-06
rs2517611	General cognitive ability	29844566	rs3893463	chr6:29935405	C=0.609, T=0.391	0.143346921322808	0.651608081875928	NR	5.65	-	2e-08
rs2517611	MANF/MESD protein level ratio	38412862	rs3823363	chr6:29943715	C=0.539, T=0.461	0.13107854755258	0.720031334391556	NR	0.0488976	0.035-0.062	1e-12
rs2517611	Oropharynx cancer and human papilloma virus 16 negative oropharyngeal cancer	34642315	rs3823363	chr6:29943715	C=0.539, T=0.461	0.13107854755258	0.720031334391556	NR	0.8222		1e-07
rs2517611	Omega-3 fatty acid levels	35213538	rs3132685	chr6:29945949	A=0.076, G=0.924	0.236782720226682	0.791923884681474	0.865725	0.0394662	0.028-0.051	2e-11
rs2517611	Monounsaturated fatty acid levels	35213538	rs3132685	chr6:29945949	A=0.076, G=0.924	0.236782720226682	0.791923884681474	0.865725	0.033954	0.022-0.046	2e-08
rs2517611	Depression (broad)	29662059	rs3132685	chr6:29945949	A=0.076, G=0.924	0.236782720226682	0.791923884681474	0.1302	0.0131	0.0096-0.0166	2e-13
rs2517611	Total lipid levels in small HDL	35213538	rs3132685	chr6:29945949	A=0.076, G=0.924	0.236782720226682	0.791923884681474	0.865719	0.0393348	0.027-0.051	1e-10
rs2517611	Phospholipid levels in small HDL	35213538	rs3132685	chr6:29945949	A=0.076, G=0.924	0.236782720226682	0.791923884681474	0.865719	0.0418299	0.03-0.054	5e-12
rs2517611	Free cholesterol levels in small HDL	35213538	rs3132685	chr6:29945949	A=0.076, G=0.924	0.236782720226682	0.791923884681474	0.865719	0.0372621	0.026-0.049	5e-10
rs2517611	Capers liking	35585065	rs3132685	chr6:29945949	A=0.076, G=0.924	0.236782720226682	0.791923884681474	0.1353	0.04665	0.036-0.058	9e-17
rs2517611	Seropositivity for streptococcus pyogenes peptide (agilent_241884)	37164013	rs3132685	chr6:29945949	A=0.076, G=0.924	0.236782720226682	0.791923884681474	NR	7.174		7e-13
rs2517611	Seropositivity for streptococcus agalactiae peptide (agilent_241118)	37164013	rs3132685	chr6:29945949	A=0.076, G=0.924	0.236782720226682	0.791923884681474	NR	7.323		2e-13
rs2517611	Seropositivity for streptococcus pneumoniae peptide (agilent_223208)	37164013	rs3132685	chr6:29945949	A=0.076, G=0.924	0.236782720226682	0.791923884681474	NR	5.994		2e-09
rs2517611	Phospholipids to total lipids ratio in large LDL	35213538	rs3132685	chr6:29945949	A=0.076, G=0.924	0.236782720226682	0.791923884681474	0.865719	0.0355211	0.024-0.047	6e-09
rs2517611	FEV1 x serum 25-hydroxyvitamin D interaction in never smokers (2df test)	38484975	rs3132685	chr6:29945949	A=0.076, G=0.924	0.236782720226682	0.791923884681474	0.8607			3e-21
rs2517611	FVC x serum 25-hydroxyvitamin D interaction in never smokers (2df test)	38484975	rs3132685	chr6:29945949	A=0.076, G=0.924	0.236782720226682	0.791923884681474	0.8607			8e-11
rs2517611	Polyunsaturated fatty acid levels	40545721	rs3132685	chr6:29945949	A=0.076, G=0.924	0.236782720226682	0.791923884681474	NR			1e-14
rs2517611	Polyunsaturated fatty acid levels	40545721	rs3132685	chr6:29945949	A=0.076, G=0.924	0.236782720226682	0.791923884681474	NR			1e-15
rs2517611	Docosahexaenoic acid levels	40545721	rs3132685	chr6:29945949	A=0.076, G=0.924	0.236782720226682	0.791923884681474	NR			3e-10
rs2517611	Depression (broad)	36750733	rs3132685	chr6:29945949	A=0.076, G=0.924	0.236782720226682	0.791923884681474	NR	0.014299	0.0092-0.0194	4e-08
rs2517611	Serum urate levels	38658550	rs3132685	chr6:29945949	A=0.076, G=0.924	0.236782720226682	0.791923884681474	NR	0.0361	0.028-0.045	4e-17
rs2517611	Serum urate levels	38658550	rs3132685	chr6:29945949	A=0.076, G=0.924	0.236782720226682	0.791923884681474	NR	0.0361	0.028-0.044	1e-17
rs2517611	Omega-3 fatty acid levels	40545721	rs3132685	chr6:29945949	A=0.076, G=0.924	0.236782720226682	0.791923884681474	NR			4e-12
rs2517611	Monounsaturated fatty acid levels	40545721	rs3132685	chr6:29945949	A=0.076, G=0.924	0.236782720226682	0.791923884681474	NR			5e-20
rs2517611	Docosahexaenoic acid levels	40545721	rs3132685	chr6:29945949	A=0.076, G=0.924	0.236782720226682	0.791923884681474	NR			3e-08
rs2517611	Total fatty acid levels	40545721	rs3132685	chr6:29945949	A=0.076, G=0.924	0.236782720226682	0.791923884681474	NR			2e-13
rs2517611	Omega-6 fatty acid levels	40545721	rs3132685	chr6:29945949	A=0.076, G=0.924	0.236782720226682	0.791923884681474	NR			8e-20
rs2517611	Linoleic acid levels	40545721	rs3132685	chr6:29945949	A=0.076, G=0.924	0.236782720226682	0.791923884681474	NR			4e-21
rs2517611	Polyunsaturated fatty acid levels	40545721	rs3132685	chr6:29945949	A=0.076, G=0.924	0.236782720226682	0.791923884681474	NR			6e-22
rs2517611	Linoleic acid levels	40545721	rs3132685	chr6:29945949	A=0.076, G=0.924	0.236782720226682	0.791923884681474	NR			3e-14
rs2517611	Monounsaturated fatty acid levels	40545721	rs3132685	chr6:29945949	A=0.076, G=0.924	0.236782720226682	0.791923884681474	NR			5e-13
rs2517611	Linoleic acid levels	40545721	rs3132685	chr6:29945949	A=0.076, G=0.924	0.236782720226682	0.791923884681474	NR			3e-15
rs2517611	Omega-6 fatty acid levels	40545721	rs3132685	chr6:29945949	A=0.076, G=0.924	0.236782720226682	0.791923884681474	NR			4e-14
rs2517611	Omega-6 fatty acid levels	40545721	rs3132685	chr6:29945949	A=0.076, G=0.924	0.236782720226682	0.791923884681474	NR			8e-14
rs2517611	Autism spectrum disorder or schizophrenia	28540026	rs3891158	chr6:29950833	C=0.471, G=0.529	0.176386080758151	0.852102322846222	NR	1.0989	1.08-1.12	2e-12
rs2517611	F-small fish liking (derived food-liking factor)	35585065	rs1632926	chr6:29961274	A=0.868, G=0.132	0.149180311822835	0.460374030602504	0.2007	0.0813	0.057-0.106	7e-11
rs2517611	Breast cancer	29059683	rs3094146	chr6:29970960	C=0.077, G=0.923	0.347499473647298	0.952606039667708	0.1057	0.0543	0.033-0.076	7e-07
rs2517611	Help-seeking from a GP (without major depressive disorder symptoms)	32231276	rs3094146	chr6:29970960	C=0.077, G=0.923	0.347499473647298	0.952606039667708	0.87	1.14943	1.10-1.20	5e-08
rs2517611	Free cholesterol levels in medium HDL	35213538	rs3094146	chr6:29970960	C=0.077, G=0.923	0.347499473647298	0.952606039667708	0.871463	0.0351913	0.024-0.046	5e-10
rs2517611	Phosphoglycerides levels	35213538	rs3094146	chr6:29970960	C=0.077, G=0.923	0.347499473647298	0.952606039667708	0.871472	0.0370038	0.026-0.049	3e-10
rs2517611	Phosphatidylcholine levels	35213538	rs3094146	chr6:29970960	C=0.077, G=0.923	0.347499473647298	0.952606039667708	0.871472	0.0343894	0.023-0.046	3e-09
rs2517611	Total concentration of lipoprotein particles	35213538	rs3094146	chr6:29970960	C=0.077, G=0.923	0.347499473647298	0.952606039667708	0.871463	0.0352048	0.024-0.047	2e-09
rs2517611	Concentration of medium HDL particles	35213538	rs3094146	chr6:29970960	C=0.077, G=0.923	0.347499473647298	0.952606039667708	0.871463	0.0384568	0.027-0.05	2e-11
rs2517611	Phospholipids to total lipids ratio in small LDL	35213538	rs3094146	chr6:29970960	C=0.077, G=0.923	0.347499473647298	0.952606039667708	0.871463	0.0355971	0.023-0.048	1e-08
rs2517611	Cholesterol levels in medium HDL	35213538	rs3094146	chr6:29970960	C=0.077, G=0.923	0.347499473647298	0.952606039667708	0.871463	0.034562	0.023-0.046	2e-09
rs2517611	Polyunsaturated fatty acid levels	35213538	rs3094146	chr6:29970960	C=0.077, G=0.923	0.347499473647298	0.952606039667708	0.871472	0.0443955	0.033-0.056	2e-13
rs2517611	Cognitive function (baseline)	40374629	rs3094146	chr6:29970960	C=0.077, G=0.923	0.347499473647298	0.952606039667708	0.868899	0.0171406	0.012-0.022	7e-11
rs2517611	A body shape index	34021172	rs3094146	chr6:29970960	C=0.077, G=0.923	0.347499473647298	0.952606039667708	NR	0.0289428	0.02-0.038	4e-10
rs2517611	Apolipoprotein A1 levels	35213538	rs3094146	chr6:29970960	C=0.077, G=0.923	0.347499473647298	0.952606039667708	0.871463	0.036855	0.026-0.048	9e-11
rs2517611	Concentration of HDL particles	35213538	rs3094146	chr6:29970960	C=0.077, G=0.923	0.347499473647298	0.952606039667708	0.871463	0.0365016	0.025-0.048	4e-10
rs2517611	Omega-6 fatty acid levels	40545721	rs3094146	chr6:29970960	C=0.077, G=0.923	0.347499473647298	0.952606039667708	NR			9e-23
rs2517611	Monounsaturated fatty acids to total fatty acids percentage	40545721	rs3094146	chr6:29970960	C=0.077, G=0.923	0.347499473647298	0.952606039667708	NR			1e-11
rs2517611	Linoleic acid levels	40545721	rs3094146	chr6:29970960	C=0.077, G=0.923	0.347499473647298	0.952606039667708	NR			1e-22
rs2517611	Polyunsaturated fatty acid levels	40545721	rs3094146	chr6:29970960	C=0.077, G=0.923	0.347499473647298	0.952606039667708	NR			3e-08
rs2517611	Major depressive disorder (lifetime)	32231276	rs3115631	chr6:29986324	A=0.075, T=0.925	0.336850801614234	0.951342200725514	NR	1.10375	1.06-1.15	4e-07
rs2517611	Help-seeking from a GP	32231276	rs3115631	chr6:29986324	A=0.075, T=0.925	0.336850801614234	0.951342200725514	0.874	1.05932	1.04-1.08	3e-13
rs2517611	Waist-hip index	34021172	rs3115631	chr6:29986324	A=0.075, T=0.925	0.336850801614234	0.951342200725514	NR	0.0390685	0.03-0.048	2e-16
rs2517611	Lifetime major depressive disorder (SoftImpute)	37985818	rs3115631	chr6:29986324	A=0.075, T=0.925	0.336850801614234	0.951342200725514	NR	0.0286906	0.02-0.037	1e-11
rs2517611	Lifetime major depressive disorder (SoftImpute and observed)	37985818	rs3115631	chr6:29986324	A=0.075, T=0.925	0.336850801614234	0.951342200725514	NR	0.028779	0.022-0.036	7e-15
rs2517611	FVC or gastro-oesophageal reflux disease (pleiotropy)	38102678	rs3115631	chr6:29986324	A=0.075, T=0.925	0.336850801614234	0.951342200725514	NR			1e-17
rs2517611	Waist-to-hip ratio adjusted for BMI	34021172	rs3115631	chr6:29986324	A=0.075, T=0.925	0.336850801614234	0.951342200725514	NR	0.0400652	0.031-0.049	4e-17
rs2517611	Hemoglobin concentration	35964923	rs3129012	chr6:29988642	A=0.134, G=0.866	0.145232160744011	0.450347082269694	0.1997	0.03423		2e-13
rs2517611	Dental caries	39192244	rs259926	chr6:29991867	C=0.868, T=0.132	0.149180311822835	0.460374030602504	NR	7.566		4e-14
rs2517611	Waist-hip index	34021172	rs9261259	chr6:30023079	C=0.132, T=0.868	0.149180311822835	0.460374030602504	NR	0.0319539	0.024-0.04	2e-16
rs2517611	Lung cancer	28604730	rs8321	chr6:30032522	A=0.924, C=0.076	0.342169261797272	0.951982434926494	0.0957417	1.18973	1.144024499-1.237267135	4e-18
rs2517611	Sarcoidosis (Lofgren's syndrome vs non-Lofgren's syndrome)	26651848	rs8321	chr6:30032522	A=0.924, C=0.076	0.342169261797272	0.951982434926494	0.243			1e-20
rs2517611	Autism spectrum disorder, attention deficit-hyperactivity disorder, bipolar disorder, major depressive disorder, and schizophrenia (combined)	23453885	rs8321	chr6:30032522	A=0.924, C=0.076	0.342169261797272	0.951982434926494	NR	1.081	1.04-1.12	8e-09
rs2517611	AIDS progression	19115949	rs8321	chr6:30032522	A=0.924, C=0.076	0.342169261797272	0.951982434926494	NR			5e-07
rs2517611	Squamous cell lung carcinoma	28604730	rs8321	chr6:30032522	A=0.924, C=0.076	0.342169261797272	0.951982434926494	0.095388	1.26556	1.188449247-1.347678784	2e-13
rs2517611	Aerodigestive squamous cell cancer (pleiotropy)	33667223	rs8321	chr6:30032522	A=0.924, C=0.076	0.342169261797272	0.951982434926494	0.08	1.23	1.17-1.29	4e-15
rs2517611	Interleukin-36 alpha levels	39528825	rs8321	chr6:30032522	A=0.924, C=0.076	0.342169261797272	0.951982434926494	0.0919873	0.4393	0.36-0.52	2e-28
rs2517611	C4a anaphylatoxin levels	39528825	rs8321	chr6:30032522	A=0.924, C=0.076	0.342169261797272	0.951982434926494	0.0875427	0.3346	0.25-0.42	5e-15
rs2517611	Seropositivity for streptococcus agalactiae peptide (agilent_234887)	37164013	rs8321	chr6:30032522	A=0.924, C=0.076	0.342169261797272	0.951982434926494	NR	5.703		1e-08
rs2517611	Major depressive disorder	34634379	rs8321	chr6:30032522	A=0.924, C=0.076	0.342169261797272	0.951982434926494	NR	1.07573	1.05-1.1	7e-09
rs2517611	Forced expiratory volume (baseline)	40374629	rs8321	chr6:30032522	A=0.924, C=0.076	0.342169261797272	0.951982434926494	0.866288	0.0214804	0.017-0.026	1e-17
rs2517611	Monounsaturated fatty acids to total fatty acids percentage	40545721	rs8321	chr6:30032522	A=0.924, C=0.076	0.342169261797272	0.951982434926494	NR			1e-08
rs2517611	Total fatty acid levels	40545721	rs8321	chr6:30032522	A=0.924, C=0.076	0.342169261797272	0.951982434926494	NR			1e-22
rs2517611	Seropositivity for staphylococcus aureus peptide (agilent_222381)	37164013	rs9261290	chr6:30038647	C=0.077, T=0.923	0.347499473647298	0.952606039667708	NR	6.041		2e-09
rs2517611	Hemoglobin concentration	35964923	rs9261290	chr6:30038647	C=0.077, T=0.923	0.347499473647298	0.952606039667708	0.1306	0.04612		8e-17
rs2517611	Fluid intelligence	38434247	rs9261290	chr6:30038647	C=0.077, T=0.923	0.347499473647298	0.952606039667708	NR	0.07844	0.052-0.104	3e-09
rs2517611	Saturated fatty acids to total fatty acids percentage	40545721	rs9261290	chr6:30038647	C=0.077, T=0.923	0.347499473647298	0.952606039667708	NR			4e-15
rs2517611	Neutrophil percentage of granulocytes	27863252	rs3132682	chr6:30044388	C=0.564, G=0.436	0.1164437711614	0.833573001107138	0.5898	0.041622	0.035-0.049	2e-30
rs2517611	MANF/PMVK protein level ratio	38412862	rs3132682	chr6:30044388	C=0.564, G=0.436	0.1164437711614	0.833573001107138	NR	0.0623653	0.049-0.076	1e-18
rs2517611	CRTAM/PDCD1 protein level ratio	38412862	rs7382061	chr6:30047965	C=0.566, T=0.434	0.115294856454303	0.832811321478338	NR	0.0827995	0.069-0.097	3e-32
rs2517611	CRTAM/TNFRSF9 protein level ratio	38412862	rs7382061	chr6:30047965	C=0.566, T=0.434	0.115294856454303	0.832811321478338	NR	0.0864412	0.073-0.1	6e-36
rs2517611	FEV1 x serum 25-hydroxyvitamin D interaction in never smokers (2df test)	38484975	rs1150732	chr6:30049966	C=0.134, G=0.866	0.145232160744011	0.450347082269694	0.7973			1e-13
rs2517611	A body shape index	34021172	rs1264712	chr6:30052942	A=0.133, G=0.867	0.147190656051273	0.455323142449783	NR	0.0241409	0.017-0.032	4e-10
rs2517611	Waist-to-hip ratio adjusted for BMI	34021172	rs1264712	chr6:30052942	A=0.133, G=0.867	0.147190656051273	0.455323142449783	NR	0.0323321	0.025-0.04	9e-17
rs2517611	Pan-squamous cell carcinoma	39739889	rs1264712	chr6:30052942	A=0.133, G=0.867	0.147190656051273	0.455323142449783	0.1952	1.28	1.17-1.39	2e-08
rs2517611	General cognitive ability	29844566	rs3132681	chr6:30060041	A=0.378, C=0.622	0.185710703203507	0.721687757688257	NR	5.598	-	2e-08
rs2517611	Lymphocyte count	34469753	rs3132681	chr6:30060041	A=0.378, C=0.622	0.185710703203507	0.721687757688257	0.603			1e-38
rs2517611	Eosinophill percentage (UKB data field 30210)	39789286	rs2394736	chr6:30062133	A=0.567, T=0.433	0.114723495261124	0.832427861206499	0.589249	0.0379815	0.034-0.042	2e-89
rs2517611	Myasthenia gravis	39537604	rs1264706	chr6:30063652	C=0.078, G=0.922	0.341390292927791	0.937618206058351	0.072	1.34528	1.29-1.4	3e-25
rs2517611	Total lipid levels in medium HDL	35213538	rs1264705	chr6:30063674	C=0.078, G=0.922	0.341390292927791	0.937618206058351	0.868792	0.0396576	0.029-0.051	2e-12
rs2517611	Saturated fatty acids to total fatty acids percentage	40545721	rs1264705	chr6:30063674	C=0.078, G=0.922	0.341390292927791	0.937618206058351	NR			1e-11
rs2517611	Polyunsaturated fatty acids to saturated fatty acids ratio	40545721	rs1264705	chr6:30063674	C=0.078, G=0.922	0.341390292927791	0.937618206058351	NR			4e-08
rs2517611	Pediatric steroid sensitive nephrotic syndrome	37120605	rs1264705	chr6:30063674	C=0.078, G=0.922	0.341390292927791	0.937618206058351	NR	4.64	2.58-8.34	3e-07
rs2517611	Polyunsaturated fatty acids to saturated fatty acids ratio	40545721	rs1264705	chr6:30063674	C=0.078, G=0.922	0.341390292927791	0.937618206058351	NR			4e-10
rs2517611	Height	36224396	rs9261394	chr6:30064562	A=0.434, G=0.566	0.115294856454303	0.832811321478338	0.3998	0.0245	0.02-0.029	1e-29
rs2517611	Eosinophil counts	31272903	rs916570	chr6:30066031	A=0.776, G=0.224	0.121854093975464	0.402728202633781	0.19	0.1384		1e-07
rs2517611	Eosinophil counts	31272903	rs916570	chr6:30066031	A=0.776, G=0.224	0.121854093975464	0.402728202633781	0.19	0.1428		3e-07
rs2517611	Takayasu arteritis	33308445	rs1264697	chr6:30067568	C=0.814, G=0.186	0.170081543987839	0.423578283913479	NR			1e-08
rs2517611	Eosinophil percentage of granulocytes	27863252	rs1111180	chr6:30069982	C=0.537, G=0.463	0.118044575897689	0.794974464718153	0.5666	0.0447498	0.038-0.052	2e-35
rs2517611	Eosinophil percentage of white cells	27863252	rs1111180	chr6:30069982	C=0.537, G=0.463	0.118044575897689	0.794974464718153	0.5667	0.0456101	0.039-0.053	4e-37
rs2517611	Hepatocellular carcinoma in hepatitis B infection	29784950	rs1110446	chr6:30070937	C=0.813, T=0.187	0.113591643498084	0.34729753725533	NR	1.93	1.57鈥?.37	3e-10
rs2517611	Hepatocellular carcinoma in hepatitis B infection	29784950	rs1110446	chr6:30070937	C=0.813, T=0.187	0.113591643498084	0.34729753725533	NR	1.93	1.57鈥?.37	9e-13
rs2517611	Non-melanoma skin cancer	34290314	rs1110446	chr6:30070937	C=0.813, T=0.187	0.113591643498084	0.34729753725533	NR	1.05914	1.04-1.08	3e-06
rs2517611	Systemic lupus erythematosus	32771030	rs1116221	chr6:30071330	C=0.779, T=0.221	0.129864084198108	0.412182191312279	0.08	1.594		3e-06
rs2517611	Takayasu arteritis	36046661	rs1116221	chr6:30071330	C=0.779, T=0.221	0.129864084198108	0.412182191312279	NR	2.21		1e-09
rs2517611	General cognitive ability	29844566	rs2517664	chr6:30073259	C=0.87, T=0.13	0.298046852281257	0.656423936420613	NR	5.707	-	1e-08
rs2517611	Mouth ulcers	30837455	rs2517664	chr6:30073259	C=0.87, T=0.13	0.298046852281257	0.656423936420613	0.816537	1.0407	1.03-1.05	9e-13
rs2517611	F-sweet food liking (derived food-liking factor)	35585065	rs2517664	chr6:30073259	C=0.87, T=0.13	0.298046852281257	0.656423936420613	0.1887	0.027487	0.019-0.036	1e-09
rs2517611	Estimated glomerular filtration rate in diabetes	31451708	rs2517601	chr6:30074072	C=0.083, G=0.917	0.339908690504749	0.898629584844821	0.115	0.956	0.69-1.23	4e-12
rs2517611	Depression (broad)	29662059	rs2517601	chr6:30074072	C=0.083, G=0.917	0.339908690504749	0.898629584844821	0.1326	0.0126	0.0093-0.0159	5e-13
rs2517611	Triglyceride levels	34887591	rs2517601	chr6:30074072	C=0.083, G=0.917	0.339908690504749	0.898629584844821	NR			7e-19
rs2517611	Asthma-COPD overlap syndrome	35104449	rs7383537	chr6:30074872	C=0.577, T=0.423	0.134803378755181	0.920843496734598	0.372	0.921	0.893-0.95	2e-07
rs2517611	Neutrophill count (UKB data field 30140)	39789286	rs7383537	chr6:30074872	C=0.577, T=0.423	0.134803378755181	0.920843496734598	0.374669	0.0225291	0.018-0.027	1e-28
rs2517611	Breast cancer	29059683	rs2523992	chr6:30075103	G=0.119, T=0.881	0.19203162949599	0.553970173317211	0.1571	0.0468	0.029-0.064	2e-07
rs2517611	FEV1 x serum 25-hydroxyvitamin D interaction in ever smokers (2df test)	38484975	rs2523992	chr6:30075103	G=0.119, T=0.881	0.19203162949599	0.553970173317211	0.1795			3e-08
rs2517611	Contralateral breast cancer vs unilateral breast cancer	38263039	rs3815096	chr6:30075105	C=0.539, T=0.461	0.159342351116868	0.927326141398574	NR			1e-06
rs2517611	Total fatty acid levels	40545721	rs2023473	chr6:30075613	C=0.078, T=0.922	0.364481531043545	0.968809103029176	NR			3e-11
rs2517611	Linoleic acid levels	40545721	rs2023473	chr6:30075613	C=0.078, T=0.922	0.364481531043545	0.968809103029176	NR			2e-09
rs2517611	Beta-2 microglubulin plasma levels	23417110	rs2023472	chr6:30075864	A=0.364, G=0.636	0.138459105877441	0.604835893854749	0.38	0.03	0.022-0.038	3e-15
rs2517611	COL1A1 protein levels	39789286	rs2023472	chr6:30075864	A=0.364, G=0.636	0.138459105877441	0.604835893854749	0.587339	0.0418053	0.03-0.053	1e-14
rs2517611	Lymphocyte count	34469753	rs2023472	chr6:30075864	A=0.364, G=0.636	0.138459105877441	0.604835893854749	0.411			6e-25
rs2517611	KLK10 protein levels	39789286	rs2023472	chr6:30075864	A=0.364, G=0.636	0.138459105877441	0.604835893854749	0.587339	0.0368775	0.026-0.048	4e-13
rs2517611	Type 1 diabetes and autoimmune thyroid diseases	25936594	rs2523989	chr6:30078275	C=0.88, T=0.12	0.210859842801892	0.577762898857765	NR	1.7499		2e-08
rs2517611	Chronic obstructive pulmonary disease	33909500	rs2523989	chr6:30078275	C=0.88, T=0.12	0.210859842801892	0.577762898857765	0.17	1.09	1.06-1.12	1e-10
rs2517611	MHC class I polypeptide-related sequence A levels	28240269	rs2523987	chr6:30079993	A=0.897, C=0.103	0.240911843647753	0.672495581806344	NR	0.4957	0.36-0.63	2e-13
rs2517611	Autism spectrum disorder or schizophrenia	28540026	rs2844793	chr6:30080496	A=0.121, G=0.879	0.208073622968427	0.571252998196127	NR	1.14943	1.11-1.19	4e-14
rs2517611	Cold sores	28928442	rs9261425	chr6:30081108	C=0.637, T=0.363	0.182617170220494	0.693129624626326	NR	0.0545	0.033-0.076	6e-07
rs2517611	Rheumatoid arthritis or multiple sclerosis	37377963	rs9261425	chr6:30081108	C=0.637, T=0.363	0.182617170220494	0.693129624626326	NR			1e-09
rs2517611	HDL cholesterol levels	32203549	rs2523978	chr6:30083708	C=0.923, T=0.077	0.370933440623354	0.98420201322257	0.869967	0.0286531	0.023-0.034	4e-24
rs2517611	Apolipoprotein A1 levels	32203549	rs2523978	chr6:30083708	C=0.923, T=0.077	0.370933440623354	0.98420201322257	0.869885	0.031888	0.026-0.038	7e-28
rs2517611	Height (baseline)	40374629	rs2523978	chr6:30083708	C=0.923, T=0.077	0.370933440623354	0.98420201322257	0.866942	0.0155935	0.012-0.019	1e-16
rs2517611	FVC x serum 25-hydroxyvitamin D interaction in never smokers (2df test)	38484975	rs2523978	chr6:30083708	C=0.923, T=0.077	0.370933440623354	0.98420201322257	0.8641			2e-09
rs2517611	Omega-3 fatty acid levels	40545721	rs2523978	chr6:30083708	C=0.923, T=0.077	0.370933440623354	0.98420201322257	NR			9e-09
rs2517611	FVC or inflammatory bowel disease (pleiotropy)	38102678	rs1034327	chr6:30084313	G=0.895, T=0.105	0.233968195459166	0.6557231183409	NR			4e-12
rs2517611	Hunner-type interstitial cystitis or rheumatoid arthritis (MTAG)	39620209	rs1015465	chr6:30086340	C=0.129, T=0.871	0.105237549309859	0.391777509068924	NR	0.02		4e-10
rs2517611	Protein quantitative trait loci (liver)	32778093	rs1419674	chr6:30092935	G=0.959, T=0.041	0.196294902596463	1	0.02787	0.03953		7e-09
rs2517611	Tuberculosis	28928442	rs2844790	chr6:30094113	C=0.903, G=0.097	0.263491467391326	0.726920514275843	NR	0.1888	0.12-0.25	1e-08
rs2517611	General cognitive ability	29844566	rs2844790	chr6:30094113	C=0.903, G=0.097	0.263491467391326	0.726920514275843	NR	6.271	-	4e-10
rs2517611	Bipolar disorder or Crohn's disease (MTAG)	38154582	rs1541269	chr6:30103360	A=0.096, G=0.904	0.267533344676145	0.736645931761802	NR	0.027	0.021-0.033	5e-15
rs2517611	Duration to complete alphanumeric path task (baseline)	40374629	rs1541269	chr6:30103360	A=0.096, G=0.904	0.267533344676145	0.736645931761802	0.846761	0.0316087	0.023-0.041	8e-12
rs2517611	Dental caries	39192244	rs1541269	chr6:30103360	A=0.096, G=0.904	0.267533344676145	0.736645931761802	NR	8.462		3e-17
rs2517611	MHC class I polypeptide-related sequence B levels	39528825	rs2844789	chr6:30112795	A=0.078, G=0.922	0.364481531043545	0.968809103029176	0.0935587	0.6258	0.55-0.7	3e-54
rs2517611	Seropositivity for streptococcus pyogenes peptide (agilent_220658)	37164013	rs2844789	chr6:30112795	A=0.078, G=0.922	0.364481531043545	0.968809103029176	NR	7.001		3e-12
rs2517611	Seropositivity for streptococcus pyogenes peptide (agilent_241884)	37164013	rs2844789	chr6:30112795	A=0.078, G=0.922	0.364481531043545	0.968809103029176	NR	8.029		1e-15
rs2517611	Seropositivity for streptococcus agalactiae peptide (agilent_241118)	37164013	rs2844789	chr6:30112795	A=0.078, G=0.922	0.364481531043545	0.968809103029176	NR	8.204		2e-16
rs2517611	Symbol digit substitution test performance (baseline)	40374629	rs2844789	chr6:30112795	A=0.078, G=0.922	0.364481531043545	0.968809103029176	0.86379	0.0308715	0.022-0.04	6e-11
rs2517611	Polyunsaturated fatty acid levels	40545721	rs2844789	chr6:30112795	A=0.078, G=0.922	0.364481531043545	0.968809103029176	NR			4e-14
rs2517611	Polyunsaturated fatty acid levels	40545721	rs2844789	chr6:30112795	A=0.078, G=0.922	0.364481531043545	0.968809103029176	NR			6e-10
rs2517611	Omega-6 fatty acid levels	40545721	rs2844789	chr6:30112795	A=0.078, G=0.922	0.364481531043545	0.968809103029176	NR			2e-08
rs2517611	Monounsaturated fatty acid levels	40545721	rs2844789	chr6:30112795	A=0.078, G=0.922	0.364481531043545	0.968809103029176	NR			4e-11
rs2517611	Omega-3 fatty acid levels	40545721	rs2844789	chr6:30112795	A=0.078, G=0.922	0.364481531043545	0.968809103029176	NR			1e-11
rs2517611	Protein quantitative trait loci (liver)	32778093	rs2256146	chr6:30114307	C=0.041, G=0.959	0.196294902596463	1	0.02787	0.03953		7e-09
rs2517611	Forced expiratory volume (baseline)	40374629	rs3132124	chr6:30114402	A=0.463, T=0.537	0.169197283803428	0.951758697580742	0.441391	0.0122543	0.0089-0.0156	1e-12
rs2517611	Educational attainment	35361970	rs2244066	chr6:30118658	A=0.131, G=0.869	0.107101111615891	0.391777509068924	0.1356	0.00877008	0.0057-0.0118	2e-08
rs2517611	Autism spectrum disorder or schizophrenia	28540026	rs2517645	chr6:30122623	C=0.131, T=0.869	0.433326805365774	0.788043677402807	NR	1.17	1.13-1.22	1e-16
rs2517611	Psoriasis	39885523	rs2517645	chr6:30122623	C=0.131, T=0.869	0.433326805365774	0.788043677402807	NR	0.120357	0.098-0.143	1e-15
rs2517611	Blood cell traits latent factor 13 (red cell)	40220762	rs2523735	chr6:30122657	C=0.901, G=0.099	0.28268840568915	0.744546553808948	NR			3e-08
rs2517611	Psoriasis	39883516	rs1967	chr6:30125537	C=0.873, T=0.127	0.124418054017907	0.429791414752116	0.963433	0.5125	0.45-0.57	2e-64
rs2517611	High light scatter reticulocyte percentage of red cells	27863252	rs1573296	chr6:30127805	A=0.922, G=0.078	0.364481531043545	0.968809103029176	0.1349	0.035265	0.025-0.046()	2e-11
rs2517611	High light scatter reticulocyte count	27863252	rs1573296	chr6:30127805	A=0.922, G=0.078	0.364481531043545	0.968809103029176	0.1349	0.0404617	0.03-0.051	1e-14
rs2517611	Polyunsaturated fatty acid levels	40545721	rs2157678	chr6:30128949	G=0.922, T=0.078	0.364481531043545	0.968809103029176	NR			5e-12
rs2517611	Total fatty acid levels	40545721	rs2157678	chr6:30128949	G=0.922, T=0.078	0.364481531043545	0.968809103029176	NR			2e-08
rs2517611	Omega-6 fatty acid levels	40545721	rs2157678	chr6:30128949	G=0.922, T=0.078	0.364481531043545	0.968809103029176	NR			1e-10
rs2517611	Depression (broad)	36750733	rs2523734	chr6:30129676	A=0.867, C=0.133	0.114081807040225	0.400855456694761	NR	0.013082	0.0094-0.0167	3e-12
rs2517611	Depression (broad)	36750733	rs2523734	chr6:30129676	A=0.867, C=0.133	0.114081807040225	0.400855456694761	NR	0.015918	0.011-0.021	3e-09
rs2517611	Seropositivity for streptococcus pneumoniae peptide (agilent_223208)	37164013	rs2523729	chr6:30137387	A=0.078, G=0.922	0.388328356771335	1	NR	6.323		3e-10
rs2517611	Dry eye disease	38767906	rs2107195	chr6:30137866	A=0.876, G=0.124	0.108253070884362	0.40637484885127	NR	0.7289		2e-06
rs2517611	Tonsillitis	30037793	rs2107195	chr6:30137866	A=0.876, G=0.124	0.108253070884362	0.40637484885127	NR	3.7		5e-06
rs2517611	Human papilloma virus 16 positive oropharyngeal cancer	34642315	rs1029239	chr6:30138162	C=0.558, G=0.442	0.267426811767521	0.989981975522561	NR	1.2904		3e-06
rs2517611	Insomnia	35835914	rs1029239	chr6:30138162	C=0.558, G=0.442	0.267426811767521	0.989981975522561	NR	0.005	0.003-0.007	1e-08
rs2517611	Sarcoidosis (Lofgren's syndrome vs non-Lofgren's syndrome)	26651848	rs11158	chr6:30152467	G=0.924, T=0.076	0.377557517871088	1	0.253			8e-20
rs2517611	HLA-C levels	39528825	rs11158	chr6:30152467	G=0.924, T=0.076	0.377557517871088	1	0.0901851	0.6408	0.54-0.74	4e-38
rs2517611	Chronic obstructive pulmonary disease x current smoker interaction (main effect)	33106845	rs2106072	chr6:30153363	A=0.076, G=0.924	0.377557517871088	1	0.13	1.11	1.08-1.15	3e-10
rs2517611	Chronic obstructive pulmonary disease x current smoker interaction (2df)	33106845	rs2106072	chr6:30153363	A=0.076, G=0.924	0.377557517871088	1	0.13			9e-13
rs2517611	Chronic obstructive pulmonary disease in non-current smokers	33106845	rs2106072	chr6:30153363	A=0.076, G=0.924	0.377557517871088	1	0.13	1.12	1.08-1.15	3e-10
rs2517611	Seropositivity for staphylococcus aureus peptide (agilent_222381)	37164013	rs2106072	chr6:30153363	A=0.076, G=0.924	0.377557517871088	1	NR	5.909		3e-09
rs2517611	Hemoglobin concentration	35964923	rs2106072	chr6:30153363	A=0.076, G=0.924	0.377557517871088	1	0.131	0.04567		2e-16
rs2517611	Fluid intelligence	38434247	rs2106072	chr6:30153363	A=0.076, G=0.924	0.377557517871088	1	NR	0.07538	0.049-0.101	1e-08
rs2517611	Help-seeking from a psychiatrist	32231276	rs2517622	chr6:30155149	C=0.078, G=0.922	0.388328356771335	1	0.863	1.07991		4e-11
rs2517611	Help-seeking from a GP (without major depressive disorder symptoms)	32231276	rs2517622	chr6:30155149	C=0.078, G=0.922	0.388328356771335	1	NR	1.12233	1.07-1.18	3e-06
rs2517611	Proheparin-binding EGF-like growth factor levels	33067605	rs2517622	chr6:30155149	C=0.078, G=0.922	0.388328356771335	1	0.11	0.0845		1e-09
rs2517611	FEV1 x serum 25-hydroxyvitamin D interaction in never smokers (2df test)	38484975	rs2517622	chr6:30155149	C=0.078, G=0.922	0.388328356771335	1	0.8622			3e-22
rs2517611	Lung cancer	28604730	rs2517617	chr6:30161536	A=0.076, G=0.924	0.377557517871088	1	0.0969731	1.18759	1.142217593-1.234757521	5e-18
rs2517611	Squamous cell lung carcinoma	28604730	rs2517617	chr6:30161536	A=0.076, G=0.924	0.377557517871088	1	0.0962947	1.25669	1.180581902-1.337700478	8e-13
rs2517611	Lung cancer in ever smokers	28604730	rs2517617	chr6:30161536	A=0.076, G=0.924	0.377557517871088	1	0.0955044	1.20737	1.145408553-1.272672964	2e-12
rs2517611	Aerodigestive squamous cell cancer (pleiotropy)	33667223	rs2517617	chr6:30161536	A=0.076, G=0.924	0.377557517871088	1	0.08	1.23	1.17-1.29	5e-15
rs2517611	Seropositivity for streptococcus agalactiae peptide (agilent_234887)	37164013	rs2517617	chr6:30161536	A=0.076, G=0.924	0.377557517871088	1	NR	5.52		3e-08
rs2517611	Linoleic acid levels	40545721	rs2517615	chr6:30162505	A=0.107, G=0.893	0.543201720519456	0.988736620538313	NR			5e-10
rs2517611	Omega-6 fatty acid levels	40545721	rs2517615	chr6:30162505	A=0.107, G=0.893	0.543201720519456	0.988736620538313	NR			2e-10
rs2517611	Seropositivity for streptococcus pyogenes peptide (agilent_235068)	37164013	rs2517614	chr6:30163955	A=0.178, G=0.822	0.986454618610132	0.993204217978424	NR	5.461		5e-08
rs2517611	Schizophrenia	22883433	rs2523722	chr6:30165273	C=0.822, T=0.178	0.986454618610132	0.993204217978424	0.737	1.25	1.12-1.39	1e-16
rs2517611	CRKL/MANF protein level ratio	38412862	rs2523722	chr6:30165273	C=0.822, T=0.178	0.986454618610132	0.993204217978424	NR	0.0641199	0.048-0.08	3e-15
rs2517611	MANF/NCK2 protein level ratio	38412862	rs2523721	chr6:30166266	C=0.817, T=0.183	0.953767402749649	0.993162881104813	NR	0.0601222	0.044-0.076	1e-13
rs2517611	Takayasu arteritis	36046661	rs2523721	chr6:30166266	C=0.817, T=0.183	0.953767402749649	0.993162881104813	NR	2.24		8e-09
rs2517611	Eosinophil counts	34469753	rs2523720	chr6:30166886	C=0.893, T=0.107	0.543201720519456	0.988736620538313	0.836			9e-50
rs2517611	Waist-hip index	34021172	rs2428503	chr6:30167835	C=0.823, T=0.177	0.993212425444633	1	NR	0.0221273	0.015-0.029	2e-09
rs2517611	Triglyceride levels	32203549	rs2523719	chr6:30168319	G=0.891, T=0.109	0.530190820035652	0.966824227767396	0.830078	0.0245541	0.019-0.03	2e-21
rs2517611	Hypothyroidism or rheumatoid arthritis (pleiotropy)	38368726	rs17188226	chr6:30168496	C=0.932, T=0.068	0.334933473097402	1	NR			1e-11
rs2517611	Total fatty acid levels	40545721	rs2517612	chr6:30169092	A=0.893, G=0.107	0.555648181558025	1	NR			2e-20
rs2517611	Medication use (anti-inflammatory and antirheumatic products, non-steroids)	34594039	rs2517611	chr6:30169327	A=0.822, G=0.178	1	1	NR	0.0422	0.028-0.056	2e-09
rs2517611	Asthma	34594039	rs2517611	chr6:30169327	A=0.822, G=0.178	1	1	NR	0.0613	0.043-0.079	3e-11
rs2517611	Medication use (anti-inflammatory and antirheumatic products, non-steroids)	31015401	rs2517611	chr6:30169327	A=0.822, G=0.178	1	1	0.229963	0.0504843	0.034-0.067	7e-10
rs2517611	Autism spectrum disorder or schizophrenia	28540026	rs1117490	chr6:30170510	C=0.183, T=0.817	0.966944429840702	1	NR	1.15	1.12-1.19	7e-17
rs2517611	Schizophrenia	30285260	rs1117490	chr6:30170510	C=0.183, T=0.817	0.966944429840702	1	NR	1.203	1.17-1.24	1e-21
rs2517611	Asthma (childhood onset)	31036433	rs1117490	chr6:30170510	C=0.183, T=0.817	0.966944429840702	1	0.234	1.1	1.063-1.137	3e-08
rs2517611	Asthma (adult onset)	31036433	rs1117490	chr6:30170510	C=0.183, T=0.817	0.966944429840702	1	0.234	1.059	1.036-1.084	7e-07
rs2517611	MHC class I polypeptide-related sequence A levels	36168886	rs2523716	chr6:30170525	C=0.819, T=0.181	0.979948709090184	1	0.207737	0.245018	0.18-0.31	8e-13
rs2517611	HLA class II histocompatibility antigen, DQ alpha 2 chain levels	39528825	rs2523712	chr6:30173538	A=0.076, G=0.924	0.377557517871088	1	0.0958564	0.3	0.23-0.37	2e-16
rs2517611	Major depressive disorder	34634379	rs2523712	chr6:30173538	A=0.076, G=0.924	0.377557517871088	1	NR	0.93118	0.91-0.96	1e-08
rs2517611	Autism spectrum disorder, attention deficit-hyperactivity disorder, bipolar disorder, major depressive disorder, and schizophrenia (combined)	23453885	rs2021722	chr6:30174131	C=0.817, T=0.183	0.966944429840702	1	0.789			2e-12
rs2517611	Schizophrenia	21926974	rs2021722	chr6:30174131	C=0.817, T=0.183	0.966944429840702	1	0.78	1.15	1.11-1.19	2e-12
rs2517611	Monounsaturated fatty acid levels	40545721	rs3129695	chr6:30177939	A=0.108, G=0.892	0.548957275374647	0.988839954294843	NR			7e-20
rs2517611	Hypothyroidism or rheumatoid arthritis (pleiotropy)	38368726	rs17194627	chr6:30181638	C=0.931, T=0.069	0.328331447775456	0.982370362581708	NR			1e-11
rs2517611	Chronic obstructive pulmonary disease x ever smoker interaction (2df)	33106845	rs2188100	chr6:30181883	A=0.108, G=0.892	0.548957275374647	0.988839954294843	0.16			5e-14
rs2517611	Chronic obstructive pulmonary disease x ever smoker interaction (main effect)	33106845	rs2188100	chr6:30181883	A=0.108, G=0.892	0.548957275374647	0.988839954294843	0.16	1.15	1.1-1.2	5e-11
rs2517611	Chronic obstructive pulmonary disease in never smokers	33106845	rs2188100	chr6:30181883	A=0.108, G=0.892	0.548957275374647	0.988839954294843	0.16	1.15	1.11-1.2	2e-11
rs2517611	Saturated fatty acids levels	40545721	rs2188100	chr6:30181883	A=0.108, G=0.892	0.548957275374647	0.988839954294843	NR			6e-12
rs2517611	Saturated fatty acids levels	40545721	rs2188100	chr6:30181883	A=0.108, G=0.892	0.548957275374647	0.988839954294843	NR			4e-12
rs2517611	Total fatty acid levels	40545721	rs2188100	chr6:30181883	A=0.108, G=0.892	0.548957275374647	0.988839954294843	NR			5e-16
rs2517611	Saturated fatty acids levels	40545721	rs2188100	chr6:30181883	A=0.108, G=0.892	0.548957275374647	0.988839954294843	NR			8e-16
rs2517611	Monounsaturated fatty acid levels	40545721	rs2188100	chr6:30181883	A=0.108, G=0.892	0.548957275374647	0.988839954294843	NR			3e-15
rs2517611	Saturated fatty acids levels	40545721	rs2188100	chr6:30181883	A=0.108, G=0.892	0.548957275374647	0.988839954294843	NR			2e-13
rs2517611	General cognitive ability	29844566	rs2517602	chr6:30190040	C=0.713, T=0.287	0.105610831805965	0.44347568624701	NR	6.068	-	1e-09
rs2517611	Educational attainment	35361970	rs2517602	chr6:30190040	C=0.713, T=0.287	0.105610831805965	0.44347568624701	0.2988	0.0102118	0.0079-0.0125	1e-18
rs2517611	Omega-6 fatty acids to total fatty acids percentage	40545721	rs2517602	chr6:30190040	C=0.713, T=0.287	0.105610831805965	0.44347568624701	NR			1e-09
rs2517611	General cognitive ability	29844566	rs885916	chr6:30202571	C=0.892, T=0.108	0.548957275374647	0.988839954294843	NR	6.793	-	1e-11
rs2517611	Omega-6 fatty acid levels	40545721	rs2844781	chr6:30204247	A=0.922, T=0.078	0.388328356771335	1	NR			3e-24
rs2517611	Linoleic acid levels	40545721	rs2844781	chr6:30204247	A=0.922, T=0.078	0.388328356771335	1	NR			1e-25
rs2517611	Polyunsaturated fatty acid levels	40545721	rs2844781	chr6:30204247	A=0.922, T=0.078	0.388328356771335	1	NR			9e-27
rs2517611	Linoleic acid levels	40545721	rs2844781	chr6:30204247	A=0.922, T=0.078	0.388328356771335	1	NR			1e-16
rs2517611	Linoleic acid levels	40545721	rs2844781	chr6:30204247	A=0.922, T=0.078	0.388328356771335	1	NR			5e-18
rs2517611	Omega-6 fatty acid levels	40545721	rs2844781	chr6:30204247	A=0.922, T=0.078	0.388328356771335	1	NR			4e-16
rs2517611	Monounsaturated fatty acid levels	40545721	rs2523742	chr6:30204399	C=0.892, G=0.108	0.548957275374647	0.988839954294843	NR			2e-24
rs2517611	Total fatty acid levels	40545721	rs2523742	chr6:30204399	C=0.892, G=0.108	0.548957275374647	0.988839954294843	NR			1e-16
rs2517611	Monounsaturated fatty acid levels	40545721	rs2523742	chr6:30204399	C=0.892, G=0.108	0.548957275374647	0.988839954294843	NR			5e-16
rs2517611	Fluid intelligence score (baseline)	40374629	rs2844777	chr6:30206014	A=0.078, G=0.922	0.388328356771335	1	0.86335	0.0335987	0.026-0.041	2e-18
rs2517611	Hip circumference adjusted for BMI	34021172	rs3129693	chr6:30207929	A=0.877, T=0.123	0.45095651212087	0.833229317002769	NR	0.0239683	0.016-0.032	2e-09
rs2517611	Autoimmune neurological syndromes with anti-GAD65 autoantibodies	35348614	rs3094633	chr6:30215120	C=0.537, T=0.463	0.245622447493666	0.989592385681771	NR	2.97	2.191-4.025	2e-12
rs2517611	Cholesteryl esters to total lipids ratio in small LDL	35213538	rs9261608	chr6:30217351	C=0.09, T=0.91	0.377518935735297	0.906427309087527	0.858197	0.0330532	0.021-0.045	3e-08
rs2517611	Autoimmune neurological syndromes with anti-GAD65 autoantibodies	35348614	rs9261608	chr6:30217351	C=0.09, T=0.91	0.377518935735297	0.906427309087527	NR	3.58	2.446-5.234	5e-11
rs2517611	FVC x serum 25-hydroxyvitamin D interaction in never smokers (2df test)	38484975	rs6932954	chr6:30217468	A=0.078, C=0.922	0.388328356771335	1	0.8613			2e-09
rs2517611	Docosahexaenoic acid levels	40545721	rs6932954	chr6:30217468	A=0.078, C=0.922	0.388328356771335	1	NR			7e-10
rs2517611	General cognitive ability	29844566	rs2189373	chr6:30223428	C=0.831, T=0.169	0.713067757012646	0.871199943096949	NR	5.835	-	5e-09
rs2517611	Wellbeing index	35304435	rs2189373	chr6:30223428	C=0.831, T=0.169	0.713067757012646	0.871199943096949	NR	0.0285	0.019-0.038	1e-09
rs2517611	Waist-to-hip ratio adjusted for BMI	34021172	rs2189373	chr6:30223428	C=0.831, T=0.169	0.713067757012646	0.871199943096949	NR	0.0232455	0.016-0.031	8e-10
rs2517611	FEV1 x serum 25-hydroxyvitamin D interaction in ever smokers (2df test)	38484975	rs2189373	chr6:30223428	C=0.831, T=0.169	0.713067757012646	0.871199943096949	0.7816			2e-08
rs2517611	Monounsaturated fatty acids to total fatty acids percentage	40545721	rs2189373	chr6:30223428	C=0.831, T=0.169	0.713067757012646	0.871199943096949	NR			3e-13
rs2517611	QT interval in Tripanosoma cruzi seropositivity	24324551	rs1579220	chr6:30224238	G=0.955, T=0.045	0.216342380783518	1	NR			4e-06
rs2517611	Hypothyroidism or rheumatoid arthritis (pleiotropy)	38368726	rs1579220	chr6:30224238	G=0.955, T=0.045	0.216342380783518	1	NR			5e-09
rs2517611	Cognitive function (baseline)	40374629	rs2187979	chr6:30224358	A=0.633, G=0.367	0.275600855354555	0.85883549810126	0.612647	0.0130627	0.0095-0.0166	5e-13
rs2517611	Smoking initiation	36477530	rs2187979	chr6:30224358	A=0.633, G=0.367	0.275600855354555	0.85883549810126	0.405	0.00921	0.0077-0.0108	1e-31
rs2517611	FEV1/FVC or peptic ulcer disease (pleiotropy)	38102678	rs2523740	chr6:30224362	A=0.37, G=0.63	0.271667692141009	0.858167527272086	NR			9e-09
rs2517611	FEV1/FVC or irritable bowel syndrome (pleiotropy)	38102678	rs2523740	chr6:30224362	A=0.37, G=0.63	0.271667692141009	0.858167527272086	NR			2e-08
rs2517611	FEV1 or peptic ulcer disease (pleiotropy)	38102678	rs2523740	chr6:30224362	A=0.37, G=0.63	0.271667692141009	0.858167527272086	NR			2e-08
rs2517611	Urinary tract infection frequency	28928442	rs3094078	chr6:30224970	A=0.076, T=0.924	0.377557517871088	1	NR	0.0526	0.029-0.076	8e-06
rs2517611	Triglyceride levels	32154731	rs3094078	chr6:30224970	A=0.076, T=0.924	0.377557517871088	1	NR	0.0305	0.024-0.037	2e-15
rs2517611	Docosahexaenoic acid levels	40545721	rs3094078	chr6:30224970	A=0.076, T=0.924	0.377557517871088	1	NR			5e-12
rs2517611	Omega-3 fatty acid levels	40545721	rs3094078	chr6:30224970	A=0.076, T=0.924	0.377557517871088	1	NR			2e-14
rs2517611	Smoking initiation	36477530	rs9280934	chr6:30225029	-=0.634, AT=0.366	0.276926234181669	0.859056759076023	0.378	0.0122	0.0086-0.0158	3e-11
rs2517611	Dental caries	39192244	rs3094077	chr6:30226123	C=0.878, T=0.122	0.456012569245954	0.841763254391915	NR	6.897		5e-12
rs2517611	Inguinal hernia	34382107	rs9261630	chr6:30227915	A=0.878, T=0.122	0.456012569245954	0.841763254391915	0.83	1.09		2e-08
rs2517611	General cognitive ability	29844566	rs2428507	chr6:30229306	A=0.624, G=0.376	0.26953307522421	0.865761662455966	NR	5.893	-	4e-09
rs2517611	Smoking initiation	36477530	rs2844766	chr6:30230661	C=0.369, T=0.631	0.272971642076686	0.858390885496855	0.381	0.0112	0.0094-0.013	7e-35
rs2517611	Polyunsaturated fatty acids to monounsaturated fatty acids ratio	40545721	rs2844766	chr6:30230661	C=0.369, T=0.631	0.272971642076686	0.858390885496855	NR			2e-10
rs2517611	Polyunsaturated fatty acid levels	40545721	rs3130399	chr6:30230768	A=0.922, T=0.078	0.388328356771335	1	NR			2e-18
rs2517611	Omega-6 fatty acid levels	40545721	rs3130399	chr6:30230768	A=0.922, T=0.078	0.388328356771335	1	NR			9e-26
rs2517611	Linoleic acid levels	40545721	rs3130399	chr6:30230768	A=0.922, T=0.078	0.388328356771335	1	NR			2e-25
rs2517611	Omega-3 fatty acid levels	40545721	rs3130399	chr6:30230768	A=0.922, T=0.078	0.388328356771335	1	NR			7e-09
rs2517611	Omega-6 fatty acid levels	40545721	rs3130399	chr6:30230768	A=0.922, T=0.078	0.388328356771335	1	NR			2e-16
rs2517611	Polyunsaturated fatty acids to monounsaturated fatty acids ratio	40545721	rs2516696	chr6:30235046	G=0.631, T=0.369	0.272971642076686	0.858390885496855	NR			3e-08
rs2517611	Monounsaturated fatty acids to total fatty acids percentage	40545721	rs2844762	chr6:30236754	C=0.369, T=0.631	0.272971642076686	0.858390885496855	NR			1e-08
rs2517611	Seropositivity for streptococcus pyogenes peptide (agilent_241884)	37164013	rs3129830	chr6:30248711	A=0.076, G=0.924	0.377557517871088	1	NR	7.785		7e-15
rs2517611	Polyunsaturated fatty acid levels	40545721	rs3094069	chr6:30251391	C=0.924, T=0.076	0.377557517871088	1	NR			2e-10
rs2517611	Immature fraction of reticulocytes	27863252	rs1264622	chr6:30256936	C=0.842, T=0.158	0.13053370165032	0.387952210383823	0.2019	0.0320295	0.023-0.041	4e-13
rs2517611	Height	28552196	rs1264622	chr6:30256936	C=0.842, T=0.158	0.13053370165032	0.387952210383823	0.1901	0.0455	0.028-0.063	2e-07
rs2517611	Reticulocyte count	32888494	rs1264622	chr6:30256936	C=0.842, T=0.158	0.13053370165032	0.387952210383823	0.200945	0.045548	0.037-0.054	1e-26
rs2517611	Reticulocyte count (UKB data field 30250)	39789286	rs1264622	chr6:30256936	C=0.842, T=0.158	0.13053370165032	0.387952210383823	0.202837	0.0429969	0.038-0.048	1e-71
rs2517611	Waist-hip index	34021172	rs1264622	chr6:30256936	C=0.842, T=0.158	0.13053370165032	0.387952210383823	NR	0.0260716	0.018-0.034	2e-11
rs2517611	Waist-to-hip ratio adjusted for BMI	34021172	rs1264622	chr6:30256936	C=0.842, T=0.158	0.13053370165032	0.387952210383823	NR	0.0273215	0.02-0.035	2e-12
rs2517611	Insomnia	35835914	rs261945	chr6:30272417	C=0.371, G=0.629	0.127541829754475	1	NR	0.007	0.005-0.009	4e-13
rs2517611	Seropositivity for streptococcus pneumoniae peptide (agilent_223208)	37164013	rs3094066	chr6:30278745	C=0.922, T=0.078	0.388328356771335	1	NR	6.375		2e-10
rs2517611	Polyunsaturated fatty acid levels	40545721	rs3094066	chr6:30278745	C=0.922, T=0.078	0.388328356771335	1	NR			1e-17
rs2517611	Adult asthma	27611488	rs1264587	chr6:30279074	C=0.837, G=0.163	0.122877674471278	0.369525466717787	NR	0.29	0.18-0.4	2e-07
rs2517611	Waist-hip index	34021172	rs1264587	chr6:30279074	C=0.837, G=0.163	0.122877674471278	0.369525466717787	NR	0.0203583	0.014-0.027	5e-09
rs2517611	A body shape index	34021172	rs1264587	chr6:30279074	C=0.837, G=0.163	0.122877674471278	0.369525466717787	NR	0.0194219	0.013-0.026	4e-08
rs2517611	Waist-to-hip ratio adjusted for BMI	34021172	rs1264587	chr6:30279074	C=0.837, G=0.163	0.122877674471278	0.369525466717787	NR	0.0215064	0.015-0.028	7e-10
rs2517611	Fluid intelligence	38434247	rs3130380	chr6:30279130	A=0.076, G=0.924	0.377557517871088	1	NR	0.07461	0.049-0.1	1e-08
rs2517611	Inguinal hernia	34382107	rs3094628	chr6:30285312	C=0.072, G=0.928	0.344221384802601	0.98310493080747	0.87	1.1		3e-08
rs2517611	Insomnia	35835914	rs9280944	chr6:30287771	-=0.371, G=0.629	0.127541829754475	1	NR	0.007	0.005-0.009	5e-09
rs2517611	Hypothyroidism or rheumatoid arthritis (pleiotropy)	38368726	rs17194824	chr6:30293186	A=0.054, G=0.946	0.262065161260035	1	NR			2e-20
rs2517611	FEV1 x serum 25-hydroxyvitamin D interaction in never smokers (2df test)	38484975	rs3094064	chr6:30296253	A=0.078, G=0.922	0.388328356771335	1	0.8612			4e-23
rs2517611	Cutaneous lupus erythematosus	25827949	rs3094067	chr6:30299245	G=0.076, T=0.924	0.377557517871088	1	0.096	2.32	1.68-3.20	2e-11
rs2517611	FEV1	36641522	rs3094067	chr6:30299245	G=0.076, T=0.924	0.377557517871088	1	NR			3e-16
rs2517611	Seropositivity for staphylococcus aureus peptide (agilent_222381)	37164013	rs3130355	chr6:30318327	A=0.076, G=0.924	0.377557517871088	1	NR	5.971		2e-09
rs2517611	FVC x serum 25-hydroxyvitamin D interaction in never smokers (2df test)	38484975	rs3130355	chr6:30318327	A=0.076, G=0.924	0.377557517871088	1	0.8655			5e-10
rs2517611	Forced expiratory volume (baseline)	40374629	rs3130355	chr6:30318327	A=0.076, G=0.924	0.377557517871088	1	0.866122	0.0223861	0.017-0.027	4e-19
rs2517611	Omega-3 fatty acid levels	40545721	rs3130355	chr6:30318327	A=0.076, G=0.924	0.377557517871088	1	NR			2e-19
rs2517611	Polyunsaturated fatty acid levels	40545721	rs3130355	chr6:30318327	A=0.076, G=0.924	0.377557517871088	1	NR			4e-30
rs2517611	Total fatty acid levels	40545721	rs3130355	chr6:30318327	A=0.076, G=0.924	0.377557517871088	1	NR			2e-24
rs2517611	Rosacea symptom severity	29771307	rs3132649	chr6:30321057	A=0.095, G=0.905	0.42759336510924	0.936643490528013	NR	0.152484	0.093-0.211	4e-07
rs2517611	MHC class I polypeptide-related sequence A levels	39528825	rs3132649	chr6:30321057	A=0.095, G=0.905	0.42759336510924	0.936643490528013	0.113565	0.5227	0.45-0.59	1e-46
[truncated: 711 more rows]

## Sheet: Calcium channel blockers_SNP
Query	GWAS_Trait	PMID	RS_Number	Position_GRCh37	Alleles	R2	D'	Risk_Allele	Effect_Size_95_CI	Beta_or_OR	P_value
[truncated: 25,705 more rows]

## Sheet: Diuretics_SNP_&_confound
Query	GWAS_Trait	PMID	RS_Number	Position_GRCh37	Alleles	R2	D'	Risk_Allele	Effect_Size_95_CI	Beta_or_OR	P_value
[truncated: 19,216 more rows]

[truncated: 11 more sheets: Drugs affecting bone structure_, Drugs used in diabetes_SNP_&_co, Glucocorticoids_SNP_&_confound, GORD_SNP_&_confound, Query GWAS_Trait PMID RS_Number, Immunosuppressants_SNP_&_confou, Thyroid preparations_SNP_&_conf, Adrenergics, inhalants_SNP_&_co, Agents acting angiotensin syste, Antiinflammatroy_SNP_&_confound, Antihistamines for systemic use]
