# Supplementary material for: Causal Association Between Commonly Used Medicines and Diabetes‐Related Eye Diseases: Univariable and Multivariable Mendelian Randomization Study
Source: J Diabetes Res. 2026 Apr 29;2026:6075025. doi: 10.1155/jdr/6075025 (PMC13129224; doi:10.1155/jdr/6075025)
Supplement: Supplementary file 4 — Supporting Information 4 Table S10: SNP gene annotation. [file JDR-2026-6075025-s004.xlsx]

## Sheet: Sheet1
Table S10. SNP Gene Annotation.
Drugs used in diabetes
refsnp_id	chr_name	chrom_start	associated_gene
rs1056387	11	47659818
rs1056387	11	47659818	AGBL2
rs1056387	HG2114_PATCH	92185
rs1056387	HG2114_PATCH	92185	AGBL2
rs10755148	4	6293337
rs10755148	4	6293337	WFS1
rs145510090	5	102000000	RN5S188
rs2268967	14	68963653	ACTN1
rs28678152	15	89906291	C15orf38
rs5213	11	17386857	KCNJ11
rs61123794	10	113000000	TCF7L2
rs719728	6	127000000
rs719728	6	127000000	RP11-73O6.4
rs7409148	19	12983484
rs7409148	19	12983484	DAND5
rs9957264	18	59214401	GRP
Agents acting on the renin-angiotensin system
refsnp_id	chr_name	chrom_start	associated_gene
rs1486195	2	108000000	AC019100.3
rs1000010	3	11562645	VGLL4
rs6445821	3	56720205	ARHGEF3
rs13130741	4	103000000	SLC9B2
rs62328145	4	156000000	CTSO
rs10155132	4	3367773
rs10155132	4	3367773	RGS12
rs28081	5	96757286	CAST
rs458356	5	56520065	AC022431.2
rs11743404	5	129000000	CTC-573M9.1
rs7716114	5	142000000	AC005592.2
rs13154066	5	32831564
rs13154066	5	32831564	AC026703.1
rs2655438	6	22418212	RP3-404K8.2
rs1722883	7	135000000
rs1722883	7	135000000	AKR1B10
rs78745308	7	6364627	RAC1
rs35301188	7	107000000
rs35301188	7	107000000	RP5-884M6.1
rs563132	9	37245479
rs563132	9	37245479	ZCCHC7
rs10817003	9	110000000	SVEP1
rs111820018	9	69094540	FXN
rs12262629	10	58505896
rs12262629	10	58505896	BICC1
rs12413195	10	18181400	CACNB2
rs74157123	10	105000000
rs74157123	10	105000000	RP11-127O4.3
rs11212104	11	107000000	RP11-819C21.1
rs7113478	11	46238672	CTD-2589M5.5
rs7483826	11	32505692	WT1-AS
rs56175671	11	26141959
rs56175671	11	26141959	CTD-2507G9.1
rs478863	12	69245427	CPSF6
rs3819536	12	2327832	CACNA1C
rs3819536	HG1815_PATCH	675948	CACNA1C
rs28520411	12	122000000	KDM2B
rs7962222	12	116000000	RP11-1028N23.3
rs1006096	13	31615006	RXFP2
rs28637873	14	24356471	U6
rs28637873	HG1_PATCH	657449	U6
rs55683214	16	81502586	CMIP
rs9897348	17	1416819	CRK
rs9897348	HSCHR17_2_CTG2	358845	CRK
rs2656918	19	4927519	UHRF1
rs6122248	20	64119767	NPBWR2
rs6122248	HSCHR20_1_CTG3	24713	NPBWR2
rs6068117	20	52273449	RP4-723E3.1
rs6076983	20	6350729
rs6076983	20	6350729	RP11-199O14.1
rs762395	21	43349796	AP001046.5
